# Supplementary material for: PEAC-seq adopts Prime Editor to detect CRISPR off-target and DNA translocation
Source: Nat Commun. 2022 Dec 12;13:7545. doi: 10.1038/s41467-022-35086-8 (PMC9744820; doi:10.1038/s41467-022-35086-8)
Supplement: Supplementary file 4 — Supplementary_data1 [file 41467_2022_35086_MOESM4_ESM.xlsx]

## Sheet: Supplementary Data 1
Supplementary Data 1. In Cellulo VEGFA TS1 off-target sites called by PEACSeq 6 set primers
F3&R2
#BED Chromosome	BED Min.Position	BED Max.Position	BED Name	Filename	WindowIndex	Chromosome	Position	Sequence	+.mi	-.mi	bi.sum.mi	bi.geometric_mean.mi	+.total	-.total	total.sum	total.geometric_mean	primer1.mi	primer2.mi	primer.geometric_mean	primer1E.mi	primer2E.mi	primerE.geometric_mean	IF(AND(primerE.geometric_mean>0)*OR(primer1E.mi>=1,primer2E.mi>=1),1,0)	position.stdev	Off-Target Sequence	Mismatches	Length	BED off-target Chromosome	BED off-target start	BED off-target end	BED off-target name	BED Score	Strand	Cells	Targetsite	Target Sequence	FUPnum	FDPnum	FUNum	FDNnum	FDSBRatio	RUPnum	RDPnum	RUNnum	RDNnum	RDSBRatio	Flag2	Translocation Rate	Translocation Rate+2
chr6	43769454	43769650	chr6_43769557_34475	T1-5F-18R.bwa.sam	704881	6	43769557	GTAGCTGTTTGGGAGGTCAGAAATAGGGGGTCCAGGAGCAAACTCCCCCCACCCCCTTTCCAAAGCCCAT	651.702	1013.54	1665.24	16825.7	1055.37	1458.12	2513.49	25681.8	1018.8	646.437	811.537	970.838	642.089	789.535	1	40.515	GGGTGGGGGGAGTTTGCTCCTGG	0	23	chr6	43769553	43769576	chr6_43769557_34475	1	-	VEGFAT1	T1-5F-18R	GGGTGGGGGGAGTTTGCTCCNGG	0	0.386423	998.129	0	0.000387	0.096606	645.567	0.096606	0.434725	0.00015	1	0.00038685	0.000386224
chr15	65345152	65345232	chr15_65345196_22333	T1-5F-18R.bwa.sam	282360	15	65345196	gctaatgtctcagacaGGACATTCTGACACCCCAGGAGCAAACTCCCTCCATCCCACAAATCCGTCCTTA	578.04	500.707	1078.75	11137.8	928.042	724.156	1652.2	16971.8	503.267	575.48	538.164	496.553	571.712	532.809	1	16.816	GGATGGAGGGAGTTTGCTCCTGG	2	23	chr15	65345192	65345215	chr15_65345196_22333	1	-	VEGFAT1	T1-5F-18R	GGGTGGGGGGAGTTTGCTCCNGG	0	1.7872	498.775	0	0.00357	0	573.741	0	0	0	1	0.0035573	0.00355619
chr12	131205651	131205709	chr12_131205656_14006	T1-5F-18R.bwa.sam	214156	12	131205656	CAGCCCATTATGATAGGGAGGGTGGAGTTTGCTCCTGGGGATGGAAGGGCCGGCTCCGGGAGGATGAACC	430.088	246.441	676.529	6740.05	620.208	313.727	933.935	9132.13	431.248	245.282	325.234	416.129	244.605	319.041	1	13.1376	GGGAGGGTGGAGTTTGCTCCTGG	2	23	chr12	131205636	131205659	chr12_131205656_14006	1	+	VEGFAT1	T1-5F-18R	GGGTGGGGGGAGTTTGCTCCNGG	0	429.702	0.33812	0.869451	0.000786	0	0	231.177	0	0	1	0.000785383	0.000782613
chr12	1878901	1878941	chr12_1878913_7474	T1-5F-18R.bwa.sam	175245	12	1878913	GAGAGGCTCCCATCACGGGGGAGGGAGTTTGCTCCTGGGGAACCTGTGATCCCCACAGGGAACAGACCCA	123.559	237.457	361.015	3546.14	176.112	300.975	477.087	4766.36	125.829	235.186	172.027	120.564	235.042	168.337	1	10.8258	CGGGGGAGGGAGTTTGCTCCTGG	3	23	chr12	1878893	1878916	chr12_1878913_7474	1	+	VEGFAT1	T1-5F-18R	GGGTGGGGGGAGTTTGCTCCNGG	0	123.462	2.27023	0	0.018049	0	0	234.945	0	0	1	0.017729	0.0177734
chr1	98882067	98882098	chr1_98882092_6192	T1-5F-18R.bwa.sam	40533	1	98882092	agcagcatcgctggactctacccactgaatgccaggagcaaacttcccctccccgagttgtgacagcaaa	174.904	124.187	299.091	3051.16	242.528	172.827	415.356	4238.53	125.104	173.987	147.535	121.916	173.504	145.44	1	7.5119	GGGGAGGGGAAGTTTGCTCCTGG	3	23	chr1	98882088	98882111	chr1_98882092_6192	1	-	VEGFAT1	T1-5F-18R	GGGTGGGGGGAGTTTGCTCCNGG	0	0.917753	123.848	0	0.007353	0	173.6	0	0	0	1	0.00729933	0.00723973
chr17	41640047	41640088	chr17_41640073_3890	T1-5F-18R.bwa.sam	341725	17	41640073	CATCCAGGAAGCTGAGCTGCCCTCCAGCCAGCCAGGAGCAAGCTCCCTCCACTAAACTCCTGCAGCACTG	130.852	57.0456	187.898	1788.67	178.479	80.231	258.71	2477.38	61.0548	126.843	88.0022	59.7506	126.408	86.9079	1	10.2391	TAGTGGAGGGAGCTTGCTCCTGG	4	23	chr17	41640069	41640092	chr17_41640073_3890	1	-	VEGFAT1	T1-5F-18R	GGGTGGGGGGAGTTTGCTCCNGG	0	4.00913	57.0456	0	0.065613	0	126.698	0	0	0	1	0.061573	0.0635818
chr6	14316134	14316144	chr6_14316139_2666	T1-5F-18R.bwa.sam	693400	6	14316139	CTGGACTGGTCTCATTTGGTCTTTTCTGACACCTGGAGCAAACTCTACCCCCACCTTTCCTTTTGTCAAA	83.2258	45.5496	128.775	1274.67	108.778	57.9634	166.741	1643.9	45.6462	83.1291	61.5997	26.325	82.8393	46.6985	1	3.16618	GTGGGGGTAGAGTTTGCTCCAGG	4	23	chr6	14316135	14316158	chr6_14316139_2666	1	-	VEGFAT1	T1-5F-18R	GGGTGGGGGGAGTTTGCTCCNGG	0	0.096606	45.4529	0	0.002119	0	82.9842	0	0	0	1	0.00211452	0.00203169
chr17	49240158	49240205	chr17_49240174_1138	T1-5F-18R.bwa.sam	344964	17	49240174	GCTTAGCCTCCAGCATTTCTTCCATTCCTTCCCTGGAGCAAGCTCCCCCACCAGCAATCTTCCCAGCCCT	39.2702	15.6984	54.9686	514.028	51.4908	22.1227	73.6135	698.733	18.5483	36.4203	25.991	14.8773	36.2754	23.231	1	10.177	CTGGTGGGGGAGCTTGCTCCAGG	6	23	chr17	49240170	49240193	chr17_49240174_1138	1	-	VEGFAT1	T1-5F-18R	GGGTGGGGGGAGTTTGCTCCNGG	0	2.46344	15.6984	0	0.135279	0	36.2754	0	0	0	1	0.119159	0.122183
chr5	32945155	32945178	chr5_32945174_738	T1-5F-18R.bwa.sam	645742	5	32945174	ACTGAGTTTTATGCGTGGGGGGTGTTTGCTCCCGggcaatgaggtaagagactaaaagagcgagggtggg	24.8276	10.8198	35.6475	339.317	30.141	13.6214	43.7624	419.485	25.2141	10.4334	16.2194	5.98955	10.4334	7.90515	1	5.76281	GCGTGGGGGGTGTTTGCTCCCGG	2	23	chr5	32945151	32945174	chr5_32945174_738	1	+	VEGFAT1	T1-5F-18R	GGGTGGGGGGAGTTTGCTCCNGG	0	24.8276	0.386423	0	0.015296	0	0	10.4334	0	0	1	0.0150656	0.0141994
chr1	33177685	33177696	chr1_33177693_516	T1-5F-18R.bwa.sam	16136	1	33177693	cacaacttgcggggtgggtggagtttgctactggcatctaatgggtagaggccaggaatgctaccagact	20.0457	4.87858	24.9243	204.732	25.6005	6.18276	31.7833	260.461	20.0457	4.87858	9.88911	8.25978	4.87858	6.34792	1	3.54965	GGGTGGGTGGAGTTTGCTACTGG	2	23	chr1	33177669	33177692	chr1_33177693_516	1	+	VEGFAT1	T1-5F-18R	GGGTGGGGGGAGTTTGCTCCNGG	0	19.9974	0	0	0	0	0	4.87858	0	0	1	0	0
chr22	19710937	19710950	chr22_19710937_351	T1-5F-18R.bwa.sam	513620	22	19710937	GACAGGCTTGGGAGTGTGGCGACATGTGTCACCTGGAGCAAACTGCTCCCCCTCTGAAGCCTGTCACCCA	14.3942	2.56005	16.9543	125.674	18.3068	3.67101	21.9778	169.717	2.56005	14.3942	6.07042	2.56005	14.2976	6.05001	1	4.14997	GAGGGGGAGCAGTTTGCTCCAGG	4	23	chr22	19710933	19710956	chr22_19710937_351	1	-	VEGFAT1	T1-5F-18R	GGGTGGGGGGAGTTTGCTCCNGG	0	0	2.56005	0	0	0	14.3459	0	0	0	1	0	0
chr1	233021606	233021613	chr1_233021610_352	T1-5F-18R.bwa.sam	82366	1	233021610	taactagcttgcaggggaGGAGGGGAGTCTGCTCCAGGTTTGCCCTGGCTCTGGCTTGTGAGAGGCGCCA	3.18799	13.8146	17.0026	137.39	4.73368	16.9543	21.688	185.467	3.18799	13.8146	6.63632	2.27023	13.8146	5.60021	1	2.31517	GGAGGAGGGGAGTCTGCTCCAGG	4	23	chr1	233021590	233021613	chr1_233021610_352	1	+	VEGFAT1	T1-5F-18R	GGGTGGGGGGAGTTTGCTCCNGG	0	3.18799	0	0	0	0	0	13.8146	0	0	1	0	0
chr4	8452074	8452081	chr4_8452081_483	T1-5F-18R.bwa.sam	594728	4	8452081	TCAGCTTCTCTGGAGTGGGTGGAGTTTGCTACAGGCAGATGTTCCCTGTAGTGAAGGACATTTTCCAAAT	18.1136	5.2167	23.3303	201.246	22.8472	6.56918	29.4164	253.63	18.1136	5.2167	9.72075	2.65666	5.2167	3.72276	1	2.69258	GAGTGGGTGGAGTTTGCTACAGG	3	23	chr4	8452058	8452081	chr4_8452081_483	1	+	VEGFAT1	T1-5F-18R	GGGTGGGGGGAGTTTGCTCCNGG	0	18.1136	0	0	0	0	0	5.2167	0	0	1	0	0
chr5	56876233	56876254	chr5_56876253_151	T1-5F-18R.bwa.sam	650953	5	56876253	gcatctctggcctctacccattagataccaggagcaaacccacccccacccgatcatgcccccagttatg	2.22193	5.0718	7.29373	69.4982	2.31853	6.47258	8.79111	80.1998	5.0718	2.22193	3.35696	4.78198	2.22193	3.25963	1	5.87878	GGTGGGGGTGGGTTTGCTCCTGG	4	23	chr5	56876245	56876268	chr5_56876253_151	1	-	VEGFAT1	T1-5F-18R	GGGTGGGGGGAGTTTGCTCCNGG	0	0	5.0718	0.096606	0	0	2.17363	0	0	0	1	0	0
chr10	122971900	122971909	chr10_122971909_397	T1-5F-18R.bwa.sam	126611	10	122971909	aaacttagagctggagggagtttgccccaggtgaatcaggccttgagtctcaaccatatctgatttagat	16.4713	2.70496	19.1762	138.188	19.9974	3.13968	23.137	164.043	16.4713	2.70496	6.67488	2.41514	2.70496	2.55594	1	2.81396	AGCTGGAGGGAGTTTGCCCCAGG	4	23	chr10	122971882	122971905	chr10_122971909_397	1	+	VEGFAT1	T1-5F-18R	GGGTGGGGGGAGTTTGCTCCNGG	0	16.3747	0	0	0	0	0	2.70496	0	0	1	0	0
F3&R1
#BED Chromosome	BED Min.Position	BED Max.Position	BED Name	Filename	WindowIndex	Chromosome	Position	Sequence	+.mi	-.mi	bi.sum.mi	bi.geometric_mean.mi	+.total	-.total	total.sum	total.geometric_mean	primer1.mi	primer2.mi	primer.geometric_mean	primer1E.mi	primer2E.mi	primerE.geometric_mean	IF(AND(primerE.geometric_mean>0)*OR(primer1E.mi>=1,primer2E.mi>=1),1,0)	position.stdev	Off-Target Sequence	Mismatches	Length	BED off-target Chromosome	BED off-target start	BED off-target end	BED off-target name	BED Score	Strand	Cells	Targetsite	Target Sequence	FUPnum	FDPnum	FUNum	FDNnum	FDSBRatio	RUPnum	RDPnum	RUNnum	RDNnum	RDSBRatio	Flag2	Translocation Rate	Translocation Rate+2
chr6	43769454	43769642	chr6_43769558_32628	T1-5F-19R.bwa.sam	766500	6	43769558	TAGCTGTTTGGGAGGTCAGAAATAGGGGGTCCAGGAGCAAACTCCCCCCACCCCCTTTCCAAAGCCCATT	562.486	1013.54	1576.02	15631.6	901.862	1458.12	2359.98	23740.7	1018.8	557.221	753.458	970.838	553.84	733.273	1	41.1634	GGGTGGGGGGAGTTTGCTCCTGG	0	23	chr6	43769553	43769576	chr6_43769558_32628	1	-	VEGFAT1	T1-5F-19R	GGGTGGGGGGAGTTTGCTCCNGG	0	0.386423	998.129	0	0.000387	0	555.434	0.193211	0.289817	0.000348	1	0.00038685	0.000386224
chr15	65345152	65345237	chr15_65345197_20566	T1-5F-19R.bwa.sam	307463	15	65345197	ctaatgtctcagacaGGACATTCTGACACCCCAGGAGCAAACTCCCTCCATCCCACAAATCCGTCCTTAG	492.689	500.707	993.396	10282.7	804.483	724.156	1528.64	15801.6	503.267	490.129	496.654	496.553	487.279	491.894	1	18.5202	GGATGGAGGGAGTTTGCTCCTGG	2	23	chr15	65345192	65345215	chr15_65345197_20566	1	-	VEGFAT1	T1-5F-19R	GGGTGGGGGGAGTTTGCTCCNGG	0	1.7872	498.775	0	0.00357	0	488.824	0	0	0	1	0.0035573	0.00355619
chr12	131205651	131205709	chr12_131205655_13356	T1-5F-19R.bwa.sam	233954	12	131205655	TCAGCCCATTATGATAGGGAGGGTGGAGTTTGCTCCTGGGGATGGAAGGGCCGGCTCCGGGAGGATGAAC	430.088	215.044	645.132	6296.08	620.208	281.75	901.958	8654.23	431.248	213.885	303.706	416.129	212.919	297.66	1	13.1376	GGGAGGGTGGAGTTTGCTCCTGG	2	23	chr12	131205636	131205659	chr12_131205655_13356	1	+	VEGFAT1	T1-5F-19R	GGGTGGGGGGAGTTTGCTCCNGG	0	429.702	0.33812	0.869451	0.000786	0	0	204.659	0	0	1	0.000785383	0.000782613
chr12	1878880	1878941	chr12_1878912_6800	T1-5F-19R.bwa.sam	191269	12	1878912	AGAGAGGCTCCCATCACGGGGGAGGGAGTTTGCTCCTGGGGAACCTGTGATCCCCACAGGGAACAGACCC	123.559	204.901	328.459	3294.09	176.112	268.467	444.579	4501.61	125.829	202.63	159.677	120.564	201.664	155.928	1	13.9528	CGGGGGAGGGAGTTTGCTCCTGG	3	23	chr12	1878893	1878916	chr12_1878912_6800	1	+	VEGFAT1	T1-5F-19R	GGGTGGGGGGAGTTTGCTCCNGG	0	123.462	2.27023	0	0.018049	0	0	202.196	0	0	1	0.017729	0.0177734
chr1	98882067	98882119	chr1_98882093_5626	T1-5F-19R.bwa.sam	44694	1	98882093	gcagcatcgctggactctacccactgaatgccaggagcaaacttcccctccccgagttgtgacagcaaaa	147.565	124.187	271.752	2802.57	210.214	172.827	383.041	3946.07	125.104	146.647	135.448	121.916	145.633	133.248	1	11.335	GGGGAGGGGAAGTTTGCTCCTGG	3	23	chr1	98882088	98882111	chr1_98882093_5626	1	-	VEGFAT1	T1-5F-19R	GGGTGGGGGGAGTTTGCTCCNGG	0	0.917753	123.848	0	0.007353	0	146.358	0	0	0	1	0.00729933	0.00723973
chr17	41640047	41640099	chr17_41640074_3527	T1-5F-19R.bwa.sam	372966	17	41640074	ATCCAGGAAGCTGAGCTGCCCTCCAGCCAGCCAGGAGCAAGCTCCCTCCACTAAACTCCTGCAGCACTGT	113.318	57.0456	170.364	1664.52	153.168	80.231	233.399	2295	61.0548	109.309	81.6936	59.7506	108.488	80.5123	1	11.539	TAGTGGAGGGAGCTTGCTCCTGG	4	23	chr17	41640069	41640092	chr17_41640074_3527	1	-	VEGFAT1	T1-5F-19R	GGGTGGGGGGAGTTTGCTCCNGG	0	4.00913	57.0456	0	0.065613	0	109.213	0	0	0	1	0.061573	0.0635818
chr6	14316134	14316167	chr6_14316140_2219	T1-5F-19R.bwa.sam	754140	6	14316140	TGGACTGGTCTCATTTGGTCTTTTCTGACACCTGGAGCAAACTCTACCCCCACCTTTCCTTTTGTCAAAG	61.6344	45.5496	107.184	1096.94	82.9842	57.9634	140.948	1435.83	45.6462	61.5378	52.9997	26.325	61.1997	40.1383	1	8.80927	GTGGGGGTAGAGTTTGCTCCAGG	4	23	chr6	14316135	14316158	chr6_14316140_2219	1	-	VEGFAT1	T1-5F-19R	GGGTGGGGGGAGTTTGCTCCNGG	0	0.096606	45.4529	0	0.002119	0	61.4412	0	0	0	1	0.00211452	0.00203169
chr17	49240158	49240181	chr17_49240175_1127	T1-5F-19R.bwa.sam	376641	17	49240175	CTTAGCCTCCAGCATTTCTTCCATTCCTTCCCTGGAGCAAGCTCCCCCACCAGCAATCTTCCCAGCCCTA	38.7389	15.6984	54.4373	510.539	52.4086	22.1227	74.5312	704.933	18.1619	36.2754	25.6677	14.4908	36.0822	22.8662	1	5.95347	CTGGTGGGGGAGCTTGCTCCAGG	6	23	chr17	49240170	49240193	chr17_49240175_1127	1	-	VEGFAT1	T1-5F-19R	GGGTGGGGGGAGTTTGCTCCNGG	0	2.46344	15.6984	0	0.135279	0	36.2754	0	0	0	1	0.119159	0.122183
chr5	32945155	32945178	chr5_32945174_722	T1-5F-19R.bwa.sam	703023	5	32945174	ACTGAGTTTTATGCGTGGGGGGTGTTTGCTCCCGggcaatgaggtaagagactaaaagagcgagggtggg	24.8276	10.047	34.8746	326.974	30.141	12.9452	43.0861	408.94	25.2141	9.66056	15.6071	5.98955	9.61226	7.58769	1	6.05734	GCGTGGGGGGTGTTTGCTCCCGG	2	23	chr5	32945151	32945174	chr5_32945174_722	1	+	VEGFAT1	T1-5F-19R	GGGTGGGGGGAGTTTGCTCCNGG	0	24.8276	0.386423	0	0.015296	0	0	9.56396	0	0	1	0.0150656	0.0141994
chr1	33177684	33177696	chr1_33177693_525	T1-5F-19R.bwa.sam	18134	1	33177693	cacaacttgcggggtgggtggagtttgctactggcatctaatgggtagaggccaggaatgctaccagact	20.0457	5.31331	25.359	213.659	25.6005	6.76239	32.3629	272.397	20.0457	5.31331	10.3203	8.25978	5.31331	6.62471	1	3.79865	GGGTGGGTGGAGTTTGCTACTGG	2	23	chr1	33177669	33177692	chr1_33177693_525	1	+	VEGFAT1	T1-5F-19R	GGGTGGGGGGAGTTTGCTCCNGG	0	19.9974	0	0	0	0	0	5.31331	0	0	1	0	0
chr1	233021594	233021613	chr1_233021609_271	T1-5F-19R.bwa.sam	90061	1	233021609	ttaactagcttgcaggggaGGAGGGGAGTCTGCTCCAGGTTTGCCCTGGCTCTGGCTTGTGAGAGGCGCC	3.18799	9.90208	13.0901	116.319	4.73368	13.2833	18.017	164.165	3.18799	9.90208	5.61851	2.27023	9.90208	4.74131	1	5.8713	GGAGGAGGGGAGTCTGCTCCAGG	4	23	chr1	233021590	233021613	chr1_233021609_271	1	+	VEGFAT1	T1-5F-19R	GGGTGGGGGGAGTTTGCTCCNGG	0	3.18799	0	0	0	0	0	9.90208	0	0	1	0	0
chr5	56876233	56876257	chr5_56876253_166	T1-5F-19R.bwa.sam	708630	5	56876253	gcatctctggcctctacccattagataccaggagcaaacccacccccacccgatcatgcccccagttatg	2.94647	5.0718	8.01827	80.0312	3.13968	6.47258	9.61226	93.3274	5.0718	2.94647	3.86573	4.78198	2.94647	3.75366	1	6.58863	GGTGGGGGTGGGTTTGCTCCTGG	4	23	chr5	56876245	56876268	chr5_56876253_166	1	-	VEGFAT1	T1-5F-19R	GGGTGGGGGGAGTTTGCTCCNGG	0	0	5.0718	0.096606	0	0	2.65666	0	0	0	1	0	0
chr22	19710937	19710954	chr22_19710938_163	T1-5F-19R.bwa.sam	560848	22	19710938	ACAGGCTTGGGAGTGTGGCGACATGTGTCACCTGGAGCAAACTGCTCCCCCTCTGAAGCCTGTCACCCAC	5.31331	2.56005	7.87336	76.3544	6.8107	3.67101	10.4817	103.518	2.56005	5.31331	3.68813	2.56005	5.31331	3.68813	1	6.24179	GAGGGGGAGCAGTTTGCTCCAGG	4	23	chr22	19710933	19710956	chr22_19710938_163	1	-	VEGFAT1	T1-5F-19R	GGGTGGGGGGAGTTTGCTCCNGG	0	0	2.56005	0	0	0	5.31331	0	0	0	1	0	0
chr4	8452074	8452081	chr4_8452081_468	T1-5F-19R.bwa.sam	648719	4	8452081	TCAGCTTCTCTGGAGTGGGTGGAGTTTGCTACAGGCAGATGTTCCCTGTAGTGAAGGACATTTTCCAAAT	18.1136	4.49216	22.6057	186.748	22.8472	5.79634	28.6436	238.244	18.1136	4.49216	9.02048	2.65666	4.49216	3.45458	1	2.69258	GAGTGGGTGGAGTTTGCTACAGG	3	23	chr4	8452058	8452081	chr4_8452081_468	1	+	VEGFAT1	T1-5F-19R	GGGTGGGGGGAGTTTGCTCCNGG	0	18.1136	0	0	0	0	0	4.49216	0	0	1	0	0
chr10	122971900	122971909	chr10_122971909_435	T1-5F-19R.bwa.sam	138786	10	122971909	aaacttagagctggagggagtttgccccaggtgaatcaggccttgagtctcaaccatatctgatttagat	16.4713	4.54047	21.0117	179.036	19.9974	5.79634	25.7937	222.89	16.4713	4.54047	8.64796	2.41514	4.54047	3.31147	1	2.8477	AGCTGGAGGGAGTTTGCCCCAGG	4	23	chr10	122971882	122971905	chr10_122971909_435	1	+	VEGFAT1	T1-5F-19R	GGGTGGGGGGAGTTTGCTCCNGG	0	16.3747	0	0	0	0.434725	0	4.54047	0	0	1	0	0
chr6	6952911	6952931	chr6_6952915_56	T1-5F-19R.bwa.sam	751103	6	6952915	ttggggggcgggggttggtttgtggatgcaccaatcagcactctgtatctagctaatttggtggggactt	1.93211	0.772845	2.70496	25.2982	2.41514	0.966056	3.3812	31.6228	1.93211	0.772845	1.22198	1.93211	0.772845	1.22198	1	8.64099	GGGGGGCGGGGGTTGGTTTGTGG	7	23	chr6	6952882	6952905	chr6_6952915_56	1	+	VEGFAT1	T1-5F-19R	GGGTGGGGGGAGTTTGCTCCNGG	0	1.93211	0	0	0	0.531331	0	0.772845	0.772845	0	1	0	0
F2&R2
#BED Chromosome	BED Min.Position	BED Max.Position	BED Name	Filename	WindowIndex	Chromosome	Position	Sequence	+.mi	-.mi	bi.sum.mi	bi.geometric_mean.mi	+.total	-.total	total.sum	total.geometric_mean	primer1.mi	primer2.mi	primer.geometric_mean	primer1E.mi	primer2E.mi	primerE.geometric_mean	IF(AND(primerE.geometric_mean>0)*OR(primer1E.mi>=1,primer2E.mi>=1),1,0)	position.stdev	Off-Target Sequence	Mismatches	Length	BED off-target Chromosome	BED off-target start	BED off-target end	BED off-target name	BED Score	Strand	Cells	Targetsite	Target Sequence	FUPnum	FDPnum	FUNum	FDNnum	FDSBRatio	RUPnum	RDPnum	RUNnum	RDNnum	RDSBRatio	Flag2	Translocation Rate	Translocation Rate+2
chr6	43769484	43769625	chr6_43769557_20850	T1-10F-18R.bwa.sam	509132	6	43769557	GTAGCTGTTTGGGAGGTCAGAAATAGGGGGTCCAGGAGCAAACTCCCCCCACCCCCTTTCCAAAGCCCAT	550.141	296.136	846.277	9944.34	894.01	371.55	1265.56	14199.5	303.158	543.119	405.772	273.406	539.507	384.063	1	30.1929	GGGTGGGGGGAGTTTGCTCCTGG	0	23	chr6	43769553	43769576	chr6_43769557_20850	1	-	VEGFAT1	T1-10F-18R	GGGTGGGGGGAGTTTGCTCCNGG	0.446477	0.730599	291.793	0	0.002497	0.081178	542.47	0.081178	0.3653	0.00015	1	0.00249078	0.00248061
chr15	65345169	65345244	chr15_65345196_18954	T1-10F-18R.bwa.sam	203719	15	65345196	gctaatgtctcagacaGGACATTCTGACACCCCAGGAGCAAACTCCCTCCATCCCACAAATCCGTCCTTA	485.848	283.472	769.321	9143.22	779.833	361.768	1141.6	13086.1	285.745	483.575	371.725	275.192	480.409	363.6	1	14.309	GGATGGAGGGAGTTTGCTCCTGG	2	23	chr15	65345192	65345215	chr15_65345196_18954	1	-	VEGFAT1	T1-10F-18R	GGGTGGGGGGAGTTTGCTCCNGG	0	1.98885	282.214	0	0.006997	0	482.114	0	0	0	1	0.00694838	0.0069491
chr12	131205651	131205714	chr12_131205656_10578	T1-10F-18R.bwa.sam	154238	12	131205656	CAGCCCATTATGATAGGGAGGGTGGAGTTTGCTCCTGGGGATGGAAGGGCCGGCTCCGGGAGGATGAACC	223.157	206.191	429.349	5284.87	284.203	262.529	546.732	6729.71	223.239	206.11	214.503	217.15	205.542	211.266	1	15.9695	GGGAGGGTGGAGTTTGCTCCTGG	2	23	chr12	131205636	131205659	chr12_131205656_10578	1	+	VEGFAT1	T1-10F-18R	GGGTGGGGGGAGTTTGCTCCNGG	0	222.792	0	0	0	0	0	194.258	0	0	1	0	0
chr1	98882080	98882098	chr1_98882092_7305	T1-10F-18R.bwa.sam	28480	1	98882092	agcagcatcgctggactctacccactgaatgccaggagcaaacttcccctccccgagttgtgacagcaaa	146.688	149.813	296.501	3652.3	202.741	186.668	389.409	4792.91	150.3	146.201	148.237	141.087	145.795	143.422	1	5.03508	GGGGAGGGGAAGTTTGCTCCTGG	3	23	chr1	98882088	98882111	chr1_98882092_7305	1	-	VEGFAT1	T1-10F-18R	GGGTGGGGGGAGTTTGCTCCNGG	0	0.487066	149.529	0	0.003246	0	145.876	0	0	0	1	0.0032355	0.00320404
chr12	1878901	1878941	chr12_1878913_6585	T1-10F-18R.bwa.sam	125885	12	1878913	GAGAGGCTCCCATCACGGGGGAGGGAGTTTGCTCCTGGGGAACCTGTGATCCCCACAGGGAACAGACCCA	69.6504	197.627	267.277	2890.54	88.4025	250.149	338.551	3663.74	69.6504	197.627	117.324	65.8351	197.505	114.03	1	11.0109	CGGGGGAGGGAGTTTGCTCCTGG	3	23	chr12	1878893	1878916	chr12_1878913_6585	1	+	VEGFAT1	T1-10F-18R	GGGTGGGGGGAGTTTGCTCCNGG	0	69.5693	0	0	0	0	0	197.424	0	0	1	0	0
chr17	41640063	41640111	chr17_41640073_4354	T1-10F-18R.bwa.sam	246481	17	41640073	CATCCAGGAAGCTGAGCTGCCCTCCAGCCAGCCAGGAGCAAGCTCCCTCCACTAAACTCCTGCAGCACTG	108.94	67.7834	176.724	2117.14	147.987	86.2513	234.238	2783.48	70.0969	106.627	86.4535	67.9863	106.262	84.9961	1	12.0331	TAGTGGAGGGAGCTTGCTCCTGG	4	23	chr17	41640069	41640092	chr17_41640073_4354	1	-	VEGFAT1	T1-10F-18R	GGGTGGGGGGAGTTTGCTCCNGG	0	2.31356	67.7022	0	0.033024	0	106.465	0	0	0	1	0.0319683	0.0321258
chr22	36819212	36819259	chr22_36819234_2884	T1-10F-18R.bwa.sam	376251	22	36819234	gccacggggggcggtgggtggggggagtttgccccaggccacaccaggagtctgggtggagaagcaggaa	48.3819	68.6763	117.058	1420.16	63.075	82.4765	145.552	1777	48.4631	68.5951	57.657	26.6669	68.4328	42.7187	1	10.615	GGGTGGGGGGAGTTTGCCCCAGG	1	23	chr22	36819214	36819237	chr22_36819234_2884	1	+	VEGFAT1	T1-10F-18R	GGGTGGGGGGAGTTTGCTCCNGG	0	48.3819	0.081178	0	0.001674	0	0	68.1081	0	0	1	0.0016712	0.00160866
chr6	14316121	14316146	chr6_14316139_2134	T1-10F-18R.bwa.sam	500843	6	14316139	CTGGACTGGTCTCATTTGGTCTTTTCTGACACCTGGAGCAAACTCTACCCCCACCTTTCCTTTTGTCAAA	69.894	16.7226	86.6166	842.297	91.4466	22.2427	113.689	1111.15	16.7632	69.8534	34.2194	16.3979	69.6098	33.7854	1	7.33961	GTGGGGGTAGAGTTTGCTCCAGG	4	23	chr6	14316135	14316158	chr6_14316139_2134	1	-	VEGFAT1	T1-10F-18R	GGGTGGGGGGAGTTTGCTCCNGG	0	0.040589	16.7226	0	0.002415	0	69.7316	0	0	0	1	0.00240918	0.00216323
chr17	49240169	49240186	chr17_49240174_883	T1-10F-18R.bwa.sam	248655	17	49240174	GCTTAGCCTCCAGCATTTCTTCCATTCCTTCCCTGGAGCAAGCTCCCCCACCAGCAATCTTCCCAGCCCT	30.604	5.23596	35.8399	311.875	39.7365	6.49421	46.2307	395.778	5.23596	30.604	12.6586	5.23596	30.4822	12.6334	1	4.76806	CTGGTGGGGGAGCTTGCTCCAGG	6	23	chr17	49240170	49240193	chr17_49240174_883	1	-	VEGFAT1	T1-10F-18R	GGGTGGGGGGAGTTTGCTCCNGG	0	0	5.23596	0	0	0	30.4822	0	0	0	1	0	0
chr5	32945153	32945171	chr5_32945171_309	T1-10F-18R.bwa.sam	466378	5	32945171	AAGACTGAGTTTTATGCGTGGGGGGTGTTTGCTCCCGggcaatgaggtaagagactaaaagagcgagggt	3.61241	8.92954	12.5419	139.929	4.74889	11.2431	15.992	180.025	3.77476	8.76719	5.75274	3.53123	8.76719	5.56408	1	6.43739	GCGTGGGGGGTGTTTGCTCCCGG	2	23	chr5	32945151	32945174	chr5_32945171_309	1	+	VEGFAT1	T1-10F-18R	GGGTGGGGGGAGTTTGCTCCNGG	0	3.61241	0.162355	0	0.042553	0	0	8.76719	0	0	1	0.0408162	0.0281146
chr1	233021606	233021610	chr1_233021610_327	T1-10F-18R.bwa.sam	58626	1	233021610	taactagcttgcaggggaGGAGGGGAGTCTGCTCCAGGTTTGCCCTGGCTCTGGCTTGTGAGAGGCGCCA	1.66414	11.6084	13.2725	108.287	2.02944	14.2467	16.2761	132.476	1.66414	11.6084	4.39523	1.66414	11.6084	4.39523	1	1.69967	GGAGGAGGGGAGTCTGCTCCAGG	4	23	chr1	233021590	233021613	chr1_233021610_327	1	+	VEGFAT1	T1-10F-18R	GGGTGGGGGGAGTTTGCTCCNGG	0	1.66414	0	0	0	0	0	11.6084	0	0	1	0	0
chr1	33177685	33177692	chr1_33177686_154	T1-10F-18R.bwa.sam	11161	1	33177686	tgattgtcacaacttgcggggtgggtggagtttgctactggcatctaatgggtagaggccaggaatgcta	2.15121	4.09947	6.25068	73.1642	2.59768	5.19537	7.79306	90.5097	2.15121	4.09947	2.96965	2.15121	4.09947	2.96965	1	2.69258	GGGTGGGTGGAGTTTGCTACTGG	2	23	chr1	33177669	33177692	chr1_33177686_154	1	+	VEGFAT1	T1-10F-18R	GGGTGGGGGGAGTTTGCTCCNGG	0	2.15121	0	0	0	0	0	4.09947	0	0	1	0	0
chr4	8452074	8452096	chr4_8452075_143	T1-10F-18R.bwa.sam	428442	4	8452075	GCGACCTCAGCTTCTCTGGAGTGGGTGGAGTTTGCTACAGGCAGATGTTCCCTGTAGTGAAGGACATTTT	1.38002	4.42418	5.8042	60.8769	2.02944	5.56067	7.59011	82.7647	1.42061	4.38359	2.49547	1.29884	4.38359	2.38613	1	9.12072	GAGTGGGTGGAGTTTGCTACAGG	3	23	chr4	8452058	8452081	chr4_8452075_143	1	+	VEGFAT1	T1-10F-18R	GGGTGGGGGGAGTTTGCTCCNGG	0	1.38002	0.040589	0.040589	0.027778	0	0	4.38359	0	0	1	0.0270272	0.011866
chr6	43769732	43769750	chr6_43769733_116	T1-10F-18R.bwa.sam	509135	6	43769733	gacgtgtgtgtctgtgtgggtgagtgagtgtgtgcgtgtgGGGTTGAGGGCGTTGGAGCGGGGAGAAGGC	2.88181	1.8265	4.70831	56.5243	2.88181	1.8265	4.70831	56.5243	2.88181	1.8265	2.29426	2.67886	1.78591	2.18728	1	4.94874	GGGTTGAGGGCGTTGGAGCGGGG	7	23	chr6	43769738	43769761	chr6_43769733_116	1	+	VEGFAT1	T1-10F-18R	GGGTGGGGGGAGTTTGCTCCNGG	3.40946	3.00357	0	0	0	86.7383	37.91	1.8265	0	0.953061	1	0	0
chr10	122971898	122971902	chr10_122971902_80	T1-10F-18R.bwa.sam	90767	10	122971902	atttcacaaacttagagctggagggagtttgccccaggtgaatcaggccttgagtctcaaccatatctga	0.974132	2.27298	3.24711	36.6606	1.42061	2.63827	4.05888	47.697	0.974132	2.27298	1.48801	0.974132	2.27298	1.48801	1	1.63299	AGCTGGAGGGAGTTTGCCCCAGG	4	23	chr10	122971882	122971905	chr10_122971902_80	1	+	VEGFAT1	T1-10F-18R	GGGTGGGGGGAGTTTGCTCCNGG	0	0.974132	0	0	0	0	0	2.27298	0	0	1	0	0
chr16	8669353	8669357	chr16_8669353_69	T1-10F-18R.bwa.sam	218031	16	8669353	TACAGGGCTAATGCACAGTGCCCAGCAGGGACCAGGAGCAAACTTCCCTTACTTACCCAACCAATGACCT	1.29884	1.50179	2.80063	34.4093	1.54238	2.27298	3.81535	46.1303	1.50179	1.29884	1.39663	1.50179	1.29884	1.39663	1	1.69967	AAGTAAGGGAAGTTTGCTCCTGG	5	23	chr16	8669349	8669372	chr16_8669353_69	1	-	VEGFAT1	T1-10F-18R	GGGTGGGGGGAGTTTGCTCCNGG	0	0	1.50179	0	0	0	1.29884	0	0	0	1	0	0
chr13	25628672	25628676	chr13_25628676_62	T1-10F-18R.bwa.sam	156455	13	25628676	tcagtctcctctgatggttgaggggagtctgctccaggcttctcctccagcttctgagtgctcaggcgtc	0.892954	1.62355	2.51651	29.6648	1.0959	1.98885	3.08475	36.3731	0.892954	1.62355	1.20406	0.892954	1.62355	1.20406	1	1.47902	GGTTGAGGGGAGTCTGCTCCAGG	3	23	chr13	25628656	25628679	chr13_25628676_62	1	+	VEGFAT1	T1-10F-18R	GGGTGGGGGGAGTTTGCTCCNGG	0	0.892954	0	0	0	0	0	1.62355	0	0	1	0	0
chr5	56876249	56876254	chr5_56876249_63	T1-10F-18R.bwa.sam	470164	5	56876249	ggcagcatctctggcctctacccattagataccaggagcaaacccacccccacccgatcatgcccccagt	1.86709	0.69001	2.5571	27.9643	1.94826	0.69001	2.63827	28.5657	0.69001	1.86709	1.13504	0.69001	1.86709	1.13504	1	1.85472	GGTGGGGGTGGGTTTGCTCCTGG	4	23	chr5	56876245	56876268	chr5_56876249_63	1	-	VEGFAT1	T1-10F-18R	GGGTGGGGGGAGTTTGCTCCNGG	0	0	0.69001	0	0	0	1.8265	0	0	0	1	0	0
F2&R1
#BED Chromosome	BED Min.Position	BED Max.Position	BED Name	Filename	WindowIndex	Chromosome	Position	Sequence	+.mi	-.mi	bi.sum.mi	bi.geometric_mean.mi	+.total	-.total	total.sum	total.geometric_mean	primer1.mi	primer2.mi	primer.geometric_mean	primer1E.mi	primer2E.mi	primerE.geometric_mean	IF(AND(primerE.geometric_mean>0)*OR(primer1E.mi>=1,primer2E.mi>=1),1,0)	position.stdev	Off-Target Sequence	Mismatches	Length	BED off-target Chromosome	BED off-target start	BED off-target end	BED off-target name	BED Score	Strand	Cells	Targetsite	Target Sequence	FUPnum	FDPnum	FUNum	FDNnum	FDSBRatio	RUPnum	RDPnum	RUNnum	RDNnum	RDSBRatio	Flag2	Translocation Rate	Translocation Rate+2
chr6	43769484	43769639	chr6_43769558_19005	T1-10F-19R.bwa.sam	559133	6	43769558	TAGCTGTTTGGGAGGTCAGAAATAGGGGGTCCAGGAGCAAACTCCCCCCACCCCCTTTCCAAAGCCCATT	475.255	296.136	771.391	9242.77	765.1	371.55	1136.65	13135.9	303.158	468.233	376.761	273.406	465.392	356.709	1	35.6638	GGGTGGGGGGAGTTTGCTCCTGG	0	23	chr6	43769553	43769576	chr6_43769558_19005	1	-	VEGFAT1	T1-10F-19R	GGGTGGGGGGAGTTTGCTCCNGG	0.446477	0.730599	291.793	0	0.002497	0	466.731	0.162355	0.243533	0.000348	1	0.00249078	0.00248061
chr15	65345169	65345244	chr15_65345197_17187	T1-10F-19R.bwa.sam	224049	15	65345197	ctaatgtctcagacaGGACATTCTGACACCCCAGGAGCAAACTCCCTCCATCCCACAAATCCGTCCTTAG	414.128	283.472	697.6	8441.43	676.007	361.768	1037.78	12183.8	285.745	411.855	343.053	275.192	409.46	335.679	1	16.9125	GGATGGAGGGAGTTTGCTCCTGG	2	23	chr15	65345192	65345215	chr15_65345197_17187	1	-	VEGFAT1	T1-10F-19R	GGGTGGGGGGAGTTTGCTCCNGG	0	1.98885	282.214	0	0.006997	0	410.759	0	0	0	1	0.00694838	0.0069491
chr12	131205651	131205714	chr12_131205655_9928	T1-10F-19R.bwa.sam	170497	12	131205655	TCAGCCCATTATGATAGGGAGGGTGGAGTTTGCTCCTGGGGATGGAAGGGCCGGCTCCGGGAGGATGAAC	223.157	179.809	402.966	4935.19	284.203	235.659	519.862	6376.02	223.239	179.727	200.305	217.15	178.916	197.108	1	15.9695	GGGAGGGTGGAGTTTGCTCCTGG	2	23	chr12	131205636	131205659	chr12_131205655_9928	1	+	VEGFAT1	T1-10F-19R	GGGTGGGGGGAGTTTGCTCCNGG	0	222.792	0	0	0	0	0	171.975	0	0	1	0	0
chr1	98882080	98882119	chr1_98882093_6739	T1-10F-19R.bwa.sam	31994	1	98882093	gcagcatcgctggactctacccactgaatgccaggagcaaacttcccctccccgagttgtgacagcaaaa	123.715	149.813	273.528	3354.13	175.587	186.668	362.255	4460.41	150.3	123.228	136.093	141.087	122.375	131.398	1	9.93079	GGGGAGGGGAAGTTTGCTCCTGG	3	23	chr1	98882088	98882111	chr1_98882093_6739	1	-	VEGFAT1	T1-10F-19R	GGGTGGGGGGAGTTTGCTCCNGG	0	0.487066	149.529	0	0.003246	0	122.984	0	0	0	1	0.0032355	0.00320404
chr12	1878880	1878941	chr12_1878912_5911	T1-10F-19R.bwa.sam	138991	12	1878912	AGAGAGGCTCCCATCACGGGGGAGGGAGTTTGCTCCTGGGGAACCTGTGATCCCCACAGGGAACAGACCC	69.6504	170.27	239.921	2683.02	88.4025	222.833	311.235	3457.92	69.6504	170.27	108.901	65.8351	169.458	105.623	1	14.1864	CGGGGGAGGGAGTTTGCTCCTGG	3	23	chr12	1878893	1878916	chr12_1878912_5911	1	+	VEGFAT1	T1-10F-19R	GGGTGGGGGGAGTTTGCTCCNGG	0	69.5693	0	0	0	0	0	169.905	0	0	1	0	0
chr17	41640063	41640099	chr17_41640074_3990	T1-10F-19R.bwa.sam	272127	17	41640074	ATCCAGGAAGCTGAGCTGCCCTCCAGCCAGCCAGGAGCAAGCTCCCTCCACTAAACTCCTGCAGCACTGT	94.1661	67.7834	161.949	1968.35	126.678	86.2513	212.929	2575.29	70.0969	91.8525	80.2408	67.9863	91.1625	78.7261	1	9.66667	TAGTGGAGGGAGCTTGCTCCTGG	4	23	chr17	41640069	41640092	chr17_41640074_3990	1	-	VEGFAT1	T1-10F-19R	GGGTGGGGGGAGTTTGCTCCNGG	0	2.31356	67.7022	0	0.033024	0	91.7714	0	0	0	1	0.0319683	0.0321258
chr22	36819210	36819259	chr22_36819233_2569	T1-10F-19R.bwa.sam	415859	22	36819233	agccacggggggcggtgggtggggggagtttgccccaggccacaccaggagtctgggtggagaagcagga	49.6401	54.6326	104.273	1283.03	64.6986	67.5804	132.279	1629.11	48.4631	55.8096	52.0068	26.6669	55.6879	38.536	1	11.8847	GGGTGGGGGGAGTTTGCCCCAGG	1	23	chr22	36819214	36819237	chr22_36819233_2569	1	+	VEGFAT1	T1-10F-19R	GGGTGGGGGGAGTTTGCTCCNGG	0	48.3819	0.081178	0	0.001674	0	1.25825	53.4149	0	0.022997	1	0.0016712	0.00160866
chr6	14316121	14316167	chr6_14316140_1687	T1-10F-19R.bwa.sam	550073	6	14316140	TGGACTGGTCTCATTTGGTCTTTTCTGACACCTGGAGCAAACTCTACCCCCACCTTTCCTTTTGTCAAAG	51.7508	16.7226	68.4734	724.776	69.7722	22.2427	92.0149	970.573	16.7632	51.7102	29.4419	16.3979	51.4261	29.0393	1	10.9854	GTGGGGGTAGAGTTTGCTCCAGG	4	23	chr6	14316135	14316158	chr6_14316140_1687	1	-	VEGFAT1	T1-10F-19R	GGGTGGGGGGAGTTTGCTCCNGG	0	0.040589	16.7226	0	0.002415	0	51.629	0	0	0	1	0.00240918	0.00216323
chr17	49240169	49240180	chr17_49240175_880	T1-10F-19R.bwa.sam	274705	17	49240175	CTTAGCCTCCAGCATTTCTTCCATTCCTTCCCTGGAGCAAGCTCCCCCACCAGCAATCTTCCCAGCCCTA	30.4822	5.23596	35.7182	311.254	40.8324	6.49421	47.3266	401.198	5.23596	30.4822	12.6334	5.23596	30.3199	12.5997	1	3.34812	CTGGTGGGGGAGCTTGCTCCAGG	6	23	chr17	49240170	49240193	chr17_49240175_880	1	-	VEGFAT1	T1-10F-19R	GGGTGGGGGGAGTTTGCTCCNGG	0	0	5.23596	0	0	0	30.4822	0	0	0	1	0	0
chr5	32945153	32945170	chr5_32945170_293	T1-10F-19R.bwa.sam	512877	5	32945170	CAAGACTGAGTTTTATGCGTGGGGGGTGTTTGCTCCCGggcaatgaggtaagagactaaaagagcgaggg	3.61241	8.28012	11.8925	134.744	4.74889	10.6749	15.4238	175.417	3.77476	8.11777	5.53558	3.53123	8.07718	5.34063	1	6.28013	GCGTGGGGGGTGTTTGCTCCCGG	2	23	chr5	32945151	32945174	chr5_32945170_293	1	+	VEGFAT1	T1-10F-19R	GGGTGGGGGGAGTTTGCTCCNGG	0	3.61241	0.162355	0	0.042553	0	0	8.03659	0	0	1	0.0408162	0.0281146
chr1	233021594	233021609	chr1_233021609_246	T1-10F-19R.bwa.sam	65066	1	233021609	ttaactagcttgcaggggaGGAGGGGAGTCTGCTCCAGGTTTGCCCTGGCTCTGGCTTGTGAGAGGCGCC	1.66414	8.32071	9.98485	91.6788	2.02944	11.1619	13.1914	117.26	1.66414	8.32071	3.72113	1.66414	8.32071	3.72113	1	5.26878	GGAGGAGGGGAGTCTGCTCCAGG	4	23	chr1	233021590	233021613	chr1_233021609_246	1	+	VEGFAT1	T1-10F-19R	GGGTGGGGGGAGTTTGCTCCNGG	0	1.66414	0	0	0	0	0	8.32071	0	0	1	0	0
chr1	33177684	33177692	chr1_33177686_163	T1-10F-19R.bwa.sam	12887	1	33177686	tgattgtcacaacttgcggggtgggtggagtttgctactggcatctaatgggtagaggccaggaatgcta	2.15121	4.46477	6.61598	76.3544	2.59768	5.68244	8.28012	94.6573	2.15121	4.46477	3.09914	2.15121	4.46477	3.09914	1	2.78568	GGGTGGGTGGAGTTTGCTACTGG	2	23	chr1	33177669	33177692	chr1_33177686_163	1	+	VEGFAT1	T1-10F-19R	GGGTGGGGGGAGTTTGCTCCNGG	0	2.15121	0	0	0	0	0	4.46477	0	0	1	0	0
chr4	8452074	8452096	chr4_8452075_128	T1-10F-19R.bwa.sam	472626	4	8452075	GCGACCTCAGCTTCTCTGGAGTGGGTGGAGTTTGCTACAGGCAGATGTTCCCTGTAGTGAAGGACATTTT	1.38002	3.81535	5.19537	56.5332	2.02944	4.91125	6.94069	77.7817	1.42061	3.77476	2.3157	1.29884	3.77476	2.21423	1	9.12072	GAGTGGGTGGAGTTTGCTACAGG	3	23	chr4	8452058	8452081	chr4_8452075_128	1	+	VEGFAT1	T1-10F-19R	GGGTGGGGGGAGTTTGCTCCNGG	0	1.38002	0.040589	0.040589	0.027778	0	0	3.77476	0	0	1	0.0270272	0.011866
chr6	43769732	43769750	chr6_43769733_109	T1-10F-19R.bwa.sam	559135	6	43769733	gacgtgtgtgtctgtgtgggtgagtgagtgtgtgcgtgtgGGGTTGAGGGCGTTGGAGCGGGGAGAAGGC	2.88181	1.54238	4.42418	51.9423	2.88181	1.54238	4.42418	51.9423	2.88181	1.54238	2.10828	2.67886	1.50179	2.00576	1	4.94874	GGGTTGAGGGCGTTGGAGCGGGG	7	23	chr6	43769738	43769761	chr6_43769733_109	1	+	VEGFAT1	T1-10F-19R	GGGTGGGGGGAGTTTGCTCCNGG	3.40946	3.00357	0	0	0	73.7499	26.951	1.54238	0	0.944523	1	0	0
chr10	122971898	122971901	chr10_122971901_118	T1-10F-19R.bwa.sam	100894	10	122971901	gatttcacaaacttagagctggagggagtttgccccaggtgaatcaggccttgagtctcaaccatatctg	0.974132	3.81535	4.78948	47.4974	1.42061	4.87066	6.29127	64.8074	0.974132	3.81535	1.92786	0.974132	3.81535	1.92786	1	1.24722	AGCTGGAGGGAGTTTGCCCCAGG	4	23	chr10	122971882	122971905	chr10_122971901_118	1	+	VEGFAT1	T1-10F-19R	GGGTGGGGGGAGTTTGCTCCNGG	0	0.974132	0	0	0	0.3653	0	3.81535	0	0	1	0	0
chr16	8669354	8669357	chr16_8669354_97	T1-10F-19R.bwa.sam	239945	16	8669354	ACAGGGCTAATGCACAGTGCCCAGCAGGGACCAGGAGCAAACTTCCCTTACTTACCCAACCAATGACCTA	2.43533	1.50179	3.93712	47.1169	2.76004	2.27298	5.03301	61.709	1.50179	2.43533	1.91242	1.50179	2.39474	1.89641	1	1.24722	AAGTAAGGGAAGTTTGCTCCTGG	5	23	chr16	8669349	8669372	chr16_8669354_97	1	-	VEGFAT1	T1-10F-19R	GGGTGGGGGGAGTTTGCTCCNGG	0	0	1.50179	0	0	0	2.43533	0	0	0	1	0	0
chr5	56876250	56876257	chr5_56876250_78	T1-10F-19R.bwa.sam	516930	5	56876250	gcagcatctctggcctctacccattagataccaggagcaaacccacccccacccgatcatgcccccagtt	2.47592	0.69001	3.16593	32.2025	2.63827	0.69001	3.32828	33.2415	0.69001	2.47592	1.30706	0.69001	2.47592	1.30706	1	2.41661	GGTGGGGGTGGGTTTGCTCCTGG	4	23	chr5	56876245	56876268	chr5_56876250_78	1	-	VEGFAT1	T1-10F-19R	GGGTGGGGGGAGTTTGCTCCNGG	0	0	0.69001	0	0	0	2.23239	0	0	0	1	0	0
F1&R2
#BED Chromosome	BED Min.Position	BED Max.Position	BED Name	Filename	WindowIndex	Chromosome	Position	Sequence	+.mi	-.mi	bi.sum.mi	bi.geometric_mean.mi	+.total	-.total	total.sum	total.geometric_mean	primer1.mi	primer2.mi	primer.geometric_mean	primer1E.mi	primer2E.mi	primerE.geometric_mean	IF(AND(primerE.geometric_mean>0)*OR(primer1E.mi>=1,primer2E.mi>=1),1,0)	position.stdev	Off-Target Sequence	Mismatches	Length	BED off-target Chromosome	BED off-target start	BED off-target end	BED off-target name	BED Score	Strand	Cells	Targetsite	Target Sequence	FUPnum	FDPnum	FUNum	FDNnum	FDSBRatio	RUPnum	RDPnum	RUNnum	RDNnum	RDSBRatio	Flag2	Translocation Rate	Translocation Rate+2
chr6	43769497	43769655	chr6_43769557_27219	T1-15F-18R.bwa.sam	458795	6	43769557	GTAGCTGTTTGGGAGGTCAGAAATAGGGGGTCCAGGAGCAAACTCCCCCCACCCCCTTTCCAAAGCCCAT	445.918	449.768	895.686	13609.4	723.288	627.332	1350.62	20470.1	455.296	440.39	447.781	428.741	437.428	433.063	1	38.7516	GGGTGGGGGGAGTTTGCTCCTGG	0	23	chr6	43769553	43769576	chr6_43769557_27219	1	-	VEGFAT1	T1-15F-18R	GGGTGGGGGGAGTTTGCTCCNGG	0.658133	1.67824	447.596	0	0.003735	0.065813	439.797	0.065813	0.29616	0.00015	1	0.0037211	0.00371889
chr15	65345100	65345227	chr15_65345196_22404	T1-15F-18R.bwa.sam	183660	15	65345196	gctaatgtctcagacaGGACATTCTGACACCCCAGGAGCAAACTCCCTCCATCCCACAAATCCGTCCTTA	392.609	344.631	737.241	11178.3	630.393	488.532	1118.93	16864.3	345.191	392.05	367.875	320.577	389.483	353.354	1	27.7325	GGATGGAGGGAGTTTGCTCCTGG	2	23	chr15	65345192	65345215	chr15_65345196_22404	1	-	VEGFAT1	T1-15F-18R	GGGTGGGGGGAGTTTGCTCCNGG	8.35829	3.68554	341.9	0	0.010664	0	390.865	0	0	0	1	0.0105515	0.0106033
chr12	131205651	131205696	chr12_131205656_12891	T1-15F-18R.bwa.sam	139730	12	131205656	CAGCCCATTATGATAGGGAGGGTGGAGTTTGCTCCTGGGGATGGAAGGGCCGGCTCCGGGAGGATGAACC	257.1	167.1	424.2	6298.76	368.39	212.774	581.164	8508.05	257.1	167.1	207.271	246.932	166.639	202.851	1	13.6528	GGGAGGGTGGAGTTTGCTCCTGG	2	23	chr12	131205636	131205659	chr12_131205656_12891	1	+	VEGFAT1	T1-15F-18R	GGGTGGGGGGAGTTTGCTCCNGG	0	256.376	0	0	0	0	0	157.491	0	0	1	0	0
chr1	98882063	98882097	chr1_98882092_9207	T1-15F-18R.bwa.sam	26615	1	98882092	agcagcatcgctggactctacccactgaatgccaggagcaaacttcccctccccgagttgtgacagcaaa	119.32	183.652	302.972	4498.52	164.994	260.127	425.121	6295.69	184.442	118.53	147.858	173.418	118.201	143.172	1	8.5579	GGGGAGGGGAAGTTTGCTCCTGG	3	23	chr1	98882088	98882111	chr1_98882092_9207	1	-	VEGFAT1	T1-15F-18R	GGGTGGGGGGAGTTTGCTCCNGG	0	0.78976	183.257	0	0.00429	0	118.267	0	0	0	1	0.00427167	0.00424495
chr12	1878899	1878938	chr12_1878913_6722	T1-15F-18R.bwa.sam	114192	12	1878913	GAGAGGCTCCCATCACGGGGGAGGGAGTTTGCTCCTGGGGAACCTGTGATCCCCACAGGGAACAGACCCA	59.0016	162.197	221.199	2972.83	85.5573	205.634	291.191	4030.81	60.976	160.223	98.842	58.2777	160.124	96.6004	1	9.58332	CGGGGGAGGGAGTTTGCTCCTGG	3	23	chr12	1878893	1878916	chr12_1878913_6722	1	+	VEGFAT1	T1-15F-18R	GGGTGGGGGGAGTTTGCTCCNGG	0	58.9358	1.9744	0	0.032397	0	0	160.058	0	0	1	0.0313804	0.0313844
chr17	41640033	41640116	chr17_41640073_4793	T1-15F-18R.bwa.sam	223535	17	41640073	CATCCAGGAAGCTGAGCTGCCCTCCAGCCAGCCAGGAGCAAGCTCCCTCCACTAAACTCCTGCAGCACTG	89.3745	68.3471	157.722	2375.11	121.59	96.8772	218.467	3298.19	71.2758	86.4458	78.4952	69.7292	86.1496	77.5058	1	19.5262	TAGTGGAGGGAGCTTGCTCCTGG	4	23	chr17	41640069	41640092	chr17_41640073_4793	1	-	VEGFAT1	T1-15F-18R	GGGTGGGGGGAGTTTGCTCCNGG	0	2.89579	67.5574	0	0.041083	0	86.3142	0	0	0	1	0.0394618	0.0399677
chr6	14316124	14316144	chr6_14316139_2735	T1-15F-18R.bwa.sam	451054	6	14316139	CTGGACTGGTCTCATTTGGTCTTTTCTGACACCTGGAGCAAACTCTACCCCCACCTTTCCTTTTGTCAAA	56.6982	33.3015	89.9997	1320.48	74.1058	46.5958	120.702	1785.73	33.3673	56.6324	43.4704	32.1169	56.4349	42.5736	1	5.37742	GTGGGGGTAGAGTTTGCTCCAGG	4	23	chr6	14316135	14316158	chr6_14316139_2735	1	-	VEGFAT1	T1-15F-18R	GGGTGGGGGGAGTTTGCTCCNGG	0	0.065813	33.2686	0	0.001972	0	56.5336	0	0	0	1	0.00196812	0.00186257
chr22	36819211	36819244	chr22_36819234_2747	T1-15F-18R.bwa.sam	341658	22	36819234	gccacggggggcggtgggtggggggagtttgccccaggccacaccaggagtctgggtggagaagcaggaa	34.552	55.8426	90.3946	1334.86	49.6232	67.0309	116.654	1752.65	34.7823	55.6122	43.9809	32.2156	55.4806	42.277	1	9.23664	GGGTGGGGGGAGTTTGCCCCAGG	1	23	chr22	36819214	36819237	chr22_36819234_2747	1	+	VEGFAT1	T1-15F-18R	GGGTGGGGGGAGTTTGCTCCNGG	0	34.552	0.19744	0	0.005676	0	0	55.2174	0	0	1	0.00564396	0.0053726
chr17	49240174	49240186	chr17_49240174_898	T1-15F-18R.bwa.sam	225842	17	49240174	GCTTAGCCTCCAGCATTTCTTCCATTCCTTCCCTGGAGCAAGCTCCCCCACCAGCAATCTTCCCAGCCCT	24.8116	4.73856	29.5502	329.509	32.2156	6.71296	38.9286	446.896	4.73856	24.8116	10.843	4.73856	24.7129	10.8214	1	3.94405	CTGGTGGGGGAGCTTGCTCCAGG	6	23	chr17	49240170	49240193	chr17_49240174_898	1	-	VEGFAT1	T1-15F-18R	GGGTGGGGGGAGTTTGCTCCNGG	0	0	4.70565	0	0	0	24.7129	0	0	0	1	0	0
chr5	32945166	32945172	chr5_32945171_361	T1-15F-18R.bwa.sam	420658	5	32945171	AAGACTGAGTTTTATGCGTGGGGGGTGTTTGCTCCCGggcaatgaggtaagagactaaaagagcgagggt	4.77147	7.10784	11.8793	176.975	6.58133	8.98352	15.5648	233.666	4.77147	7.10784	5.82364	4.77147	7.10784	5.82364	1	2	GCGTGGGGGGTGTTTGCTCCCGG	2	23	chr5	32945151	32945174	chr5_32945171_361	1	+	VEGFAT1	T1-15F-18R	GGGTGGGGGGAGTTTGCTCCNGG	0	4.77147	0	0	0	0	0	7.10784	0	0	1	0	0
chr22	19710933	19710950	chr22_19710937_374	T1-15F-18R.bwa.sam	335782	22	19710937	GACAGGCTTGGGAGTGTGGCGACATGTGTCACCTGGAGCAAACTGCTCCCCCTCTGAAGCCTGTCACCCA	9.80618	2.50091	12.3071	150.493	12.4716	3.81717	16.2888	209.676	2.50091	9.80618	4.95221	2.50091	9.74037	4.93556	1	4.91808	GAGGGGGAGCAGTTTGCTCCAGG	4	23	chr22	19710933	19710956	chr22_19710937_374	1	-	VEGFAT1	T1-15F-18R	GGGTGGGGGGAGTTTGCTCCNGG	0	0	2.50091	0	0	0	9.77328	0	0	0	1	0	0
chr5	56876243	56876254	chr5_56876251_322	T1-15F-18R.bwa.sam	423975	5	56876251	cagcatctctggcctctacccattagataccaggagcaaacccacccccacccgatcatgcccccagtta	1.51371	9.08224	10.5959	112.677	1.57952	12.4716	14.0511	134.878	9.08224	1.51371	3.70781	9.08224	1.51371	3.70781	1	3.36852	GGTGGGGGTGGGTTTGCTCCTGG	4	23	chr5	56876245	56876268	chr5_56876251_322	1	-	VEGFAT1	T1-15F-18R	GGGTGGGGGGAGTTTGCTCCNGG	0	0	9.04933	0	0	0	1.4808	0	0	0	1	0	0
chr4	8452074	8452082	chr4_8452075_161	T1-15F-18R.bwa.sam	388551	4	8452075	GCGACCTCAGCTTCTCTGGAGTGGGTGGAGTTTGCTACAGGCAGATGTTCCCTGTAGTGAAGGACATTTT	1.74405	3.55392	5.29797	75.6571	2.56672	4.4753	7.04202	102.995	1.74405	3.55392	2.48962	1.74405	3.55392	2.48962	1	3.53553	GAGTGGGTGGAGTTTGCTACAGG	3	23	chr4	8452058	8452081	chr4_8452075_161	1	+	VEGFAT1	T1-15F-18R	GGGTGGGGGGAGTTTGCTCCNGG	0	1.74405	0	0	0	0	0	3.55392	0	0	1	0	0
chr1	233021610	233021621	chr1_233021610_326	T1-15F-18R.bwa.sam	54029	1	233021610	taactagcttgcaggggaGGAGGGGAGTCTGCTCCAGGTTTGCCCTGGCTCTGGCTTGTGAGAGGCGCCA	1.31627	9.4113	10.7276	106.958	1.77696	11.5502	13.3272	137.674	1.31627	9.4113	3.51963	0.625226	9.4113	2.42574	1	5.5	GGAGGAGGGGAGTCTGCTCCAGG	4	23	chr1	233021590	233021613	chr1_233021610_326	1	+	VEGFAT1	T1-15F-18R	GGGTGGGGGGAGTTTGCTCCNGG	0	1.31627	0	0	0	0	0	9.4113	0	0	1	0	0
chr1	33177670	33177688	chr1_33177686_129	T1-15F-18R.bwa.sam	10897	1	33177686	tgattgtcacaacttgcggggtgggtggagtttgctactggcatctaatgggtagaggccaggaatgcta	0.822666	3.42229	4.24496	50.9902	1.11883	4.31077	5.4296	66.7383	0.921386	3.32357	1.74994	0.78976	3.32357	1.62013	1	7.15454	GGGTGGGTGGAGTTTGCTACTGG	2	23	chr1	33177669	33177692	chr1_33177686_129	1	+	VEGFAT1	T1-15F-18R	GGGTGGGGGGAGTTTGCTCCNGG	0	0.822666	0.09872	0	0.103448	0	0	3.32357	0	0	1	0.0937498	0.0337922
chr10	122971900	122971905	chr10_122971902_69	T1-15F-18R.bwa.sam	82514	10	122971902	atttcacaaacttagagctggagggagtttgccccaggtgaatcaggccttgagtctcaaccatatctga	0.427787	1.84277	2.27056	26.9815	0.756853	2.13893	2.89579	38.6652	0.427787	1.84277	0.88787	0.427787	1.84277	0.88787	1	2.0548	AGCTGGAGGGAGTTTGCCCCAGG	4	23	chr10	122971882	122971905	chr10_122971902_69	1	+	VEGFAT1	T1-15F-18R	GGGTGGGGGGAGTTTGCTCCNGG	0	0.427787	0	0	0	0	0	1.84277	0	0	1	0	0
F1&R1
#BED Chromosome	BED Min.Position	BED Max.Position	BED Name	Filename	WindowIndex	Chromosome	Position	Sequence	+.mi	-.mi	bi.sum.mi	bi.geometric_mean.mi	+.total	-.total	total.sum	total.geometric_mean	primer1.mi	primer2.mi	primer.geometric_mean	primer1E.mi	primer2E.mi	primerE.geometric_mean	IF(AND(primerE.geometric_mean>0)*OR(primer1E.mi>=1,primer2E.mi>=1),1,0)	position.stdev	Off-Target Sequence	Mismatches	Length	BED off-target Chromosome	BED off-target start	BED off-target end	BED off-target name	BED Score	Strand	Cells	Targetsite	Target Sequence	FUPnum	FDPnum	FUNum	FDNnum	FDSBRatio	RUPnum	RDPnum	RUNnum	RDNnum	RDSBRatio	Flag2	Translocation Rate	Translocation Rate+2
chr6	43769497	43769655	chr6_43769558_25372	T1-15F-19R.bwa.sam	528548	6	43769558	TAGCTGTTTGGGAGGTCAGAAATAGGGGGTCCAGGAGCAAACTCCCCCCACCCCCTTTCCAAAGCCCATT	385.139	449.768	834.908	12647.9	618.711	627.332	1246.04	18932.5	455.296	379.611	415.735	428.741	377.308	402.203	1	38.9897	GGGTGGGGGGAGTTTGCTCCTGG	0	23	chr6	43769553	43769576	chr6_43769558_25372	1	-	VEGFAT1	T1-15F-19R	GGGTGGGGGGAGTTTGCTCCNGG	0.658133	1.67824	447.596	0	0.003735	0	378.394	0.131627	0.19744	0.000348	1	0.0037211	0.00371889
chr15	65345100	65345259	chr15_65345197_20648	T1-15F-19R.bwa.sam	211889	15	65345197	ctaatgtctcagacaGGACATTCTGACACCCCAGGAGCAAACTCCCTCCATCCCACAAATCCGTCCTTAG	334.825	344.631	679.457	10322.9	546.81	488.532	1035.34	15706.6	345.553	333.904	339.678	320.939	331.962	326.404	1	32.4485	GGATGGAGGGAGTTTGCTCCTGG	2	23	chr15	65345192	65345215	chr15_65345197_20648	1	-	VEGFAT1	T1-15F-19R	GGGTGGGGGGAGTTTGCTCCNGG	8.35829	3.68554	341.9	0	0.010664	0	333.015	0	0	0	1	0.0105515	0.0106033
chr12	131205652	131205696	chr12_131205655_12241	T1-15F-19R.bwa.sam	161862	12	131205655	TCAGCCCATTATGATAGGGAGGGTGGAGTTTGCTCCTGGGGATGGAAGGGCCGGCTCCGGGAGGATGAAC	257.1	145.711	402.81	5881.83	368.39	190.99	559.38	8060.76	257.1	145.711	193.551	246.932	145.053	189.257	1	13.4768	GGGAGGGTGGAGTTTGCTCCTGG	2	23	chr12	131205636	131205659	chr12_131205655_12241	1	+	VEGFAT1	T1-15F-19R	GGGTGGGGGGAGTTTGCTCCNGG	0	256.376	0	0	0	0	0	139.425	0	0	1	0	0
chr1	98882063	98882119	chr1_98882093_8641	T1-15F-19R.bwa.sam	31200	1	98882093	gcagcatcgctggactctacccactgaatgccaggagcaaacttcccctccccgagttgtgacagcaaaa	100.694	183.652	284.346	4132.54	142.979	260.127	403.107	5860.65	184.442	99.9046	135.745	173.418	99.2136	131.169	1	12.5615	GGGGAGGGGAAGTTTGCTCCTGG	3	23	chr1	98882088	98882111	chr1_98882093_8641	1	-	VEGFAT1	T1-15F-19R	GGGTGGGGGGAGTTTGCTCCNGG	0	0.78976	183.257	0	0.00429	0	99.7072	0	0	0	1	0.00427167	0.00424495
chr12	1878880	1878938	chr12_1878912_6048	T1-15F-19R.bwa.sam	132126	12	1878912	AGAGAGGCTCCCATCACGGGGGAGGGAGTTTGCTCCTGGGGAACCTGTGATCCCCACAGGGAACAGACCC	59.0016	140.018	199.019	2762.1	85.5573	183.488	269.045	3807.57	60.976	138.043	91.7461	58.2777	137.385	89.479	1	12.2419	CGGGGGAGGGAGTTTGCTCCTGG	3	23	chr12	1878893	1878916	chr12_1878912_6048	1	+	VEGFAT1	T1-15F-19R	GGGTGGGGGGAGTTTGCTCCNGG	0	58.9358	1.9744	0	0.032397	0	0	137.747	0	0	1	0.0313804	0.0313844
chr17	41640033	41640116	chr17_41640074_4429	T1-15F-19R.bwa.sam	258661	17	41640074	ATCCAGGAAGCTGAGCTGCCCTCCAGCCAGCCAGGAGCAAGCTCCCTCCACTAAACTCCTGCAGCACTGT	77.3965	68.3471	145.744	2210.23	104.314	96.8772	201.191	3054.91	71.2758	74.4678	72.8543	69.7292	73.9083	71.7884	1	18.099	TAGTGGAGGGAGCTTGCTCCTGG	4	23	chr17	41640069	41640092	chr17_41640074_4429	1	-	VEGFAT1	T1-15F-19R	GGGTGGGGGGAGTTTGCTCCNGG	0	2.89579	67.5574	0	0.041083	0	74.4019	0	0	0	1	0.0394618	0.0399677
chr22	36819210	36819244	chr22_36819233_2432	T1-15F-19R.bwa.sam	395743	22	36819233	agccacggggggcggtgggtggggggagtttgccccaggccacaccaggagtctgggtggagaagcagga	35.5721	44.4569	80.029	1208.48	50.9395	54.9541	105.894	1607.84	34.7823	45.2467	39.6709	32.2156	45.1479	38.1375	1	10.3252	GGGTGGGGGGAGTTTGCCCCAGG	1	23	chr22	36819214	36819237	chr22_36819233_2432	1	+	VEGFAT1	T1-15F-19R	GGGTGGGGGGAGTTTGCTCCNGG	0	34.552	0.19744	0	0.005676	0	1.02011	43.3052	0	0.022997	1	0.00564396	0.0053726
chr6	14316124	14316167	chr6_14316140_2288	T1-15F-19R.bwa.sam	519780	6	14316140	TGGACTGGTCTCATTTGGTCTTTTCTGACACCTGGAGCAAACTCTACCCCCACCTTTCCTTTTGTCAAAG	41.9889	33.3015	75.2904	1136.36	56.5336	46.5958	103.129	1559.71	33.3673	41.9231	37.4014	32.1169	41.6927	36.5929	1	9.91144	GTGGGGGTAGAGTTTGCTCCAGG	4	23	chr6	14316135	14316158	chr6_14316140_2288	1	-	VEGFAT1	T1-15F-19R	GGGTGGGGGGAGTTTGCTCCNGG	0	0.065813	33.2686	0	0.001972	0	41.8573	0	0	0	1	0.00196812	0.00186257
chr17	49240174	49240180	chr17_49240175_895	T1-15F-19R.bwa.sam	261443	17	49240175	CTTAGCCTCCAGCATTTCTTCCATTCCTTCCCTGGAGCAAGCTCCCCCACCAGCAATCTTCCCAGCCCTA	24.7129	4.73856	29.4515	328.853	33.1041	6.71296	39.8171	453.017	4.73856	24.7129	10.8214	4.73856	24.5813	10.7926	1	2	CTGGTGGGGGAGCTTGCTCCAGG	6	23	chr17	49240170	49240193	chr17_49240175_895	1	-	VEGFAT1	T1-15F-19R	GGGTGGGGGGAGTTTGCTCCNGG	0	0	4.70565	0	0	0	24.7129	0	0	0	1	0	0
chr5	32945166	32945172	chr5_32945170_345	T1-15F-19R.bwa.sam	485364	5	32945170	CAAGACTGAGTTTTATGCGTGGGGGGTGTTTGCTCCCGggcaatgaggtaagagactaaaagagcgaggg	4.77147	6.58133	11.3528	170.294	6.58133	8.52282	15.1042	227.596	4.77147	6.58133	5.6038	4.77147	6.54842	5.58977	1	1.97203	GCGTGGGGGGTGTTTGCTCCCGG	2	23	chr5	32945151	32945174	chr5_32945170_345	1	+	VEGFAT1	T1-15F-19R	GGGTGGGGGGAGTTTGCTCCNGG	0	4.77147	0	0	0	0	0	6.51552	0	0	1	0	0
chr5	56876243	56876257	chr5_56876251_337	T1-15F-19R.bwa.sam	489121	5	56876251	cagcatctctggcctctacccattagataccaggagcaaacccacccccacccgatcatgcccccagtta	2.00731	9.08224	11.0895	129.754	2.13893	12.4716	14.6106	156.955	9.08224	2.00731	4.26976	9.08224	2.00731	4.26976	1	4.13546	GGTGGGGGTGGGTTTGCTCCTGG	4	23	chr5	56876245	56876268	chr5_56876251_337	1	-	VEGFAT1	T1-15F-19R	GGGTGGGGGGAGTTTGCTCCNGG	0	0	9.04933	0	0	0	1.80987	0	0	0	1	0	0
chr22	19710933	19710954	chr22_19710938_186	T1-15F-19R.bwa.sam	388888	22	19710938	ACAGGCTTGGGAGTGTGGCGACATGTGTCACCTGGAGCAAACTGCTCCCCCTCTGAAGCCTGTCACCCAC	3.61973	2.50091	6.12064	91.433	4.63984	3.81717	8.45701	127.891	2.50091	3.61973	3.00875	2.50091	3.61973	3.00875	1	6.78233	GAGGGGGAGCAGTTTGCTCCAGG	4	23	chr22	19710933	19710956	chr22_19710938_186	1	-	VEGFAT1	T1-15F-19R	GGGTGGGGGGAGTTTGCTCCNGG	0	0	2.50091	0	0	0	3.61973	0	0	0	1	0	0
chr4	8452074	8452082	chr4_8452075_146	T1-15F-19R.bwa.sam	449271	4	8452075	GCGACCTCAGCTTCTCTGGAGTGGGTGGAGTTTGCTACAGGCAGATGTTCCCTGTAGTGAAGGACATTTT	1.74405	3.06032	4.80437	70.2068	2.56672	3.9488	6.51552	96.7471	1.74405	3.06032	2.31027	1.74405	3.06032	2.31027	1	3.53553	GAGTGGGTGGAGTTTGCTACAGG	3	23	chr4	8452058	8452081	chr4_8452075_146	1	+	VEGFAT1	T1-15F-19R	GGGTGGGGGGAGTTTGCTCCNGG	0	1.74405	0	0	0	0	0	3.06032	0	0	1	0	0
chr1	233021594	233021621	chr1_233021609_245	T1-15F-19R.bwa.sam	62643	1	233021609	ttaactagcttgcaggggaGGAGGGGAGTCTGCTCCAGGTTTGCCCTGGCTCTGGCTTGTGAGAGGCGCC	1.31627	6.74586	8.06213	90.5539	1.77696	9.04933	10.8263	121.861	1.31627	6.74586	2.97982	0.625226	6.74586	2.0537	1	8.70402	GGAGGAGGGGAGTCTGCTCCAGG	4	23	chr1	233021590	233021613	chr1_233021609_245	1	+	VEGFAT1	T1-15F-19R	GGGTGGGGGGAGTTTGCTCCNGG	0	1.31627	0	0	0	0	0	6.74586	0	0	1	0	0
chr6	43769731	43769750	chr6_43769733_152	T1-15F-19R.bwa.sam	528549	6	43769733	gacgtgtgtgtctgtgtgggtgagtgagtgtgtgcgtgtgGGGTTGAGGGCGTTGGAGCGGGGAGAAGGC	3.75136	1.25045	5.00181	65.8179	3.81717	1.25045	5.06762	66.3928	3.75136	1.25045	2.16585	3.4552	1.21755	2.05106	1	4.98759	GGGTTGAGGGCGTTGGAGCGGGG	7	23	chr6	43769738	43769761	chr6_43769733_152	1	+	VEGFAT1	T1-15F-19R	GGGTGGGGGGAGTTTGCTCCNGG	4.67274	4.21205	0	0	0	59.7914	21.85	1.25045	0	0.944523	1	0	0
chr1	33177670	33177688	chr1_33177686_138	T1-15F-19R.bwa.sam	13065	1	33177686	tgattgtcacaacttgcggggtgggtggagtttgctactggcatctaatgggtagaggccaggaatgcta	0.822666	3.71845	4.54112	53.1507	1.11883	4.70565	5.82448	69.728	0.921386	3.61973	1.82624	0.78976	3.61973	1.69077	1	6.43739	GGGTGGGTGGAGTTTGCTACTGG	2	23	chr1	33177669	33177692	chr1_33177686_138	1	+	VEGFAT1	T1-15F-19R	GGGTGGGGGGAGTTTGCTCCNGG	0	0.822666	0.09872	0	0.103448	0	0	3.61973	0	0	1	0.0937498	0.0337922
chr10	122971900	122971905	chr10_122971901_107	T1-15F-19R.bwa.sam	96115	10	122971901	gatttcacaaacttagagctggagggagtttgccccaggtgaatcaggccttgagtctcaaccatatctg	0.427787	3.09323	3.52101	34.9571	0.756853	3.9488	4.70565	52.5357	0.427787	3.09323	1.15032	0.427787	3.09323	1.15032	1	2.16025	AGCTGGAGGGAGTTTGCCCCAGG	4	23	chr10	122971882	122971905	chr10_122971901_107	1	+	VEGFAT1	T1-15F-19R	GGGTGGGGGGAGTTTGCTCCNGG	0	0.427787	0	0	0	0.29616	0	3.09323	0	0	1	0	0
[truncated: 2 more columns]
