# Supplementary material for: PEAC-seq adopts Prime Editor to detect CRISPR off-target and DNA translocation
Source: Nat Commun. 2022 Dec 12;13:7545. doi: 10.1038/s41467-022-35086-8 (PMC9744820; doi:10.1038/s41467-022-35086-8)
Supplement: Supplementary file 5 — Supplementary_data2 [file 41467_2022_35086_MOESM5_ESM.xlsx]

## Sheet: Table Supplementary Data2
Table Supplementary Data2. In Cellulo VEGFA TS2 off-target sites called by PEACSeq 6 set primers
F3&R2
#BED Chromosome	BED Min.Position	BED Max.Position	BED Name	Filename	WindowIndex	Chromosome	Position	Sequence	+.mi	-.mi	bi.sum.mi	bi.geometric_mean.mi	+.total	-.total	total.sum	total.geometric_mean	primer1.mi	primer2.mi	primer.geometric_mean	primer1E.mi	primer2E.mi	primerE.geometric_mean	IF(AND(primerE.geometric_mean>0)*OR(primer1E.mi>=1,primer2E.mi>=1),1,0)	position.stdev	Off-Target Sequence	Mismatches	Length	BED off-target Chromosome	BED off-target start	BED off-target end	BED off-target name	BED Score	Strand	Cells	Targetsite	Target Sequence	FUPnum	FDPnum	FUNum	FDNnum	FDSBRatio	RUPnum	RDPnum	RUNnum	RDNnum	RDSBRatio	Flag2	Translocation Rate	Translocation Rate+2
chr9	100837322	100837400	chr9_100837367_4180	T2-5F-18R.bwa.sam	1615857	9	100837367	acagatgagccacaaccctgttggacgtcctgaggcggggtgggggggtgtgcaagggaactctcctgtt	97.4809	79.5261	177.007	2079.22	108.576	106.331	214.907	2537.36	79.6108	97.3962	88.0556	75.2492	96.761	85.3299	1	14.5334	ACACCCCCCCACCCCGCCTCAGG	4	23	chr9	100837360	100837383	chr9_100837367_4180	1	-	VEGFAT2	T2-5F-18R	GACCCCCTCCACCCCGCCTCNGG	0	0.084692	79.4414	0	0.001064	0	81.1776	0	0	0	1	0.00106287	0.00103883
chr11	31795908	31795948	chr11_31795935_4545	T2-5F-18R.bwa.sam	270669	11	31795935	TACCCACCTCCCTATCCTCAAAACTTGGCCAGAGGCGGGGTGGAGGGGCCCCTAGGAGCGCCTTGGTGGG	140.505	51.9588	192.463	2017.72	188.61	65.933	254.543	2633.42	52.1705	140.293	85.552	48.4864	139.615	82.2766	1	9.74254	GGGCCCCTCCACCCCGCCTCTGG	3	23	chr11	31795928	31795951	chr11_31795935_4545	1	-	VEGFAT2	T2-5F-18R	GACCCCCTCCACCCCGCCTCNGG	0	0.635193	51.5353	0.846924	0.012165	0	139.742	0.423462	0	0.00302	1	0.0120188	0.0117258
chr5	6714993	6715036	chr5_6715005_3925	T2-5F-18R.bwa.sam	1230256	5	6715005	GAACGGGAAATCGACTCTCTACCCCTCCACCCCGCCTCCGGGCAAGTGAGGAACCCCTTGTCAAAGTGGG	38.5774	127.631	166.209	1657.03	51.6623	155.538	207.2	2116.85	39.0008	127.208	70.4359	35.8249	126.488	67.3158	1	10.1354	CTACCCCTCCACCCCGCCTCCGG	3	23	chr5	6714988	6715011	chr5_6715005_3925	1	+	VEGFAT2	T2-5F-18R	GACCCCCTCCACCCCGCCTCNGG	0.338769	38.2809	0.423462	0	0.010929	0	0	126.276	0	0	1	0.0108108	0.0104033
chr17	4455439	4455466	chr17_4455457_3001	T2-5F-18R.bwa.sam	632318	17	4455457	CTGTCGGTGCCCCACATGTGGCAGATGCCCAGAGGCGGGGTGTGGGGGGTACTTTGTGGGCGTTTTGGGG	108.237	18.844	127.081	1066.5	135.592	25.196	160.788	1380.29	19.0134	108.067	45.3292	18.2512	107.729	44.3416	1	8.33469	TACCCCCCACACCCCGCCTCTGG	3	23	chr17	4455450	4455473	chr17_4455457_3001	1	-	VEGFAT2	T2-5F-18R	GACCCCCTCCACCCCGCCTCNGG	0	0.169385	18.844	0	0.008889	0	107.983	0	0	0	1	0.00881068	0.0080608
chr18	23779571	23779607	chr18_23779595_3089	T2-5F-18R.bwa.sam	703141	18	23779595	tAAaacaagagaaagcagaatacatgggccagaggcggggtgggtgggggcagtggtgggagctcgtgga	118.103	12.7039	130.807	914.713	134.364	15.9645	150.329	1093.72	13.4237	117.384	39.6954	12.1534	116.96	37.7022	1	9.4227	GCCCCCACCCACCCCGCCTCTGG	3	23	chr18	23779588	23779611	chr18_23779595_3089	1	-	VEGFAT2	T2-5F-18R	GACCCCCTCCACCCCGCCTCNGG	0	0.719885	12.7039	0	0.053459	0	103.875	0	0	0	1	0.0507462	0.0466738
chr15	32993886	32993911	chr15_32993903_1903	T2-5F-18R.bwa.sam	520410	15	32993903	gccctcctcaacttgtcctctgcaacagcagccgggggcggggtggggggggtcttttggaaatgcaaat	50.8154	29.7694	80.5848	918.477	56.2781	37.9422	94.2202	1091.23	29.5153	51.0695	38.8244	25.1113	51.0271	35.796	1	5.87324	GACCCCCCCCACCCCGCCCCCGG	2	23	chr15	32993899	32993922	chr15_32993903_1903	1	-	VEGFAT2	T2-5F-18R	GACCCCCTCCACCCCGCCTCNGG	0	0	29.4306	0	0	0	48.6134	0.254077	0	0.005195	1	0	0
chr2	241275170	241275211	chr2_241275191_2238	T2-5F-18R.bwa.sam	920756	2	241275191	TTAACAAAACAGAAAGCAATTCCCCCCCACCCCGCCTCAGGAAAGAATAAACCTCATACCAGGCTAAAAA	15.414	79.3567	94.7707	825.915	19.691	94.3896	114.081	1018.08	15.8798	78.8909	35.3945	15.1599	78.4251	34.4807	1	10.1101	ATTCCCCCCCACCCCGCCTCAGG	4	23	chr2	241275174	241275197	chr2_241275191_2238	1	+	VEGFAT2	T2-5F-18R	GACCCCCTCCACCCCGCCTCNGG	0	15.1599	0.719885	0	0.045213	0	0.254077	77.8746	0	0.00325	1	0.0432572	0.0402624
chr10	133336380	133336461	chr10_133336443_2288	T2-5F-18R.bwa.sam	249132	10	133336443	GTCCGACGCCCCTTCTGTCGCCCTCCCCACCCCGCCTCCGGCGGACAGAGCTGGGCGGGAGCTGGGACTG	12.238	84.65	96.8881	760.073	16.5997	102.859	119.459	975.791	13.0003	83.8878	33.0237	12.7462	83.4643	32.6168	1	25.7698	CGCCCTCCCCACCCCGCCTCCGG	4	23	chr10	133336426	133336449	chr10_133336443_2288	1	+	VEGFAT2	T2-5F-18R	GACCCCCTCCACCCCGCCTCNGG	0	11.6029	1.14335	0	0.089404	0.592846	0.423462	82.321	0	0.005115	1	0.0820669	0.077535
chr5	139648655	139648708	chr5_139648671_2151	T2-5F-18R.bwa.sam	1286723	5	139648671	AGGGGCAGGTGCTGCAGGCTCCCCCCCCTCCCCGCCTCGGGCCAGCCGCGGCGGCGCGACTCGGGCTCCG	9.18912	81.8975	91.0866	647.826	11.4758	97.862	109.338	791.379	9.48554	81.6011	27.8214	9.18912	81.2623	27.3263	1	12.7181	CTCCCCCCCCTCCCCGCCTCGGG	4	23	chr5	139648654	139648677	chr5_139648671_2151	1	+	VEGFAT2	T2-5F-18R	GACCCCCTCCACCCCGCCTCNGG	0	9.10443	0.254077	0.169385	0.027027	0.042346	0	77.5359	0	0	1	0.0263158	0.0223689
chr4	38535964	38536013	chr4_38536006_1817	T2-5F-18R.bwa.sam	1165737	4	38536006	TCTGGGCCCCATCCTCCCCTCCCCACCCACCCCGCCTCAGGCTTGAAGAGGAAAGAAGAGCGCAGGGCCA	10.7983	66.1447	76.943	631.118	13.8472	81.0929	94.9401	791.331	10.9253	66.0177	26.8564	10.5442	65.1708	26.214	1	13.3989	CTCCCCACCCACCCCGCCTCAGG	4	23	chr4	38535989	38536012	chr4_38536006_1817	1	+	VEGFAT2	T2-5F-18R	GACCCCCTCCACCCCGCCTCNGG	0	10.7983	0.127039	0	0.011583	0	0	62.9264	0	0	1	0.0114504	0.0098287
chr17	41888484	41888518	chr17_41888504_1964	T2-5F-18R.bwa.sam	656889	17	41888504	AGAGAAATGAGCTGCTTCTACACTCAGCCCAGAGGCGGGGTGGGAGGGGCATGGGACAGATCCAGGAATC	74.5716	8.59627	83.1679	597.899	84.8194	11.01	95.8294	721.651	9.27381	73.8941	26.1779	8.85035	73.513	25.5072	1	8.62915	TGCCCCTCCCACCCCGCCTCTGG	4	23	chr17	41888497	41888520	chr17_41888504_1964	1	-	VEGFAT2	T2-5F-18R	GACCCCCTCCACCCCGCCTCNGG	0	0.719885	8.55393	0	0.077273	0	70.6758	0.042346	0	0.000598	1	0.0717302	0.0638546
chr9	123375875	123375941	chr9_123375899_1767	T2-5F-18R.bwa.sam	1628324	9	123375899	TGGAGCTGTGAACCTCCCCGCCACACCCCTTCCTGGGGCGGGGTGGGGGGAGTGGGTGCTGGCGAGGAGA	62.63	12.1957	74.8257	652.65	70.8028	16.3456	87.1484	803.363	11.6452	63.1805	27.1247	10.1631	62.9264	25.2889	1	15.71	CACTCCCCCCACCCCGCCCCAGG	4	23	chr9	123375895	123375918	chr9_123375899_1767	1	-	VEGFAT2	T2-5F-18R	GACCCCCTCCACCCCGCCTCNGG	0.042346	0.127039	11.3911	0	0.010989	0	59.7505	0.762231	0	0.012587	1	0.0108696	0.00939765
chr11	72237732	72237773	chr11_72237763_1987	T2-5F-18R.bwa.sam	298082	11	72237763	ATGGCCGGCCCCTCAGCTTCCCTCCACCCCGCATCCGGGAGAGCATCCAGGAAGACCTGGCAGAGGAGGT	17.616	66.5258	84.1419	808.416	22.02	81.3047	103.325	999.2	17.8277	66.3141	34.3836	7.36824	65.6366	21.9915	1	11.3516	GCTTCCCTCCACCCCGCATCCGG	5	23	chr11	72237743	72237766	chr11_72237763_1987	1	+	VEGFAT2	T2-5F-18R	GACCCCCTCCACCCCGCCTCNGG	0.084692	17.616	0.211731	0	0.011848	0	0	66.1024	0	0	1	0.0117093	0.0106785
chr1	151059375	151059416	chr1_151059412_1517	T2-5F-18R.bwa.sam	96656	1	151059412	AGCCCAGGACACCCGCCTCCCCCACACCCCGCATCCGGTGTGTCTCCGCCTGGCCCGGCCGGCGCGGCAG	7.45293	56.7862	64.2392	485.815	9.31616	69.6171	78.9333	601.398	8.3422	55.897	21.5941	6.43662	55.6429	18.9249	1	11.6279	CCTCCCCCACACCCCGCATCCGG	6	23	chr1	151059392	151059415	chr1_151059412_1517	1	+	VEGFAT2	T2-5F-18R	GACCCCCTCCACCCCGCCTCNGG	0.169385	7.36824	0.635193	0	0.078947	0	0	55.5582	0	0	1	0.0731704	0.0634975
chr9	137368958	137369000	chr9_137368990_907	T2-5F-18R.bwa.sam	1646349	9	137368990	GGGGCACAGGGCCGGGGGACGGGGTGCAGTGCCCGGGGCGGGGTGGGGGGGCTTCTCAGAGCCGTGTGGG	28.2872	10.1207	38.408	399.565	30.1928	13.085	43.2778	469.379	10.1207	28.2872	16.92	7.62231	28.0332	14.6177	1	11.0663	AAGCCCCCCCACCCCGCCCCGGG	4	23	chr9	137368986	137369009	chr9_137368990_907	1	-	VEGFAT2	T2-5F-18R	GACCCCCTCCACCCCGCCTCNGG	0	0	9.73962	0	0	0	22.994	0	0	0	1	0	0
chr22	50446337	50446399	chr22_50446370_725	T2-5F-18R.bwa.sam	1035026	22	50446370	ATTCCCCTGGGAGCCCACTGTCCCCCCCCCCCCCCCGCCTCCGGCCTCCATCCCTTCAGCTCGGGTCTAG	9.4432	21.2578	30.701	334.583	12.1534	22.5705	34.7239	391.115	9.52789	21.1731	14.2033	9.06208	21.0884	13.8241	1	15.1889	CCCCCCCCCCCCCCCGCCTCCGG	4	23	chr22	50446356	50446379	chr22_50446370_725	1	+	VEGFAT2	T2-5F-18R	GACCCCCTCCACCCCGCCTCNGG	0	9.4432	0.084692	0	0.00885	0	0	20.6226	0	0	1	0.00877236	0.0073467
chr11	19777064	19777142	chr11_19777102_708	T2-5F-18R.bwa.sam	265967	11	19777102	GGGGCGGGGAACTCACCAgccgccgacccccccccccaccccgccctcggccgccgcggccccagcggcc	8.29985	21.6812	29.9811	316.784	11.01	25.6194	36.6294	396.611	8.3422	21.6389	13.4356	6.6907	21.4272	11.9734	1	17.4317	CCCCCCCCCCACCCCGCCCTCGG	5	23	chr11	19777094	19777117	chr11_19777102_708	1	+	VEGFAT2	T2-5F-18R	GACCCCCTCCACCCCGCCTCNGG	0	8.25751	0	0	0	0	0	21.1307	0	0	1	0	0
chr4	8840181	8840204	chr4_8840188_1141	T2-5F-18R.bwa.sam	1154729	4	8840188	CCCAGGAAGACAGAGAGAGGAGTCGAGCCTGCCCGGGGCGGGGTGGGGGGTATGAAACATGAGGCCTGCA	36.7988	11.5182	48.317	486.177	45.014	14.0166	59.0306	593.172	11.6875	36.6294	20.6908	3.04893	36.1636	10.5005	1	7.48842	CATACCCCCCACCCCGCCCCGGG	6	23	chr4	8840184	8840207	chr4_8840188_1141	1	-	VEGFAT2	T2-5F-18R	GACCCCCTCCACCCCGCCTCNGG	0	0.169385	11.4758	0	0.014493	0	36.5448	0	0	0	1	0.014286	0.0124135
chr7	95690359	95690367	chr7_95690362_702	T2-5F-18R.bwa.sam	1462534	7	95690362	ACTTCTGTGTTGGAGCTATGGAACTCTAAACCCAGGGGCGGGGTGTGAGGGGTCCTTAGTTTGAATTGTG	25.2383	4.48869	29.727	251.348	31.5479	5.54735	37.0953	312.402	4.57339	25.1536	10.7255	4.06523	25.0689	10.0951	1	2.63391	GACCCCTCACACCCCGCCCCTGG	4	23	chr7	95690358	95690381	chr7_95690362_702	1	-	VEGFAT2	T2-5F-18R	GACCCCCTCCACCCCGCCTCNGG	0	0.084692	4.44635	0.084692	0.018519	0	25.1113	0	0	0	1	0.0181823	0.0129676
chr5	180161291	180161309	chr5_180161301_1020	T2-5F-18R.bwa.sam	1314925	5	180161301	TGCAGTGGGCAGGAGAGGGACTCCCTCCGCCCCGCTTCCAGAGTGTCTTTTGGGAGGTGAGTGGGCTCCG	2.66781	40.5253	43.1931	245.542	3.34535	48.6134	51.9588	301.151	2.66781	40.5253	10.3978	2.49843	40.3983	10.0465	1	6.0102	GACTCCCTCCGCCCCGCTTCCAG	4	23	chr5	180161284	180161307	chr5_180161301_1020	1	+	VEGFAT2	T2-5F-18R	GACCCCCTCCACCCCGCCTCNGG	0	2.66781	0	0	0	0	0	40.4829	0	0	1	0	0
chr19	14032145	14032177	chr19_14032160_1137	T2-5F-18R.bwa.sam	749074	19	14032160	GGAATGGGCGGCAGCGAGGTCGAACCGGAGCCCCGGGGCGGGGTGGGGGAGCTCTCTGGGTGGTTAACAG	44.8869	3.26066	48.1476	285.692	52.848	4.70043	57.5485	372.193	3.38769	44.7599	12.3139	2.03262	44.7176	9.53382	1	8.01306	GAGCTCCCCCACCCCGCCCCGGG	4	23	chr19	14032156	14032179	chr19_14032160_1137	1	-	VEGFAT2	T2-5F-18R	GACCCCCTCCACCCCGCCTCNGG	0.127039	0.254077	3.26066	0	0.071429	0	44.7599	0	0	0	1	0.066667	0.0460724
chr10	114534485	114534501	chr10_114534497_720	T2-5F-18R.bwa.sam	232673	10	114534497	GCTGCAACGGCCCTGGGCACTCATGATCCCTGAGGCGGGGTGGGGGTGGGGGGTTCCTGGGACACTCCAG	25.7041	4.78512	30.4892	261.899	27.6521	5.84377	33.4958	300.19	4.78512	25.7041	11.0904	3.303	25.6194	9.19897	1	5.1369	CCCCACCCCCACCCCGCCTCAGG	4	23	chr10	114534490	114534513	chr10_114534497_720	1	-	VEGFAT2	T2-5F-18R	GACCCCCTCCACCCCGCCTCNGG	0	0	4.78512	0	0	0	23.2481	0	0	0	1	0	0
chr2	169716834	169716852	chr2_169716843_784	T2-5F-18R.bwa.sam	880728	2	169716843	ccctctccacacaccccacccccccaccccgccccaggttttgctccaagctgtgcatttgggctcccgg	8.04577	25.1536	33.1994	335.946	9.9937	29.7694	39.7631	407.318	8.17281	25.0266	14.3017	3.38769	24.8572	9.17652	1	5.20923	CCACCCCCCCACCCCGCCCCAGG	5	23	chr2	169716823	169716846	chr2_169716843_784	1	+	VEGFAT2	T2-5F-18R	GACCCCCTCCACCCCGCCTCNGG	0	8.04577	0.127039	0	0.015464	0	0	24.222	0	0	1	0.0152285	0.0124881
chrX	129906653	129906684	chrX_129906667_917	T2-5F-18R.bwa.sam	1714256	X	129906667	TCCTGTGATGTTTTGTGCCCCCCCCACCCCGCCCCCGGAACTAAATGTAGTCCGTTTAGTAATGTTGGCT	3.26066	35.5708	38.8314	254.323	3.81116	44.3364	48.1476	306.969	3.303	35.5284	10.8328	2.28669	35.4014	8.99734	1	8.07111	TGCCCCCCCCACCCCGCCCCCGG	4	23	chrX	129906647	129906670	chrX_129906667_917	1	+	VEGFAT2	T2-5F-18R	GACCCCCTCCACCCCGCCTCNGG	0	3.26066	0.042346	0	0.012658	0	0	34.9779	0	0	1	0.0124998	0.00798529
chr20	10933301	10933320	chr20_10933310_589	T2-5F-18R.bwa.sam	929154	20	10933310	cagggaagggaacatcacacactggggcctgccaggggcggggtgggggggtggtaaaggggagggatag	19.0558	5.88612	24.9419	250.1	20.2838	7.53762	27.8214	291.997	5.97081	18.9711	10.643	4.19227	18.59	8.82804	1	5.13541	CCACCCCCCCACCCCGCCCCTGG	5	23	chr20	10933306	10933329	chr20_10933310_589	1	-	VEGFAT2	T2-5F-18R	GACCCCCTCCACCCCGCCTCNGG	0	0.084692	5.84377	0	0.014184	0	14.2707	0	0	0	1	0.0139856	0.010682
chr17	57663140	57663185	chr17_57663168_1054	T2-5F-18R.bwa.sam	669910	17	57663168	TGCCCAGTTGCTGGGGCTTTGCTCTGAGCCAGTGGCGGGGTGGAGGGGCGGGGCCAAGGCGGGAGCAGCG	30.7857	13.8472	44.6329	487.575	37.1376	16.2609	53.3985	580.317	13.8472	30.7857	20.6469	2.49843	30.7433	8.76412	1	12.2644	CCGCCCCTCCACCCCGCCACTGG	4	23	chr17	57663161	57663184	chr17_57663168_1054	1	-	VEGFAT2	T2-5F-18R	GACCCCCTCCACCCCGCCTCNGG	0	0	13.8472	0	0	0	30.4892	0	0	0	1	0	0
chr1	939947	939969	chr1_939957_1274	T2-5F-18R.bwa.sam	163	1	939957	TTCCCCCGGGTCGGCCCTGACCCTGTCCACCCCACCTCAGGACGTTCTCCAGGGGTCCCTCCGGGATGCA	1.31273	52.6363	53.949	196.298	1.56681	65.1708	66.7376	238.627	1.35508	52.594	8.44209	1.22804	52.3399	8.01719	1	6.92532	GACCCTGTCCACCCCACCTCAGG	3	23	chr1	939940	939963	chr1_939957_1274	1	+	VEGFAT2	T2-5F-18R	GACCCCCTCCACCCCGCCTCNGG	0.042346	1.31273	0.042346	0	0.030303	0	0	52.5516	0	0	1	0.0294117	0.0126215
chr4	1494513	1494546	chr4_1494530_638	T2-5F-18R.bwa.sam	1145685	4	1494530	GTGTGCGAGACGGGTATGAGGCCCCCACACCCCGCCTCAGGACCACTGTCCATGGTTCCACCCCTGACCC	2.24435	24.7725	27.0169	176.082	3.00658	29.7694	32.7759	223.412	2.54077	24.4761	7.88595	2.202	24.4761	7.34142	1	9.75249	AGGCCCCCACACCCCGCCTCAGG	5	23	chr4	1494513	1494536	chr4_1494530_638	1	+	VEGFAT2	T2-5F-18R	GACCCCCTCCACCCCGCCTCNGG	0	2.24435	0.296423	0	0.114754	0	0	24.4761	0.042346	0	1	0.102941	0.0652803
chr17	17051524	17051540	chr17_17051535_1236	T2-5F-18R.bwa.sam	642382	17	17051535	GGCAGCCAAAGCCTGGAGCTTGGCCTCCCATCCTGGGGCGGGGTGGCGGGGGAGGGCCTTGGGTCATCTC	23.1634	29.1765	52.3399	613.908	25.5771	35.0626	60.6397	707.186	29.3459	22.994	25.9765	1.86323	22.994	6.54547	1	4.76806	CTCCCCCGCCACCCCGCCCCAGG	4	23	chr17	17051531	17051554	chr17_17051535_1236	1	-	VEGFAT2	T2-5F-18R	GACCCCCTCCACCCCGCCTCNGG	0	0.169385	29.1765	0	0.005764	0	22.6129	0	0	0	1	0.00573097	0.00540374
chr11	65712289	65712300	chr11_65712295_658	T2-5F-18R.bwa.sam	290544	11	65712295	AGGGAAGATGGCGGAGGTGGTGAGTCCGGTGCCCGGGGCGGGGCGGAGGGAGCCAGGGGAGGTGGGTAGA	25.5347	2.32904	27.8638	182.113	30.828	3.13362	33.9616	232.103	2.32904	25.5347	7.71177	1.6515	25.4924	6.48851	1	3.4523	GGCTCCCTCCGCCCCGCCCCGGG	4	23	chr11	65712291	65712314	chr11_65712295_658	1	-	VEGFAT2	T2-5F-18R	GACCCCCTCCACCCCGCCTCNGG	0	0	2.32904	0	0	0	25.5347	0	0	0	1	0	0
chr2	128486617	128486651	chr2_128486625_680	T2-5F-18R.bwa.sam	862866	2	128486625	CGGGGGCACTGCTTGCACGTCAGCCGCGTGGCCGGGGGCGGGGTGGGGGGGGGGTCATGCCGGTGACATa	21.9353	6.86008	28.7954	289.683	24.3914	8.21516	32.6066	334.281	6.86008	21.9353	12.2669	1.86323	21.6812	6.35588	1	9.5233	CCCCCCCCCCACCCCGCCCCCGG	4	23	chr2	128486621	128486644	chr2_128486625_680	1	-	VEGFAT2	T2-5F-18R	GACCCCCTCCACCCCGCCTCNGG	0	0	6.86008	0	0	0	21.5966	0	0	0	1	0	0
chr13	26052088	26052123	chr13_26052094_401	T2-5F-18R.bwa.sam	416186	13	26052094	TCCCCGGCGCGCATGCGCGCTGCGCGGCTCCCCCCCACCCCCGACCTCAGGGACGCCCGCGGGCGCCGGG	2.83719	14.1436	16.9808	149.593	3.51473	18.9287	22.4435	192.616	2.87954	14.1013	6.37222	2.66781	13.9319	6.09653	1	10.6738	TCCCCCCCACCCCCGACCTCAGG	7	23	chr13	26052087	26052110	chr13_26052094_401	1	+	VEGFAT2	T2-5F-18R	GACCCCCTCCACCCCGCCTCNGG	0	2.83719	0.042346	0	0.014493	0	0	14.0589	0	0	1	0.014286	0.00867828
chr9	37465336	37465379	chr9_37465367_819	T2-5F-18R.bwa.sam	1594093	9	37465367	TCCTCCCCCTTCCACCCGCCCCCCTCCCACCCCGCCTCTAGTCCCCTAGCTCCTCCAGCCAGTTCGCCGC	2.66781	32.0137	34.6815	218.238	3.17596	37.434	40.61	257.488	2.83719	31.8443	9.50518	1.14335	31.4209	5.99374	1	11.5805	CCCCCCTCCCACCCCGCCTCTAG	5	23	chr9	37465350	37465373	chr9_37465367_819	1	+	VEGFAT2	T2-5F-18R	GACCCCCTCCACCCCGCCTCNGG	0	2.66781	0.169385	0	0.058824	0	0	29.6847	0	0	1	0.055556	0.0350172
chr1	77779731	77779770	chr1_77779748_1208	T2-5F-18R.bwa.sam	70061	1	77779748	CTGTACCTGGCCTGGAGCTCCAGGTACAGGGCCAGGGGCGGGGTGGGGTGGAGAGGCGGGCGGGAGGAAG	48.19	2.96423	51.1542	282.241	53.7373	3.76881	57.5061	336.067	2.96423	48.19	11.9518	0.719885	48.0629	5.88216	1	11.0148	TCTCCACCCCACCCCGCCCCTGG	6	23	chr1	77779744	77779767	chr1_77779748_1208	1	-	VEGFAT2	T2-5F-18R	GACCCCCTCCACCCCGCCTCNGG	0.084692	0.042346	2.96423	0.5505	0.013889	0	46.6655	0	0	0	1	0.0136987	0.00845807
chr1	11654471	11654500	chr1_11654488_668	T2-5F-18R.bwa.sam	14270	1	11654488	CTTAAAGGCccccgacccgacccgccccgccccgcctctggccccgcgcccggccgccccgcAGTCCCAG	1.22804	27.0592	28.2872	136.129	1.56681	32.7759	34.3428	169.228	1.22804	27.0592	5.76453	1.101	26.9322	5.4454	1	8.38093	GACCCGCCCCGCCCCGCCTCTGG	3	23	chr1	11654471	11654494	chr1_11654488_668	1	+	VEGFAT2	T2-5F-18R	GACCCCCTCCACCCCGCCTCNGG	0	1.22804	0	0	0	0	0	26.2123	0	0	1	0	0
chr11	73747419	73747466	chr11_73747455_703	T2-5F-18R.bwa.sam	299654	11	73747455	gaccttgtgatcggaacccccccccgccccgcccccggcctcccaagtgctgggaattacagctgtgaga	1.14335	28.626	29.7694	135.1	1.60915	34.9779	36.5871	177.167	1.18569	28.5837	5.82164	1.05865	27.6944	5.41468	1	15.8913	ACCCCCCCCCGCCCCGCCCCCGG	5	23	chr11	73747435	73747458	chr11_73747455_703	1	+	VEGFAT2	T2-5F-18R	GACCCCCTCCACCCCGCCTCNGG	0	1.05865	0.127039	0	0.103448	0	0.084692	27.0169	0	0.00312	1	0.0937498	0.039878
chr9	127900795	127900814	chr9_127900807_538	T2-5F-18R.bwa.sam	1632481	9	127900807	gaaaccccctcccccaaccccccaccccaccccgcctccagtctctactaaaaatacacaaattagcgag	1.18569	21.5966	22.7822	119.499	1.48212	25.7041	27.1862	145.757	1.18569	21.5966	5.06032	1.18569	21.5119	5.05039	1	4.97424	CCCCCACCCCACCCCGCCTCCAG	5	23	chr9	127900790	127900813	chr9_127900807_538	1	+	VEGFAT2	T2-5F-18R	GACCCCCTCCACCCCGCCTCNGG	0	1.18569	0	0	0	0	0	11.0947	0	0	1	0	0
chr3	140679940	140679964	chr3_140679958_320	T2-5F-18R.bwa.sam	1119253	3	140679958	atctgaattaattagaatcaacccccccaccccgcttcaggtgattctaatgtgcagAATGGCCTGCAGG	3.51473	10.036	13.5508	140.253	4.23462	10.9253	15.1599	160.624	3.51473	10.036	5.93919	2.28669	9.78197	4.72952	1	6.18315	CAACCCCCCCACCCCGCTTCAGG	4	23	chr3	140679941	140679964	chr3_140679958_320	1	+	VEGFAT2	T2-5F-18R	GACCCCCTCCACCCCGCCTCNGG	0	3.51473	0	0	0	0	0	9.73962	0	0	1	0	0
chr8	18184021	18184039	chr8_18184034_443	T2-5F-18R.bwa.sam	1512060	8	18184034	gtgtatactagtggctctatgctttcagggtcccggggcggggtggtgggggggtccctgttcccattgc	11.4758	7.28354	18.7594	215.898	13.5931	8.59627	22.1894	255.27	7.28354	11.4758	9.14246	1.94792	11.4758	4.728	1	5.05036	CCCCCCCACCACCCCGCCCCGGG	4	23	chr8	18184030	18184053	chr8_18184034_443	1	-	VEGFAT2	T2-5F-18R	GACCCCCTCCACCCCGCCTCNGG	0	0	7.2412	0	0	0	11.4758	0	0	0	1	0	0
chr19	13011366	13011378	chr19_13011374_313	T2-5F-18R.bwa.sam	747788	19	13011374	ACAAAGAGGCCATTTAATGCCCCCCACCACCCCACCTCGGGAGAAATTTCCACTTGCCCCCGAGTCCAGC	2.03262	11.2217	13.2544	112.783	2.45608	13.339	15.7951	135.167	2.07496	11.1794	4.81631	1.99027	11.0524	4.69011	1	3.51559	GCCCCCCACCACCCCACCTCGGG	3	23	chr19	13011357	13011380	chr19_13011374_313	1	+	VEGFAT2	T2-5F-18R	GACCCCCTCCACCCCGCCTCNGG	0	2.03262	0.042346	0	0.02	0	0	11.137	0	0	1	0.0196078	0.0103918
chr13	99894726	99894753	chr13_99894739_268	T2-5F-18R.bwa.sam	455608	13	99894739	TTGCTTTATTCCCCTAATACCTTGCCTGAGGCGGGGGGGGGGGGGGGTGCCCAATAATGTCTTCATTGTT	8.93504	2.41373	11.3488	109.668	9.90901	2.87954	12.7885	126.143	2.54077	8.808	4.73066	2.37139	8.72331	4.54822	1	6.56249	CCCCCCCCCCCCCCCGCCTCAGG	4	23	chr13	99894728	99894751	chr13_99894739_268	1	-	VEGFAT2	T2-5F-18R	GACCCCCTCCACCCCGCCTCNGG	0	0.127039	2.41373	0	0.04918	0	8.51158	0	0	0	1	0.0468747	0.0279774
chr7	105293505	105293521	chr7_105293507_575	T2-5F-18R.bwa.sam	1469395	7	105293507	GTCTTTGCAACCTTCCCCCTCCACCCCCCACCccgccccgggtttcaagtgattttcatacttcagcctc	13.9319	10.4172	24.3491	284.489	15.7104	11.8569	27.5674	322.304	13.9319	10.4172	12.047	1.77854	10.4172	4.30434	1	5.24934	TCCACCCCCCACCCCGCCCCGGG	5	23	chr7	105293491	105293514	chr7_105293507_575	1	+	VEGFAT2	T2-5F-18R	GACCCCCTCCACCCCGCCTCNGG	0	13.9319	0.127039	0	0.009009	0	0	8.97739	0	0	1	0.00892856	0.0079108
chr6	98825043	98825054	chr6_98825048_390	T2-5F-18R.bwa.sam	1371365	6	98825048	GAAAACCTGCACTCAGAAGCCACCCCCCACCCCGCCTCTGCCGTATCTGCTAACTTTGCTAACACTCCCC	2.37139	14.1436	16.515	136.763	2.96423	16.5997	19.5639	165.65	2.37139	14.1436	5.79137	1.01631	14.0166	3.77428	1	3.54401	GCCACCCCCCACCCCGCCTCTGC	4	23	chr6	98825031	98825054	chr6_98825048_390	1	+	VEGFAT2	T2-5F-18R	GACCCCCTCCACCCCGCCTCNGG	0.635193	2.62546	0	0	0	0.042346	0	12.9579	0	0	1	0	0
chr3	195762339	195762355	chr3_195762352_397	T2-5F-18R.bwa.sam	1142404	3	195762352	gccctgccgggcccgcaccacccccaccccgccccTGGGGCTGAAGCCGGGAGGGGTCTGCACTGGAGGC	1.60915	15.2023	16.8114	116.799	1.82089	18.4206	20.2415	136.766	1.60915	15.2023	4.94599	0.931616	15.2023	3.76333	1	4.69042	CACCACCCCCACCCCGCCCCTGG	4	23	chr3	195762332	195762355	chr3_195762352_397	1	+	VEGFAT2	T2-5F-18R	GACCCCCTCCACCCCGCCTCNGG	7.11416	5.33562	0	0	0	0	0	14.5671	0	0	1	0	0
chr11	374661	374669	chr11_374667_177	T2-5F-18R.bwa.sam	249754	11	374667	CCTCACTGGGTGGGGTTGGAAATCTTAACCTGAGGCGGGGCGGGGGGGCCTCAGGGAGGGAGGGAGGGGG	4.86981	2.62546	7.49527	84.4393	5.37796	2.87954	8.25751	92.9301	2.62546	4.86981	3.57568	2.202	4.82746	3.26038	1	2.94746	AGGCCCCCCCGCCCCGCCTCAGG	5	23	chr11	374660	374683	chr11_374667_177	1	-	VEGFAT2	T2-5F-18R	GACCCCCTCCACCCCGCCTCNGG	0	0	2.62546	0	0	0	2.32904	0	0	0	1	0	0
chr6	31495032	31495054	chr6_31495050_764	T2-5F-18R.bwa.sam	1338201	6	31495050	CATAGTTGATGGGGCAGAGCAGAGGGGGCTGGAGGTGGGGTGGAGGGGGAGGGCTTTGAACAGAAGACCT	16.0915	16.2609	32.3525	381.995	17.8701	18.717	36.5871	431.884	16.2609	16.0915	16.176	0.635193	15.8798	3.17596	1	6.96786	CTCCCCCTCCACCCCACCTCCAG	4	23	chr6	31495043	31495066	chr6_31495050_764	1	-	VEGFAT2	T2-5F-18R	GACCCCCTCCACCCCGCCTCNGG	0	0	16.1339	0.635193	0	0	15.7951	0	0	0	1	0	0
chr16	56929511	56929532	chr16_56929517_146	T2-5F-18R.bwa.sam	601860	16	56929517	gttttgtggaagacagtttttccacaggccagaggtggggtggggggggcattgtttcaggatgattcga	4.48869	1.69385	6.18254	65.1153	5.08154	2.32904	7.41058	81.2404	1.90558	4.27696	2.85484	1.48212	4.27696	2.51773	1	6.14023	TGCCCCCCCCACCCCACCTCTGG	4	23	chr16	56929510	56929533	chr16_56929517_146	1	-	VEGFAT2	T2-5F-18R	GACCCCCTCCACCCCGCCTCNGG	0	0.211731	1.69385	0	0.108696	0	4.02289	0	0	0	1	0.0980395	0.0542125
chr7	131106815	131106821	chr7_131106816_351	T2-5F-18R.bwa.sam	1480421	7	131106816	CGCCTTCTGGAAATCGGGGGCCCCACCCACCCCGCCTTCTGGAAACCTGCGCCTGGGGTGGGGTTGAAGA	0.508154	14.3554	14.8635	63.7809	0.635193	16.6844	17.3196	76.8765	0.508154	14.3554	2.70088	0.423462	14.2283	2.45462	1	2.27761	GGCCCCACCCACCCCGCCTTCTG	6	23	chr7	131106799	131106822	chr7_131106816_351	1	+	VEGFAT2	T2-5F-18R	GACCCCCTCCACCCCGCCTCNGG	0.084692	0.592846	0	0	0	0	0	14.3554	0	0	1	0	0
chr19	44821323	44821330	chr19_44821327_271	T2-5F-18R.bwa.sam	774949	19	44821327	GTCTGACACTGGATTCCCCCCCCTCACCCCGCCCCTGGTCCCACTCCTGCCCCCGCCCTACCTCCGCCCC	0.846924	10.6289	11.4758	70.852	0.931616	12.4074	13.339	80.287	0.88927	10.5865	3.06827	0.5505	10.4172	2.39471	1	2.26691	CCCCCCCCTCACCCCGCCCCTGG	5	23	chr19	44821307	44821330	chr19_44821327_271	1	+	VEGFAT2	T2-5F-18R	GACCCCCTCCACCCCGCCTCNGG	0.042346	0.804577	0.042346	0	0.047619	0	0	10.5865	0	0	1	0.0454545	0.0148743
chr10	69371334	69371337	chr10_69371337_444	T2-5F-18R.bwa.sam	202419	10	69371337	GGTTTTTTACCATACCCCCCCCCACCCCGCCCAATCCATTGACCCCACTGGCATGACATGAACTTAttac	18.5053	0.296423	18.8017	55.3082	21.8083	0.338769	22.1471	64.1872	18.5053	0.296423	2.34209	18.5053	0.296423	2.34209	1	1.5	ACCCCCCCCCACCCCGCCCAATC	7	23	chr10	69371315	69371338	chr10_69371337_444	1	+	VEGFAT2	T2-5F-18R	GACCCCCTCCACCCCGCCTCNGG	0	18.4629	0	0	0	0	0	0.296423	0	0	1	0	0
chr9	27338875	27338886	chr9_27338875_110	T2-5F-18R.bwa.sam	1588474	9	27338875	TTGGCAACTCCAGGGGAAGGACCCCTCCCACCCCGACTCCGGTGGACAGGCAGGTAACTCCACAAGTGGG	1.48212	3.17596	4.65808	51.2348	1.69385	3.8535	5.54735	60.3324	1.99027	2.66781	2.30427	1.86323	2.66781	2.22952	1	3.94405	GACCCCTCCCACCCCGACTCCGG	3	23	chr9	27338859	27338882	chr9_27338875_110	1	+	VEGFAT2	T2-5F-18R	GACCCCCTCCACCCCGCCTCNGG	0	1.48212	0.508154	0	0.25	0	0	2.66781	0	0	1	0.2	0.127348
chr22	43288479	43288495	chr22_43288489_188	T2-5F-18R.bwa.sam	1025200	22	43288489	ccaggccccatgttgtccagcccccacctccccgcctcgggctcctcccgcttcgtgctctctgctcctt	0.719885	7.2412	7.96108	53.9166	0.88927	8.29985	9.18912	64.1561	0.719885	7.2412	2.28316	0.677539	7.19885	2.20851	1	5.21536	AGCCCCCACCTCCCCGCCTCGGG	4	23	chr22	43288472	43288495	chr22_43288489_188	1	+	VEGFAT2	T2-5F-18R	GACCCCCTCCACCCCGCCTCNGG	0	0.719885	0	0	0	0	0	7.2412	0	0	1	0	0
chr5	133524682	133524690	chr5_133524687_251	T2-5F-18R.bwa.sam	1282102	5	133524687	AGGGCCCTCCAGAAATGCACCCCCCACCCCGCCCCTGGGTGGGTTGTACAATACTGCAGTGATTCAAACG	0.423462	10.2054	10.6289	49.0918	0.465808	11.6029	12.0687	54.8999	0.508154	10.1207	2.2678	0.338769	10.036	1.84388	1	2.72764	TGCACCCCCCACCCCGCCCCTGG	5	23	chr5	133524667	133524690	chr5_133524687_251	1	+	VEGFAT2	T2-5F-18R	GACCCCCTCCACCCCGCCTCNGG	0	0.423462	0.084692	0	0.153846	0	0	10.1207	0	0	1	0.133333	0.0337667
chr11	63623615	63623619	chr11_63623618_146	T2-5F-18R.bwa.sam	287374	11	63623618	tcatgcctgggtttgttttttgttttttccagagacggggtggaaggtgtctccatatgttgcccaagct	5.71673	0.465808	6.18254	38.5357	6.64835	0.635193	7.28354	48.5283	0.508154	5.67439	1.69808	0.508154	5.67439	1.69808	1	1.47902	GACACCTTCCACCCCGTCTCTGG	3	23	chr11	63623611	63623634	chr11_63623618_146	1	-	VEGFAT2	T2-5F-18R	GACCCCCTCCACCCCGCCTCNGG	0	0.042346	0.465808	0	0.076923	0	5.67439	0	0	0	1	0.0714285	0.0168833
chr19	29845076	29845093	chr19_29845082_425	T2-5F-18R.bwa.sam	760366	19	29845082	ACAGGCTGTGCGTCGGAGCTCCGCGGGGCCTGCGGCGGGGTGGGTGGGGCCAGGGCGGCGGTGGGCGGGC	16.8538	1.14335	17.9971	103.663	19.3522	1.35508	20.7073	120.93	1.14335	16.8538	4.38973	0.169385	16.6844	1.6811	1	5.36045	GGCCCCACCCACCCCGCCGCAGG	4	23	chr19	29845075	29845098	chr19_29845082_425	1	-	VEGFAT2	T2-5F-18R	GACCCCCTCCACCCCGCCTCNGG	0	0	1.14335	0	0	3.72646	16.5997	0	0	0	1	0	0
chr10	101061758	101061767	chr10_101061760_134	T2-5F-18R.bwa.sam	224079	10	101061760	AGCTTCCCAGCCAAACTCCTACCCCCACTCCCCGCCTCCGGTCCTCACCCCCTTCCTCTCTCCCAGCCTC	0.508154	5.16623	5.67439	38.2623	0.5505	6.18254	6.73304	43.566	0.508154	5.16623	1.62026	0.508154	5.16623	1.62026	1	3.49106	CTACCCCCACTCCCCGCCTCCGG	6	23	chr10	101061743	101061766	chr10_101061760_134	1	+	VEGFAT2	T2-5F-18R	GACCCCCTCCACCCCGCCTCNGG	0	0.508154	0	0	0	0	0	5.16623	0	0	1	0	0
chr21	45283301	45283311	chr21_45283309_80	T2-5F-18R.bwa.sam	993017	21	45283309	TGGTGGGGAGGAGTGGGCGGGGGGCGCCTGAGGCGGGGGGGGGGGGACGCATGCGGCAGGGGGAGGTGGG	2.28669	1.101	3.38769	37.47	2.28669	1.22804	3.51473	39.5727	1.101	2.28669	1.58671	1.05865	2.28669	1.5559	1	3.29983	CGTCCCCCCCCCCCCGCCTCAGG	5	23	chr21	45283300	45283323	chr21_45283309_80	1	-	VEGFAT2	T2-5F-18R	GACCCCCTCCACCCCGCCTCNGG	0	0	1.101	0	0	0	2.202	0	0	0	1	0	0
chr5	98929098	98929109	chr5_98929104_206	T2-5F-18R.bwa.sam	1267793	5	98929104	GAAGGGTCGTGGGCGTAGGAAAAAAGCGATTGGTGCTGGGGCGGGGCGGGGGGGGCGAGTGCGCGCACGC	1.14335	7.57997	8.72331	69.5198	1.35508	9.10443	10.4595	82.9458	7.57997	1.14335	2.9439	2.11731	1.14335	1.5559	1	3.84708	CGCCCCCCCCGCCCCGCCCCAGC	6	23	chr5	98929103	98929126	chr5_98929104_206	1	-	VEGFAT2	T2-5F-18R	GACCCCCTCCACCCCGCCTCNGG	0	0	7.53762	0	0	0	1.14335	0	0	0	1	0	0
chr10	100969486	100969528	chr10_100969491_89	T2-5F-18R.bwa.sam	223897	10	100969491	ccccacccccggctccgcctccaccaccccccccccgccccgcctccagccgcggccccTTCCTCTCGCA	1.48212	2.28669	3.76881	43.4741	1.99027	2.45608	4.44635	52.2111	1.48212	2.28669	1.84096	1.01631	2.28669	1.52446	1	14.4655	CCCCCCCCCCGCCCCGCCTCCAG	5	23	chr10	100969482	100969505	chr10_100969491_89	1	+	VEGFAT2	T2-5F-18R	GACCCCCTCCACCCCGCCTCNGG	0	1.48212	0	0	0	0	0	1.69385	0	0	1	0	0
chr14	89936974	89936985	chr14_89936977_126	T2-5F-18R.bwa.sam	498757	14	89936977	AAGAAATATATTACCTGTGTCCCCTCCCACCCCGCCTCCAGAGGAAGAATATGTTCAGAAAATTCTAATT	0.931616	4.404	5.33562	47.833	1.14335	5.37796	6.52131	58.5577	1.01631	4.31931	2.09517	0.465808	4.31931	1.41844	1	3.86782	GTCCCCTCCCACCCCGCCTCCAG	4	23	chr14	89936960	89936983	chr14_89936977_126	1	+	VEGFAT2	T2-5F-18R	GACCCCCTCCACCCCGCCTCNGG	0	0.931616	0.084692	0	0.08	0	0	4.31931	0	0	1	0.0740741	0.028078
chr10	42782588	42782597	chr10_42782588_67	T2-5F-18R.bwa.sam	189669	10	42782588	CTCCGGAGTCCCACCGCGGAAGTTGAGGCCGCGGATTCCGAGGGCGGGGTGGAGAGGAATCTGGAAGGAC	1.14335	1.69385	2.83719	32.8634	1.52446	1.86323	3.38769	39.7995	1.69385	1.14335	1.39164	1.69385	1.14335	1.39164	1	4.5	ATTCCTCTCCACCCCGCCCTCGG	6	23	chr10	42782590	42782613	chr10_42782588_67	1	-	VEGFAT2	T2-5F-18R	GACCCCCTCCACCCCGCCTCNGG	0	0	1.69385	0	0	0	1.14335	0	0	0	1	0	0
chr15	84748864	84748875	chr15_84748872_196	T2-5F-18R.bwa.sam	552784	15	84748872	CCTGGCGGGCCCGGGCCGCCACCCCACCCCGCCCCCGGCCGTCGGGCGCCGGCCCCTTccgccgctgcga	0.931616	7.36824	8.29985	61.8708	1.22804	8.85035	10.0784	77.8524	0.931616	7.36824	2.61999	0.254077	7.32589	1.36431	1	3.82623	CCGCCACCCCACCCCGCCCCCGG	6	23	chr15	84748852	84748875	chr15_84748872_196	1	+	VEGFAT2	T2-5F-18R	GACCCCCTCCACCCCGCCTCNGG	0	0.931616	0	0	0	0	0	7.32589	0	0	1	0	0
chr2	222559151	222559181	chr2_222559177_64	T2-5F-18R.bwa.sam	905980	2	222559177	TTTAAAGGCACACACCGCGccccccccccccccgcccggccccTGCTCCTCTCGCTGTTGCACGGGCTTT	1.101	1.60915	2.71015	31.4325	1.27039	1.69385	2.96423	34.641	1.101	1.60915	1.33105	0.973962	1.60915	1.2519	1	9.87059	GCCCCCCCCCCCCCCGCCCGGCC	7	23	chr2	222559160	222559183	chr2_222559177_64	1	+	VEGFAT2	T2-5F-18R	GACCCCCTCCACCCCGCCTCNGG	0	1.101	0	0	0	0	0	1.60915	0	0	1	0	0
chr17	81923264	81923289	chr17_81923280_163	T2-5F-18R.bwa.sam	692292	17	81923280	AGAccaccctcgccgcacccccccccccccgcccccGGCCCAGTTCACAAGAGCCCTTGCCGCACAGCCC	1.05865	5.84377	6.90243	58.7367	1.18569	6.1402	7.32589	63.7181	1.05865	5.84377	2.48727	0.254077	5.80143	1.21409	1	6.04152	CACCCCCCCCCCCCCGCCCCCGG	4	23	chr17	81923260	81923283	chr17_81923280_163	1	+	VEGFAT2	T2-5F-18R	GACCCCCTCCACCCCGCCTCNGG	0	1.05865	0	0	0	0	0	5.54735	0	0	1	0	0
chr8	37393676	37393679	chr8_37393679_143	T2-5F-18R.bwa.sam	1521501	8	37393679	TCCTTCTCTCTACCCCACCCCGCCCACCCCGCCCCTGGGCCACCATGGGAGGGGTGGGGTTTTTCTTTCT	0.296423	5.75908	6.0555	30.8545	0.338769	6.6907	7.02947	35.5528	0.296423	5.75908	1.30657	0.254077	5.71673	1.20519	1	1.24722	CACCCCGCCCACCCCGCCCCTGG	4	23	chr8	37393659	37393682	chr8_37393679_143	1	+	VEGFAT2	T2-5F-18R	GACCCCCTCCACCCCGCCTCNGG	0	0.296423	0	0	0	0	0	5.71673	0	0	1	0	0
chr3	38099755	38099776	chr3_38099771_137	T2-5F-18R.bwa.sam	1059334	3	38099771	TGTGTGTGCCTGGCATGGGAGGAGGAGCAGACCGGGGGCGGGGTGGGGGTGGGGGCGGGTAAATGAGGCT	2.92189	2.87954	5.80143	68.4982	3.38769	3.51473	6.90243	81.4862	2.87954	2.92189	2.90064	0.508154	2.83719	1.20072	1	6.77772	CCCCACCCCCACCCCGCCCCCGG	5	23	chr3	38099767	38099790	chr3_38099771_137	1	-	VEGFAT2	T2-5F-18R	GACCCCCTCCACCCCGCCTCNGG	0	0	2.87954	0	0	0	2.92189	0	0	0	1	0	0
chr10	70778459	70778467	chr10_70778461_109	T2-5F-18R.bwa.sam	204005	10	70778461	CCTGACGTTTGTATGAATCAGTCCCCCCACCCCACCTCTGGTAGGCTGAACTGACTCGGGAGGGATCTCC	0.465808	4.14992	4.61573	32.8329	0.508154	5.08154	5.5897	37.9473	0.465808	4.14992	1.39035	0.338769	4.14992	1.18569	1	2.85657	CAGTCCCCCCACCCCACCTCTGG	6	23	chr10	70778444	70778467	chr10_70778461_109	1	+	VEGFAT2	T2-5F-18R	GACCCCCTCCACCCCGCCTCNGG	0	0.465808	0	0	0	0	0	4.14992	0	0	1	0	0
chr11	13926815	13926834	chr11_13926829_144	T2-5F-18R.bwa.sam	262092	11	13926829	ttttttaaaaagtacCCCCCCCACCCCGCCACAGGCACACCTCATAGGATAGCTGAAGGGATTAGGTGAG	5.54735	0.5505	6.09785	41.2674	6.43662	0.5505	6.98712	44.4522	5.54735	0.5505	1.74752	2.32904	0.5505	1.13231	1	5.61743	TACCCCCCCCACCCCGCCACAGG	3	23	chr11	13926806	13926829	chr11_13926829_144	1	+	VEGFAT2	T2-5F-18R	GACCCCCTCCACCCCGCCTCNGG	0	5.54735	0	0	0	0	0	0.465808	0	0	1	0	0
chr3	31417158	31417163	chr3_31417163_62	T2-5F-18R.bwa.sam	1055319	3	31417163	AGCATTTTCCACCCTATTCCCAAGAGATGATCCTGGGGCGGGGTGTGGGGGAAGTCCTCTGGCTAGACaa	1.69385	0.931616	2.62546	29.6648	2.15965	1.05865	3.21831	35.7071	0.931616	1.69385	1.25619	0.719885	1.69385	1.10425	1	1.80278	CTTCCCCCACACCCCGCCCCAGG	6	23	chr3	31417159	31417182	chr3_31417163_62	1	-	VEGFAT2	T2-5F-18R	GACCCCCTCCACCCCGCCTCNGG	0	0	0.931616	0	0	0	1.69385	0	0	0	1	0	0
chr1	223365039	223365050	chr1_223365045_287	T2-5F-18R.bwa.sam	146423	1	223365045	GGCCCTCGGAGCCTTGGCCTGGGAGGCGCTCCCGGGGGCGGGGAGGCGGGGGTAGCGGGTGATTGGTGAC	11.8146	0.338769	12.1534	47.244	13.1697	0.423462	13.5931	55.7674	0.338769	11.8146	2.00061	0.084692	11.8146	1.0003	1	4.14729	TACCCCCGCCTCCCCGCCCCCGG	4	23	chr1	223365041	223365064	chr1_223365045_287	1	-	VEGFAT2	T2-5F-18R	GACCCCCTCCACCCCGCCTCNGG	0.846924	0.381116	0.338769	0	0.5	0	11.7299	0	0	0	1	0.333333	0.140122
chr15	85795078	85795093	chr15_85795078_190	T2-5F-18R.bwa.sam	553610	15	85795078	CCAGGCCGCGCCGGCACcggggggtggggggccgggggcggggagggggggggaccgggggcggggcggg	7.96108	0.084692	8.04577	19.3907	8.46924	0.084692	8.55393	20	0.127039	7.91873	1.00299	0.127039	7.74935	0.992203	1	5.75664	TCCCCCCCCCTCCCCGCCCCCGG	5	23	chr15	85795074	85795097	chr15_85795078_190	1	-	VEGFAT2	T2-5F-18R	GACCCCCTCCACCCCGCCTCNGG	0	0.042346	0.084692	0	0.25	0	7.57997	0	0	0	1	0.2	0.0199084
chr8	39981558	39981573	chr8_39981566_46	T2-5F-18R.bwa.sam	1523323	8	39981566	GGGGACCCGGAGGCTCCCCACACCCACCACCCCGCCTCAGATCACCTTTCACTTTCTTTGTTTCTCCTCC	0.931616	1.01631	1.94792	22.9783	1.22804	1.14335	2.37139	27.9821	0.931616	1.01631	0.973041	0.88927	1.01631	0.950669	1	6.12826	CACACCCACCACCCCGCCTCAGA	4	23	chr8	39981549	39981572	chr8_39981566_46	1	+	VEGFAT2	T2-5F-18R	GACCCCCTCCACCCCGCCTCNGG	0.042346	0.931616	0	0	0	0	0	1.01631	0	0	1	0	0
chr11	61553961	61553967	chr11_61553967_253	T2-5F-18R.bwa.sam	285283	11	61553967	ATCAACGAGCTCCCTGGCTTCTGGAACCCCTGAGGCGGAGGGGAGGGGGTGGCAGGGCTTGGGGGACTGG	10.5865	0.127039	10.7136	27.3861	11.9416	0.169385	12.111	33.5857	0.211731	10.5019	1.49116	0.084692	10.4595	0.941191	1	3	CACCCCCTCCCCTCCGCCTCAGG	3	23	chr11	61553960	61553983	chr11_61553967_253	1	-	VEGFAT2	T2-5F-18R	GACCCCCTCCACCCCGCCTCNGG	0	0.084692	0.127039	0	0.333333	0	8.59627	0	0	0	1	0.25	0.0382922
chr5	108749400	108749406	chr5_108749406_194	T2-5F-18R.bwa.sam	1270986	5	108749406	CCCGTCGCGGGGTCTGGGGGCTGATGGGCGTGAGGCGGGGTGGTGGGGGGACTGTGGGCACCACCCAATC	5.12389	3.09127	8.21516	93.984	6.6907	3.59943	10.2901	115.888	3.09127	5.12389	3.97987	0.169385	5.12389	0.931616	1	2.62467	TCCCCCCACCACCCCGCCTCACG	4	23	chr5	108749399	108749422	chr5_108749406_194	1	-	VEGFAT2	T2-5F-18R	GACCCCCTCCACCCCGCCTCNGG	0	0	3.09127	0	0	0	5.12389	0	0	0	1	0	0
chr15	78565380	78565417	chr15_78565383_238	T2-5F-18R.bwa.sam	548089	15	78565383	AGAGGAGCTAGGAGCAGACAGGGTTGGACCAGAGGCGGGGCGGGGTGGGGAAAGGGTTGGTGGGGATCGG	8.72331	1.35508	10.0784	81.1911	9.61258	1.73619	11.3488	96.4728	1.35508	8.72331	3.43813	0.084692	8.72331	0.859534	1	13.8012	TCCCCACCCCGCCCCGCCTCTGG	5	23	chr15	78565376	78565399	chr15_78565383_238	1	-	VEGFAT2	T2-5F-18R	GACCCCCTCCACCCCGCCTCNGG	0	0	1.35508	0.508154	0	0	8.38454	0	0	0	1	0	0
chr2	24634712	24634732	chr2_24634720_105	T2-5F-18R.bwa.sam	806347	2	24634720	ACCCTGGATTCCTAGGGGAGGAAccccccccccccccgcccccGgagacaagaccacactctttcgccta	0.338769	4.10758	4.44635	27.8568	0.338769	4.48869	4.82746	29.1204	0.338769	4.10758	1.17963	0.169385	4.10758	0.834123	1	5.69561	ACCCCCCCCCCCCCCGCCCCCGG	5	23	chr2	24634707	24634730	chr2_24634720_105	1	+	VEGFAT2	T2-5F-18R	GACCCCCTCCACCCCGCCTCNGG	0	0.338769	0	0	0	0	0	4.10758	0	0	1	0	0
chr12	31659413	31659421	chr12_31659415_113	T2-5F-18R.bwa.sam	353158	12	31659415	CGGTGCCTGCCCCTTTAAGATCGACTCCACCCCGCCTCTGGAGGAAAATGACGCCGCCGTCTACCCGTTG	1.05865	3.72646	4.78512	46.9042	1.39742	4.44635	5.84377	58.8643	1.05865	3.72646	1.98621	0.169385	3.72646	0.794485	1	2.94746	GATCGACTCCACCCCGCCTCTGG	3	23	chr12	31659398	31659421	chr12_31659415_113	1	+	VEGFAT2	T2-5F-18R	GACCCCCTCCACCCCGCCTCNGG	0	1.05865	0.042346	0.042346	0.037037	0	0	3.68412	0	0	1	0.0357143	0.0136556
chr6	3228703	3228713	chr6_3228705_67	T2-5F-18R.bwa.sam	1319014	6	3228705	AACCACACGACAGGCGCCCCACCCCCCCACCCCGCCCTCGGATTCAGTTCATCTATTGTCAAGTAAGAGG	1.77854	1.05865	2.83719	32.4037	2.03262	1.35508	3.38769	39.1918	1.77854	1.05865	1.37217	0.592846	1.05865	0.792224	1	3.7362	CCACCCCCCCACCCCGCCCTCGG	6	23	chr6	3228688	3228711	chr6_3228705_67	1	+	VEGFAT2	T2-5F-18R	GACCCCCTCCACCCCGCCTCNGG	0	1.77854	0.211731	0.211731	0.104167	0	0	1.05865	0	0	1	0.0943399	0.0530618
chr12	4043284	4043309	chr12_4043303_308	T2-5F-18R.bwa.sam	338973	12	4043303	ctgaatggggaggagctatgaggcgtggtggattggatggggatggggatggattccaggcagaaggcaa	12.9156	0.127039	13.0426	30.249	14.9482	0.127039	15.0752	32.5423	0.127039	12.9156	1.28093	0.042346	12.8732	0.738331	1	9.24662	CATCCAATCCACCACGCCTCATA	7	23	chr12	4043284	4043307	chr12_4043303_308	1	-	VEGFAT2	T2-5F-18R	GACCCCCTCCACCCCGCCTCNGG	0	0	0.127039	0.042346	0	0	12.9156	0	0	0	1	0	0
chr12	22334686	22334756	chr12_22334732_1316	T2-5F-18R.bwa.sam	348763	12	22334732	gccaggcaacccccccccccccaccccgccccGAGACGCGCTCTCTGCGCCGCACCAAGTCCTTGGAAAT	43.3625	12.3651	55.7276	546.816	53.7796	13.7625	67.5422	642.456	43.3625	12.3651	23.1556	0.042346	12.1534	0.71739	1	15.2186	CCCCCCCCCCACCCCGCCCCGAG	5	23	chr12	22334709	22334732	chr12_22334732_1316	1	+	VEGFAT2	T2-5F-18R	GACCCCCTCCACCCCGCCTCNGG	0	43.3625	0	0	0	0	0	12.2804	0	0	1	0	0
chr3	13145797	13145814	chr3_13145805_45	T2-5F-18R.bwa.sam	1044513	3	13145805	GCGGTTTGGGGAGTGAACCTGGGCGCCCGGGGGCGGGGGGGGGGGGTCCTGATCATTGGGAACAAGTTGT	1.27039	0.635193	1.90558	21.2132	1.48212	0.762231	2.24435	25.0998	0.635193	1.27039	0.898298	0.381116	1.22804	0.684123	1	4.6754	GACCCCCCCCCCCCGCCCCCGGG	5	23	chr3	13145795	13145818	chr3_13145805_45	1	-	VEGFAT2	T2-5F-18R	GACCCCCTCCACCCCGCCTCNGG	0	0	0.635193	0	0	0	1.14335	0	0	0	1	0	0
chr11	64245471	64245483	chr11_64245479_128	T2-5F-18R.bwa.sam	288254	11	64245479	GCCCGTGCCAAGGCAAACTGCCCAAAGCGGGGTGGGGGGGGGAGCTTCCTGTCCCTGCCAGTGGGCACGG	5.33562	0.084692	5.42031	15.8745	5.84377	0.084692	5.92847	16.6132	0.084692	5.33562	0.672225	0.084692	5.33562	0.672225	1	4.43706	TCCCCCCCCCACCCCGCTTTGGG	5	23	chr11	64245464	64245487	chr11_64245479_128	1	-	VEGFAT2	T2-5F-18R	GACCCCCTCCACCCCGCCTCNGG	0	0	0.084692	0	0	0	5.25093	0	0	0	1	0	0
chr14	104134854	104134877	chr14_104134874_109	T2-5F-18R.bwa.sam	511762	14	104134874	TGGTCCGCTGAAGGGAGCCCCCCCCTCCCCGCCCCAGGCTCAGGGTCTTGGATGAGACAGGATGGGGGAA	1.22804	3.38769	4.61573	48.1664	1.48212	3.89585	5.37796	56.745	1.22804	3.38769	2.03966	0.127039	3.38769	0.656024	1	8.98262	AGCCCCCCCCTCCCCGCCCCAGG	5	23	chr14	104134854	104134877	chr14_104134874_109	1	+	VEGFAT2	T2-5F-18R	GACCCCCTCCACCCCGCCTCNGG	0	1.22804	0	0	0	0	0	3.38769	0	0	1	0	0
chr6	26470393	26470403	chr6_26470398_52	T2-5F-18R.bwa.sam	1334657	6	26470398	GGAACTTATGTCAGAGACCCCCCCCACCCCACCCCAGGAATCCTGAAACCATATTTGAGAGTTGGGATAG	0.804577	1.39742	2.202	25.04	1.01631	1.6515	2.66781	30.5941	0.804577	1.39742	1.06035	0.296423	1.39742	0.643606	1	4.08248	GACCCCCCCCACCCCACCCCAGG	3	23	chr6	26470378	26470401	chr6_26470398_52	1	+	VEGFAT2	T2-5F-18R	GACCCCCTCCACCCCGCCTCNGG	0	0.804577	0	0	0	0	0	1.39742	0	0	1	0	0
chr8	38468194	38468211	chr8_38468201_220	T2-5F-18R.bwa.sam	1522511	8	38468201	CGGGAACAATGGAGCCGGAGCTGGTGCCCCGGAGGCGGGGCGGGGGGAGGGCTCCCGTCCGCCACCCGGG	9.18912	0.127039	9.31616	25.5147	10.6712	0.127039	10.7983	27.4955	0.127039	9.18912	1.08045	0.042346	9.18912	0.623798	1	4.8926	CCCTCCCCCCGCCCCGCCTCCGG	5	23	chr8	38468194	38468217	chr8_38468201_220	1	-	VEGFAT2	T2-5F-18R	GACCCCCTCCACCCCGCCTCNGG	0	0	0.127039	0	0	0	8.93504	0	0	0	1	0	0
chr6	2737953	2738001	chr6_2737982_42	T2-5F-18R.bwa.sam	1318500	6	2737982	CAACTCTGCTGGGGGTGGGGTGCCGGGGGCGGGTGGGGGGggggtggtcaatgttattaaccccagatga	1.27039	0.508154	1.77854	18.9737	1.27039	0.635193	1.90558	21.2132	0.508154	1.27039	0.803462	0.296423	1.27039	0.613654	1	14.7068	ACCCCCCCCCCACCCGCCCCCGG	6	23	chr6	2737969	2737992	chr6_2737982_42	1	-	VEGFAT2	T2-5F-18R	GACCCCCTCCACCCCGCCTCNGG	0	0	0.508154	0	0	0	1.22804	0	0	0	1	0	0
chr11	83722551	83722559	chr11_83722557_38	T2-5F-18R.bwa.sam	305803	11	83722557	CCAGTCCAGCAAGTTTACCTCCTCACCTCCAGAGGCGGGGTGGGGAGTGACTCCAGGCTGGTTTTTAAAC	1.22804	0.381116	1.60915	16.1555	1.52446	0.508154	2.03262	20.7846	0.381116	1.22804	0.684123	0.296423	1.22804	0.60334	1	2.94746	GTCACTCCCCACCCCGCCTCTGG	4	23	chr11	83722550	83722573	chr11_83722557_38	1	-	VEGFAT2	T2-5F-18R	GACCCCCTCCACCCCGCCTCNGG	0	0	0.381116	0	0	0	1.22804	0	0	0	1	0	0
chr11	17641103	17641109	chr11_17641109_56	T2-5F-18R.bwa.sam	264371	11	17641109	ACATCCACTGTGAGGCGGTAGGGTGCAGCCCAGGGCGGGGTGGGTGGGGTTGGGAGGGCTTGCCTGGCAG	1.82089	0.5505	2.37139	23.6432	2.03262	0.719885	2.7525	28.5657	0.5505	1.82089	1.0012	0.169385	1.82089	0.555365	1	2.54951	AACCCCACCCACCCCGCCCTGGG	5	23	chr11	17641102	17641125	chr11_17641109_56	1	-	VEGFAT2	T2-5F-18R	GACCCCCTCCACCCCGCCTCNGG	0.127039	0.127039	0.5505	0	0.176471	0	1.31273	0	0	0	1	0.15	0.0474462
chr12	132044819	132044829	chr12_132044821_81	T2-5F-18R.bwa.sam	410544	12	132044821	CTTCTCCATGCAGCTCTGGACCCCACCCACCCCGCCGCAGGACGACAGCGACATCTACCTCGACTCGGTC	1.18569	2.24435	3.43004	38.5227	1.48212	2.49843	3.98054	45.4423	1.18569	2.24435	1.63129	0.127039	2.24435	0.533965	1	3.76663	GACCCCACCCACCCCGCCGCAGG	3	23	chr12	132044804	132044827	chr12_132044821_81	1	+	VEGFAT2	T2-5F-18R	GACCCCCTCCACCCCGCCTCNGG	0	1.18569	0	0	0	0	0	2.24435	0	0	1	0	0
chr21	46020641	46020651	chr21_46020646_74	T2-5F-18R.bwa.sam	994361	21	46020646	TCTTCATGAAGTAGAAGACCCCCCCACCCCACCCCAGGAGAACGCTGGACTTTGACATGCCTAGACTCAA	1.101	2.03262	3.13362	35.327	1.18569	2.49843	3.68412	40.6448	1.101	2.03262	1.49596	0.127039	1.99027	0.502833	1	3.44803	AGACCCCCCCACCCCACCCCAGG	6	23	chr21	46020626	46020649	chr21_46020646_74	1	+	VEGFAT2	T2-5F-18R	GACCCCCTCCACCCCGCCTCNGG	0	1.101	0	0	0	0	0	2.03262	0	0	1	0	0
chr19	51412252	51412269	chr19_51412262_76	T2-5F-18R.bwa.sam	783586	19	51412262	cagagaaggcatgcagaaggggccagtggtgcccggggtggggtggggggtgttgatgcatggcttgtag	2.92189	0.296423	3.21831	21.9773	3.21831	0.381116	3.59943	26.1534	0.296423	2.92189	0.930653	0.084692	2.92189	0.497455	1	5.64702	AACACCCCCCACCCCACCCCGGG	5	23	chr19	51412258	51412281	chr19_51412262_76	1	-	VEGFAT2	T2-5F-18R	GACCCCCTCCACCCCGCCTCNGG	0	0	0.508154	0.465808	0	0	2.87954	0	0	0	1	0	0
chr5	164829150	164829172	chr5_164829160_33	T2-5F-18R.bwa.sam	1301249	5	164829160	tttaaatataatgaaaatatttggattctggggtggggtgggtggggggcgggcagtggcagaggccagg	1.18569	0.211731	1.39742	11.8322	1.35508	0.211731	1.56681	12.6491	0.211731	1.18569	0.501047	0.211731	1.14335	0.492018	1	8.41427	CCCCCCACCCACCCCACCCCAGA	7	23	chr5	164829151	164829174	chr5_164829160_33	1	-	VEGFAT2	T2-5F-18R	GACCCCCTCCACCCCGCCTCNGG	0	0	0.211731	0	0	0	1.18569	0	0	0	1	0	0
chr17	48026475	48026488	chr17_48026478_71	T2-5F-18R.bwa.sam	662781	17	48026478	CATTTAATTTGTTCCTTGGCAGACTGAAGAACCTGGGGTGGGGTGGGGGAGGTTGAGAGAGAATTGAGAA	2.58312	0.423462	3.00658	24.6982	3.04893	0.508154	3.55708	29.3939	0.423462	2.58312	1.04587	0.084692	2.54077	0.463879	1	4.0601	AACCTCCCCCACCCCACCCCAGG	5	23	chr17	48026474	48026497	chr17_48026478_71	1	-	VEGFAT2	T2-5F-18R	GACCCCCTCCACCCCGCCTCNGG	0	0	0.423462	0	0	0	2.54077	0	0	0	1	0	0
chr12	68808012	68808019	chr12_68808012_128	T2-5F-18R.bwa.sam	373164	12	68808012	ACCCTCTCAGCTCGCGGCCAACACCCCCACCCCGCCTCACAGCCCGCCGCGCCCGCGGGGCGACACCCCC	0.846924	4.57339	5.42031	46.4758	1.05865	5.67439	6.73304	57.8792	0.846924	4.57339	1.96807	0.042346	4.53104	0.438032	1	3.5	CAACACCCCCACCCCGCCTCACA	6	23	chr12	68807995	68808018	chr12_68808012_128	1	+	VEGFAT2	T2-5F-18R	GACCCCCTCCACCCCGCCTCNGG	0	0.846924	0	0	0	0	0	4.57339	0	0	1	0	0
chr6	31400815	31400840	chr6_31400831_1781	T2-5F-18R.bwa.sam	1338128	6	31400831	GAGAAAACGTAGTTGATGGGGTAGAGCAGACGGGGTTGGAGGTGGGGTGGAGGGGGAGGGCTTTGGACAG	1.43977	73.9788	75.4185	243.717	1.48212	89.4775	90.9596	271.947	73.9788	1.43977	10.3205	0.127039	1.39742	0.421339	1	8.40294	CTCCCCCTCCACCCCACCTCCAA	5	23	chr6	31400831	31400854	chr6_31400831_1781	1	-	VEGFAT2	T2-5F-18R	GACCCCCTCCACCCCGCCTCNGG	0	0	74.4446	1.35508	0	0	1.43977	0	0	0	1	0	0
chr3	65089981	65089997	chr3_65089989_82	T2-5F-18R.bwa.sam	1081381	3	65089989	CACACTGCCCGCCCCCCCCTCCACCCCACTTCAGGATCAAGATGAAATGGAGCCATAACATTCAAAAACA	2.15965	1.31273	3.47239	39.7618	2.49843	1.52446	4.02289	46.0869	2.15965	1.31273	1.68376	0.127039	1.27039	0.401731	1	5.72761	CCCCCCCTCCACCCCACTTCAGG	4	23	chr3	65089966	65089989	chr3_65089989_82	1	+	VEGFAT2	T2-5F-18R	GACCCCCTCCACCCCGCCTCNGG	0	2.15965	0	0	0	0	0	1.22804	0	0	1	0	0
chr11	12287379	12287393	chr11_12287390_163	T2-5F-18R.bwa.sam	261048	11	12287390	ACTCAAGATCTTCCCATCCCCCTCCACCCCACCCCTGGCTCAGgaattatggagccttaggattctacag	3.21831	3.68412	6.90243	81.3142	3.59943	4.57339	8.17281	95.8123	3.26066	3.64177	3.44595	0.042346	3.55708	0.388109	1	4.43548	ATCCCCCTCCACCCCACCCCTGG	4	23	chr11	12287370	12287393	chr11_12287390_163	1	+	VEGFAT2	T2-5F-18R	GACCCCCTCCACCCCGCCTCNGG	0	3.21831	0.042346	0	0.012821	0	0	3.59943	0	0	1	0.0126587	0.00804957
chr5	180090450	180090491	chr5_180090478_617	T2-5F-18R.bwa.sam	1314825	5	180090478	GGCGGAGAAAGGGACGCAGGTCGGTGGGCGATTGCTGGGGGCGGGGTGGGGAGGAGCGCTGCCGCCGGAG	3.43004	22.6976	26.1276	208.365	4.14992	28.0755	32.2254	254.9	22.6976	3.43004	8.82346	0.042346	3.43004	0.381116	1	11.5277	GCTCCTCCCCACCCCGCCCCCAG	7	23	chr5	180090477	180090500	chr5_180090478_617	1	-	VEGFAT2	T2-5F-18R	GACCCCCTCCACCCCGCCTCNGG	0	0	22.6976	0	0	0	3.43004	0	0	0	1	0	0
chr11	32162933	32162943	chr11_32162933_192	T2-5F-18R.bwa.sam	270953	11	32162933	TAACAACCTCAAGAAAGCCAGGGGTAGGAGGAGACCTGGGGCGGGGTGCGGGGGGTGGTTGGGGAGGGGC	3.09127	5.0392	8.13047	93.2041	3.51473	5.92847	9.4432	107.796	5.0392	3.09127	3.94684	0.042346	3.09127	0.361806	1	3.4641	CACCCCCCGCACCCCGCCCCAGG	4	23	chr11	32162932	32162955	chr11_32162933_192	1	-	VEGFAT2	T2-5F-18R	GACCCCCTCCACCCCGCCTCNGG	0	0	5.0392	0	0	0	2.79485	0	0	0	1	0	0
chr12	25872156	25872164	chr12_25872162_54	T2-5F-18R.bwa.sam	350179	12	25872162	aaagaaaacaaaagtagattaatgattgcctgaggtggggtggggggaatgttgaggggagataagagga	1.99027	0.296423	2.28669	18.1384	2.24435	0.296423	2.54077	19.2614	0.296423	1.99027	0.76809	0.042346	1.99027	0.290311	1	3.11247	CATTCCCCCCACCCCACCTCAGG	6	23	chr12	25872155	25872178	chr12_25872162_54	1	-	VEGFAT2	T2-5F-18R	GACCCCCTCCACCCCGCCTCNGG	0	0	0.296423	0	0	0	1.99027	0	0	0	1	0	0
chr6	90493029	90493054	chr6_90493029_38	T2-5F-18R.bwa.sam	1368620	6	90493029	GGCCCCTATCGGTCTCTGTTGCACCTCGTCCCTCCAATCCACCCACCACCCTGCATCTGGAGTGATCTGT	0.211731	1.39742	1.60915	12.8452	0.211731	1.6515	1.86323	13.9642	0.211731	1.39742	0.543947	0.042346	1.39742	0.24326	1	9.49671	TCCACCCACCACCCTGCATCTGG	6	23	chr6	90493031	90493054	chr6_90493029_38	1	+	VEGFAT2	T2-5F-18R	GACCCCCTCCACCCCGCCTCNGG	0	0.211731	0	0	0	0	0	1.39742	0	0	1	0	0
chr12	56267591	56267606	chr12_56267596_484	T2-5F-18R.bwa.sam	366735	12	56267596	ACCCCTTTTTCTCATCCCCCTCACCCCGCCCCCAGCCCTGTCCTTAGCTGCCCTCGACCTTTTGCACTCG	19.1828	1.31273	20.4956	118.503	23.121	1.52446	24.6455	140.2	19.1828	1.31273	5.01816	0.042346	1.31273	0.235774	1	4.98888	CATCCCCCTCACCCCGCCCCCAG	6	23	chr12	56267573	56267596	chr12_56267596_484	1	+	VEGFAT2	T2-5F-18R	GACCCCCTCCACCCCGCCTCNGG	0	19.1405	0.042346	0.042346	0.002203	0	0	1.31273	0	0	1	0.00219816	0.00199907
chr11	123430209	123430213	chr11_123430212_180	T2-5F-18R.bwa.sam	326856	11	123430212	CCCATTCAGGATAGCCCCCCTCACCCCGCCCCCAGCCCCCGCTCCTCCTCCTCCTTTTTTGTTTTTATCC	6.47896	1.14335	7.62231	64.2729	7.02947	1.43977	8.46924	75.1266	6.47896	1.14335	2.72171	0.042346	1.14335	0.220037	1	1.69967	AGCCCCCCTCACCCCGCCCCCAG	6	23	chr11	123430189	123430212	chr11_123430212_180	1	+	VEGFAT2	T2-5F-18R	GACCCCCTCCACCCCGCCTCNGG	0.042346	6.43662	0	0	0	0	0	1.14335	0	0	1	0	0
chr12	107326293	107326307	chr12_107326307_26	T2-5F-18R.bwa.sam	389641	12	107326307	acacttaaactctgattgggagaggagtggggttggaggaggtaggagggtcatttaggtaccaagcttg	1.01631	0.084692	1.101	6.9282	1.31273	0.127039	1.43977	9.64365	0.084692	1.01631	0.293383	0.042346	1.01631	0.207453	1	6.37704	TACCTCCTCCAACCCCACTCCTC	7	23	chr12	107326293	107326316	chr12_107326307_26	1	-	VEGFAT2	T2-5F-18R	GACCCCCTCCACCCCGCCTCNGG	0	0	0.084692	0	0	0	1.01631	0	0	0	1	0	0
F3&R1
#BED Chromosome	BED Min.Position	BED Max.Position	BED Name	Filename	WindowIndex	Chromosome	Position	Sequence	+.mi	-.mi	bi.sum.mi	bi.geometric_mean.mi	+.total	-.total	total.sum	total.geometric_mean	primer1.mi	primer2.mi	primer.geometric_mean	primer1E.mi	primer2E.mi	primerE.geometric_mean	IF(AND(primerE.geometric_mean>0)*OR(primer1E.mi>=1,primer2E.mi>=1),1,0)	position.stdev	Off-Target Sequence	Mismatches	Length	BED off-target Chromosome	BED off-target start	BED off-target end	BED off-target name	BED Score	Strand	Cells	Targetsite	Target Sequence	FUPnum	FDPnum	FUNum	FDNnum	FDSBRatio	RUPnum	RDPnum	RUNnum	RDNnum	RDSBRatio	Flag2	Translocation Rate	Translocation Rate+2
chr11	31795908	31795959	chr11_31795935_5533	T2-5F-19R.bwa.sam	285611	11	31795935	TACCCACCTCCCTATCCTCAAAACTTGGCCAGAGGCGGGGTGGAGGGGCCCCTAGGAGCGCCTTGGTGGG	182.766	51.5353	234.301	2291.85	267.035	65.4248	332.46	3121.34	52.1705	182.131	97.4775	48.4864	180.945	93.6663	1	11.1389	GGGCCCCTCCACCCCGCCTCTGG	3	23	chr11	31795928	31795951	chr11_31795935_5533	1	-	VEGFAT2	T2-5F-19R	GACCCCCTCCACCCCGCCTCNGG	0	0.635193	51.5353	0.846924	0.012165	0	181.665	0	0	0	1	0.0120188	0.0117258
chr9	100837322	100837391	chr9_100837367_4530	T2-5F-19R.bwa.sam	1700627	9	100837367	acagatgagccacaaccctgttggacgtcctgaggcggggtgggggggtgtgcaagggaactctcctgtt	112.302	79.5261	191.828	2231.69	126.361	106.331	232.692	2737.3	79.6108	112.217	94.5183	75.2492	111.667	91.667	1	13.6796	ACACCCCCCCACCCCGCCTCAGG	4	23	chr9	100837360	100837383	chr9_100837367_4530	1	-	VEGFAT2	T2-5F-19R	GACCCCCTCCACCCCGCCTCNGG	0	0.084692	79.4414	0	0.001064	0	93.7121	0	0	0	1	0.00106287	0.00103883
chr5	6714962	6715036	chr5_6715005_4913	T2-5F-19R.bwa.sam	1295357	5	6715005	GAACGGGAAATCGACTCTCTACCCCTCCACCCCGCCTCCGGGCAAGTGAGGAACCCCTTGTCAAAGTGGG	39.2549	168.792	208.047	1922.24	52.4246	219.099	271.524	2530.89	39.0008	169.046	81.1969	35.8249	167.225	77.4004	1	17.592	CTACCCCTCCACCCCGCCTCCGG	3	23	chr5	6714988	6715011	chr5_6715005_4913	1	+	VEGFAT2	T2-5F-19R	GACCCCCTCCACCCCGCCTCNGG	0.338769	38.2809	0.423462	0	0.010929	0.677539	0	166.505	0	0	1	0.0108108	0.0104033
chr17	4455439	4455485	chr17_4455457_2832	T2-5F-19R.bwa.sam	666275	17	4455457	CTGTCGGTGCCCCACATGTGGCAGATGCCCAGAGGCGGGGTGTGGGGGGTACTTTGTGGGCGTTTTGGGG	101.08	18.844	119.924	1030.64	131.739	25.196	156.935	1360.53	19.0134	100.911	43.8026	18.2512	100.191	42.7622	1	10.5257	TACCCCCCACACCCCGCCTCTGG	3	23	chr17	4455450	4455473	chr17_4455457_2832	1	-	VEGFAT2	T2-5F-19R	GACCCCCTCCACCCCGCCTCNGG	0	0.169385	18.844	0	0.008889	0	100.53	0	0	0	1	0.00881068	0.0080608
chr15	32993886	32993932	chr15_32993904_2366	T2-5F-19R.bwa.sam	548230	15	32993904	ccctcctcaacttgtcctctgcaacagcagccgggggcggggtggggggggtcttttggaaatgcaaatc	70.6758	29.5153	100.191	1078.56	78.9333	37.6458	116.579	1287.28	29.8117	70.3793	45.8053	25.4077	70.21	42.2359	1	8.94693	GACCCCCCCCACCCCGCCCCCGG	2	23	chr15	32993899	32993922	chr15_32993904_2366	1	-	VEGFAT2	T2-5F-19R	GACCCCCTCCACCCCGCCTCNGG	0	0	29.4306	0	0	0	64.6203	0	0	0	1	0	0
chr18	23779571	23779630	chr18_23779595_3564	T2-5F-19R.bwa.sam	741153	18	23779595	tAAaacaagagaaagcagaatacatgggccagaggcggggtgggtgggggcagtggtgggagctcgtgga	138.218	12.7039	150.922	989.545	163.033	15.9645	178.997	1204.76	13.4237	137.498	42.962	12.1534	136.609	40.7462	1	13.7709	GCCCCCACCCACCCCGCCTCTGG	3	23	chr18	23779588	23779611	chr18_23779595_3564	1	-	VEGFAT2	T2-5F-19R	GACCCCCTCCACCCCGCCTCNGG	0	0.719885	12.7039	0	0.053459	0	122.38	0	0	0	1	0.0507462	0.0466738
chr2	241275153	241275211	chr2_241275191_2551	T2-5F-19R.bwa.sam	969894	2	241275191	TTAACAAAACAGAAAGCAATTCCCCCCCACCCCGCCTCAGGAAAGAATAAACCTCATACCAGGCTAAAAA	15.1599	92.8652	108.025	886.055	19.3522	115.774	135.127	1117.78	15.8798	92.1453	38.2525	15.1599	91.0866	37.16	1	13.6337	ATTCCCCCCCACCCCGCCTCAGG	4	23	chr2	241275174	241275197	chr2_241275191_2551	1	+	VEGFAT2	T2-5F-19R	GACCCCCTCCACCCCGCCTCNGG	0	15.1599	0.719885	0	0.045213	0	0	90.4938	0	0	1	0.0432572	0.0402624
chr10	133336425	133336479	chr10_133336443_2560	T2-5F-19R.bwa.sam	263236	10	133336443	GTCCGACGCCCCTTCTGTCGCCCTCCCCACCCCGCCTCCGGCGGACAGAGCTGGGCGGGAGCTGGGACTG	12.0687	96.3376	108.406	805.217	16.4303	121.957	138.387	1057.09	12.9156	95.4906	35.1186	12.6615	94.8978	34.6634	1	11.1872	CGCCCTCCCCACCCCGCCTCCGG	4	23	chr10	133336426	133336449	chr10_133336443_2560	1	+	VEGFAT2	T2-5F-19R	GACCCCCTCCACCCCGCCTCNGG	0	11.6029	1.14335	0	0.089404	0.169385	0.423462	93.2886	0	0.004517	1	0.0820669	0.077535
chr4	38535983	38536013	chr4_38536006_2061	T2-5F-19R.bwa.sam	1227484	4	38536006	TCTGGGCCCCATCCTCCCCTCCCCACCCACCCCGCCTCAGGCTTGAAGAGGAAAGAAGAGCGCAGGGCCA	10.7983	76.4772	87.2755	678.624	13.8472	101.885	115.732	886.996	10.9253	76.3502	28.8816	10.5442	75.7997	28.2709	1	8.4911	CTCCCCACCCACCCCGCCTCAGG	4	23	chr4	38535989	38536012	chr4_38536006_2061	1	+	VEGFAT2	T2-5F-19R	GACCCCCTCCACCCCGCCTCNGG	0	10.7983	0.127039	0	0.011583	0	0	74.3599	0	0	1	0.0114504	0.0098287
chr5	139648614	139648708	chr5_139648671_2266	T2-5F-19R.bwa.sam	1354812	5	139648671	AGGGGCAGGTGCTGCAGGCTCCCCCCCCTCCCCGCCTCGGGCCAGCCGCGGCGGCGCGACTCGGGCTCCG	9.31616	86.6403	95.9564	670.91	11.6452	107.686	119.332	836.257	10.1207	85.8357	29.4741	9.18912	85.3699	28.0085	1	24.5636	CTCCCCCCCCTCCCCGCCTCGGG	4	23	chr5	139648654	139648677	chr5_139648671_2266	1	+	VEGFAT2	T2-5F-19R	GACCCCCTCCACCCCGCCTCNGG	0	9.10443	0.254077	0.169385	0.027027	0.127039	0	80.7965	0	0	1	0.0263158	0.0223689
chr9	123375875	123375933	chr9_123375900_2080	T2-5F-19R.bwa.sam	1713858	9	123375900	GGAGCTGTGAACCTCCCCGCCACACCCCTTCCTGGGGCGGGGTGGGGGGAGTGGGTGCTGGCGAGGAGAG	76.6466	11.4335	88.0801	699.071	88.2071	15.3293	103.536	868.358	11.6452	76.4349	29.8345	10.1631	75.715	27.7398	1	11.5057	CACTCCCCCCACCCCGCCCCAGG	4	23	chr9	123375895	123375918	chr9_123375900_2080	1	-	VEGFAT2	T2-5F-19R	GACCCCCTCCACCCCGCCTCNGG	0.042346	0.127039	11.3911	0	0.010989	0	72.3696	0	0	0	1	0.0108696	0.00939765
chr17	41888484	41888527	chr17_41888504_2103	T2-5F-19R.bwa.sam	692393	17	41888504	AGAGAAATGAGCTGCTTCTACACTCAGCCCAGAGGCGGGGTGGGAGGGGCATGGGACAGATCCAGGAATC	80.373	8.68097	89.054	623.771	93.331	11.0947	104.426	759.9	9.27381	79.7802	27.2005	8.85035	79.272	26.4875	1	9.94333	TGCCCCTCCCACCCCGCCTCTGG	4	23	chr17	41888497	41888520	chr17_41888504_2103	1	-	VEGFAT2	T2-5F-19R	GACCCCCTCCACCCCGCCTCNGG	0	0.719885	8.55393	0	0.077273	0	75.8844	0	0.084692	0	1	0.0717302	0.0638546
chr11	72237751	72237773	chr11_72237762_2518	T2-5F-19R.bwa.sam	314358	11	72237762	TATGGCCGGCCCCTCAGCTTCCCTCCACCCCGCATCCGGGAGAGCATCCAGGAAGACCTGGCAGAGGAGG	17.616	89.0117	106.628	935.111	22.02	115.351	137.371	1190.16	17.8277	88.7999	39.7882	7.36824	88.4612	25.5304	1	6.48556	GCTTCCCTCCACCCCGCATCCGG	5	23	chr11	72237743	72237766	chr11_72237762_2518	1	+	VEGFAT2	T2-5F-19R	GACCCCCTCCACCCCGCCTCNGG	0.084692	17.616	0.211731	0	0.011848	0	0	88.5459	0	0	1	0.0117093	0.0106785
chr1	151059365	151059416	chr1_151059411_1623	T2-5F-19R.bwa.sam	102081	1	151059411	CAGCCCAGGACACCCGCCTCCCCCACACCCCGCATCCGGTGTGTCTCCGCCTGGCCCGGCCGGCGCGGCA	7.45293	61.2749	68.7278	504.65	9.31616	78.044	87.3602	636.757	8.3422	60.3856	22.4444	6.43662	59.9198	19.6388	1	13.4504	CCTCCCCCACACCCCGCATCCGG	6	23	chr1	151059392	151059415	chr1_151059411_1623	1	+	VEGFAT2	T2-5F-19R	GACCCCCTCCACCCCGCCTCNGG	0.169385	7.36824	0.635193	0	0.078947	0	0	59.7081	0	0	1	0.0731704	0.0634975
chr9	137368958	137369023	chr9_137368991_1236	T2-5F-19R.bwa.sam	1732667	9	137368991	GGGCACAGGGCCGGGGGACGGGGTGCAGTGCCCGGGGCGGGGTGGGGGGGCTTCTCAGAGCCGTGTGGGG	42.2191	10.1207	52.3399	488.142	44.8869	13.085	57.9719	572.311	10.1207	42.2191	20.671	7.62231	41.9651	17.8849	1	15.5211	AAGCCCCCCCACCCCGCCCCGGG	4	23	chr9	137368986	137369009	chr9_137368991_1236	1	-	VEGFAT2	T2-5F-19R	GACCCCCTCCACCCCGCCTCNGG	0	0	9.73962	0	0	0	34.2581	0	0	0	1	0	0
chr22	50446346	50446399	chr22_50446370_719	T2-5F-19R.bwa.sam	1090338	22	50446370	ATTCCCCTGGGAGCCCACTGTCCCCCCCCCCCCCCCGCCTCCGGCCTCCATCCCTTCAGCTCGGGTCTAG	9.4432	21.0037	30.4469	332.578	12.1534	23.121	35.2744	395.856	9.52789	20.919	14.1179	9.06208	20.7496	13.7126	1	10.9591	CCCCCCCCCCCCCCCGCCTCCGG	4	23	chr22	50446356	50446379	chr22_50446370_719	1	+	VEGFAT2	T2-5F-19R	GACCCCCTCCACCCCGCCTCNGG	0	9.4432	0.084692	0	0.00885	0	0	20.5379	0	0	1	0.00877236	0.0073467
chr11	19777064	19777142	chr11_19777113_689	T2-5F-19R.bwa.sam	280772	11	19777113	CTCACCAgccgccgacccccccccccaccccgccctcggccgccgcggccccagcggcctccgcGCTGCG	8.29985	20.8767	29.1765	310.85	11.01	25.5771	36.5871	396.283	8.3422	20.8343	13.1835	6.6907	20.6226	11.7465	1	17.2867	CCCCCCCCCCACCCCGCCCTCGG	5	23	chr11	19777094	19777117	chr11_19777113_689	1	+	VEGFAT2	T2-5F-19R	GACCCCCTCCACCCCGCCTCNGG	0	8.25751	0	0	0	0.084692	0.084692	20.2415	0	0.004158	1	0	0
chr2	169716803	169716852	chr2_169716842_1110	T2-5F-19R.bwa.sam	927909	2	169716842	tccctctccacacaccccacccccccaccccgccccaggttttgctccaagctgtgcatttgggctcccg	8.04577	38.9585	47.0043	418.091	9.9937	50.1379	60.1316	528.606	8.17281	38.8314	17.8147	3.38769	38.5774	11.4319	1	12.4251	CCACCCCCCCACCCCGCCCCAGG	5	23	chr2	169716823	169716846	chr2_169716842_1110	1	+	VEGFAT2	T2-5F-19R	GACCCCCTCCACCCCGCCTCNGG	0	8.04577	0.127039	0	0.015464	0	0	37.434	0	0	1	0.0152285	0.0124881
chr19	14032145	14032191	chr19_14032161_1560	T2-5F-19R.bwa.sam	789358	19	14032161	GAATGGGCGGCAGCGAGGTCGAACCGGAGCCCCGGGGCGGGGTGGGGGAGCTCTCTGGGTGGTTAACAGG	62.7994	3.26066	66.06	337.922	80.4154	4.70043	85.1158	459.118	3.38769	62.6723	14.571	2.03262	62.1642	11.2408	1	11.4801	GAGCTCCCCCACCCCGCCCCGGG	4	23	chr19	14032156	14032179	chr19_14032161_1560	1	-	VEGFAT2	T2-5F-19R	GACCCCCTCCACCCCGCCTCNGG	0.127039	0.254077	3.26066	0	0.071429	0	62.3336	0	0	0	1	0.066667	0.0460724
chr4	8840181	8840204	chr4_8840189_1259	T2-5F-19R.bwa.sam	1215923	4	8840189	CCAGGAAGACAGAGAGAGGAGTCGAGCCTGCCCGGGGCGGGGTGGGGGGTATGAAACATGAGGCCTGCAG	41.7957	11.5182	53.3138	518.135	54.3301	14.0166	68.3467	651.669	11.6875	41.6263	22.057	3.04893	41.2452	11.214	1	6.97554	CATACCCCCCACCCCGCCCCGGG	6	23	chr4	8840184	8840207	chr4_8840189_1259	1	-	VEGFAT2	T2-5F-19R	GACCCCCTCCACCCCGCCTCNGG	0	0.169385	11.4758	0	0.014493	0	41.5416	0	0	0	1	0.014286	0.0124135
chr7	95690359	95690380	chr7_95690363_766	T2-5F-19R.bwa.sam	1539933	7	95690363	CTTCTGTGTTGGAGCTATGGAACTCTAAACCCAGGGGCGGGGTGTGAGGGGTCCTTAGTTTGAATTGTGT	27.9485	4.48869	32.4372	264.5	36.4177	5.54735	41.9651	335.649	4.57339	27.8638	11.2886	4.06523	27.6944	10.6106	1	5.58928	GACCCCTCACACCCCGCCCCTGG	4	23	chr7	95690358	95690381	chr7_95690363_766	1	-	VEGFAT2	T2-5F-19R	GACCCCCTCCACCCCGCCTCNGG	0	0.084692	4.44635	0.084692	0.018519	0	27.7791	0	0	0	1	0.0181823	0.0129676
chrX	129906653	129906684	chrX_129906666_1185	T2-5F-19R.bwa.sam	1803884	X	129906666	CTCCTGTGATGTTTTGTGCCCCCCCCACCCCGCCCCCGGAACTAAATGTAGTCCGTTTAGTAATGTTGGC	3.26066	46.9196	50.1802	292.089	3.81116	58.6918	62.503	353.186	3.303	46.8772	12.4433	2.28669	46.5384	10.316	1	7.53504	TGCCCCCCCCACCCCGCCCCCGG	4	23	chrX	129906647	129906670	chrX_129906666_1185	1	+	VEGFAT2	T2-5F-19R	GACCCCCTCCACCCCGCCTCNGG	0	3.26066	0.042346	0	0.012658	0	0	45.5221	0	0	1	0.0124998	0.00798529
chr20	10933301	10933319	chr20_10933311_713	T2-5F-19R.bwa.sam	978663	20	10933311	agggaagggaacatcacacactggggcctgccaggggcggggtgggggggtggtaaaggggagggatagc	24.3067	5.88612	30.1928	282.464	25.9582	7.53762	33.4958	330.324	5.97081	24.222	12.026	4.19227	24.0103	10.0328	1	5.12497	CCACCCCCCCACCCCGCCCCTGG	5	23	chr20	10933306	10933329	chr20_10933311_713	1	-	VEGFAT2	T2-5F-19R	GACCCCCTCCACCCCGCCTCNGG	0	0.084692	5.84377	0	0.014184	0	18.9711	0	0	0	1	0.0139856	0.010682
chr17	57663140	57663171	chr17_57663168_1234	T2-5F-19R.bwa.sam	706088	17	57663168	TGCCCAGTTGCTGGGGCTTTGCTCTGAGCCAGTGGCGGGGTGGAGGGGCGGGGCCAAGGCGGGAGCAGCG	38.408	13.8472	52.2552	544.6	46.7502	16.2609	63.0111	651.104	13.8472	38.408	23.0617	2.49843	38.1963	9.76885	1	10.5753	CCGCCCCTCCACCCCGCCACTGG	4	23	chr17	57663161	57663184	chr17_57663168_1234	1	-	VEGFAT2	T2-5F-19R	GACCCCCTCCACCCCGCCTCNGG	0	0	13.8472	0	0	0	37.8998	0	0	0	1	0	0
chr5	180161292	180161309	chr5_180161301_946	T2-5F-19R.bwa.sam	1384367	5	180161301	TGCAGTGGGCAGGAGAGGGACTCCCTCCGCCCCGCTTCCAGAGTGTCTTTTGGGAGGTGAGTGGGCTCCG	2.66781	37.3917	40.0595	235.858	3.34535	48.8675	52.2128	301.937	2.66781	37.3917	9.98769	2.49843	37.307	9.65446	1	6.0531	GACTCCCTCCGCCCCGCTTCCAG	4	23	chr5	180161284	180161307	chr5_180161301_946	1	+	VEGFAT2	T2-5F-19R	GACCCCCTCCACCCCGCCTCNGG	0	2.66781	0	0	0	0	0	37.3493	0	0	1	0	0
chr17	17051524	17051548	chr17_17051536_1816	T2-5F-19R.bwa.sam	676841	17	17051536	GCAGCCAAAGCCTGGAGCTTGGCCTCCCATCCTGGGGCGGGGTGGCGGGGGAGGGCCTTGGGTCATCTCT	47.7241	29.1765	76.9007	881.194	56.7439	35.0626	91.8065	1053.34	29.3459	47.5548	37.3569	1.86323	47.1736	9.37526	1	6.05757	CTCCCCCGCCACCCCGCCCCAGG	4	23	chr17	17051531	17051554	chr17_17051536_1816	1	-	VEGFAT2	T2-5F-19R	GACCCCCTCCACCCCGCCTCNGG	0	0.169385	29.1765	0	0.005764	0	46.5808	0	0	0	1	0.00573097	0.00540374
chr10	114534485	114534506	chr10_114534497_710	T2-5F-19R.bwa.sam	246140	10	114534497	GCTGCAACGGCCCTGGGCACTCATGATCCCTGAGGCGGGGTGGGGGTGGGGGGTTCCTGGGACACTCCAG	25.2807	4.78512	30.0658	259.733	27.2286	5.84377	33.0724	297.883	4.78512	25.2807	10.9987	3.303	25.1536	9.11496	1	6.33659	CCCCACCCCCACCCCGCCTCAGG	4	23	chr10	114534490	114534513	chr10_114534497_710	1	-	VEGFAT2	T2-5F-19R	GACCCCCTCCACCCCGCCTCNGG	0	0	4.78512	0	0	0	22.5705	0	0	0	1	0	0
chr4	1494516	1494546	chr4_1494530_788	T2-5F-19R.bwa.sam	1206605	4	1494530	GTGTGCGAGACGGGTATGAGGCCCCCACACCCCGCCTCAGGACCACTGTCCATGGTTCCACCCCTGACCC	2.24435	31.1244	33.3688	197.37	3.00658	40.9911	43.9977	262.16	2.54077	30.828	8.85025	2.202	30.6163	8.21079	1	8.23062	AGGCCCCCACACCCCGCCTCAGG	5	23	chr4	1494513	1494536	chr4_1494530_788	1	+	VEGFAT2	T2-5F-19R	GACCCCCTCCACCCCGCCTCNGG	0	2.24435	0.296423	0	0.114754	0	0	30.7433	0	0	1	0.102941	0.0652803
chr11	65712289	65712319	chr11_65712296_880	T2-5F-19R.bwa.sam	306486	11	65712296	GGGAAGATGGCGGAGGTGGTGAGTCCGGTGCCCGGGGCGGGGCGGAGGGAGCCAGGGGAGGTGGGTAGAG	34.9356	2.32904	37.2646	213.014	44.7176	3.13362	47.8512	279.542	2.32904	34.9356	9.02033	1.6515	34.5545	7.55425	1	7.93032	GGCTCCCTCCGCCCCGCCCCGGG	4	23	chr11	65712291	65712314	chr11_65712296_880	1	-	VEGFAT2	T2-5F-19R	GACCCCCTCCACCCCGCCTCNGG	0	0	2.32904	0	0	0	34.8509	0	0	0	1	0	0
chr1	939937	939969	chr1_939957_1108	T2-5F-19R.bwa.sam	158	1	939957	TTCCCCCGGGTCGGCCCTGACCCTGTCCACCCCACCTCAGGACGTTCTCCAGGGGTCCCTCCGGGATGCA	1.31273	45.6068	46.9196	182.721	1.56681	61.0208	62.5877	230.905	1.35508	45.5645	7.8577	1.22804	44.4211	7.38586	1	7.79539	GACCCTGTCCACCCCACCTCAGG	3	23	chr1	939940	939963	chr1_939957_1108	1	+	VEGFAT2	T2-5F-19R	GACCCCCTCCACCCCGCCTCNGG	0.042346	1.31273	0.042346	0	0.030303	0	0	45.5645	0	0	1	0.0294117	0.0126215
chr13	26052078	26052123	chr13_26052094_485	T2-5F-19R.bwa.sam	438680	13	26052094	TCCCCGGCGCGCATGCGCGCTGCGCGGCTCCCCCCCACCCCCGACCTCAGGGACGCCCGCGGGCGCCGGG	2.83719	17.7007	20.5379	167.35	3.51473	24.9419	28.4566	221.104	2.87954	17.6584	7.13077	2.66781	17.5737	6.84713	1	12.2697	TCCCCCCCACCCCCGACCTCAGG	7	23	chr13	26052087	26052110	chr13_26052094_485	1	+	VEGFAT2	T2-5F-19R	GACCCCCTCCACCCCGCCTCNGG	0	2.83719	0.042346	0	0.014493	0	0	17.3619	0	0	1	0.014286	0.00867828
chr8	18184021	18184039	chr8_18184035_705	T2-5F-19R.bwa.sam	1591817	8	18184035	tgtatactagtggctctatgctttcagggtcccggggcggggtggtgggggggtccctgttcccattgct	22.5705	7.28354	29.8541	302.78	27.4403	8.59627	36.0366	362.69	7.28354	22.5705	12.8216	1.94792	22.4858	6.61821	1	5.05036	CCCCCCCACCACCCCGCCCCGGG	4	23	chr8	18184030	18184053	chr8_18184035_705	1	-	VEGFAT2	T2-5F-19R	GACCCCCTCCACCCCGCCTCNGG	0	0	7.2412	0	0	0	22.5282	0	0	0	1	0	0
chr2	128486617	128486655	chr2_128486626_714	T2-5F-19R.bwa.sam	909131	2	128486626	GGGGGCACTGCTTGCACGTCAGCCGCGTGGCCGGGGGCGGGGTGGGGGGGGGGTCATGCCGGTGACATag	23.3751	6.86008	30.2352	299.038	26.424	8.21516	34.6392	347.931	6.86008	23.3751	12.6631	1.86323	22.6552	6.49707	1	11.6673	CCCCCCCCCCACCCCGCCCCCGG	4	23	chr2	128486621	128486644	chr2_128486626_714	1	-	VEGFAT2	T2-5F-19R	GACCCCCTCCACCCCGCCTCNGG	0	0	6.86008	0	0	0	21.2154	0	0	0	1	0	0
chr1	77779731	77779773	chr1_77779749_1309	T2-5F-19R.bwa.sam	74046	1	77779749	TGTACCTGGCCTGGAGCTCCAGGTACAGGGCCAGGGGCGGGGTGGGGTGGAGAGGCGGGCGGGAGGAAGC	52.4669	2.96423	55.4311	294.5	60.3856	3.76881	64.1545	356.25	2.96423	52.4669	12.4709	0.719885	51.2389	6.07339	1	9.57437	TCTCCACCCCACCCCGCCCCTGG	6	23	chr1	77779744	77779767	chr1_77779749_1309	1	-	VEGFAT2	T2-5F-19R	GACCCCCTCCACCCCGCCTCNGG	0.084692	0.042346	2.96423	0.5505	0.013889	0	51.2389	0	0	0	1	0.0136987	0.00845807
chr1	11654480	11654500	chr1_11654488_754	T2-5F-19R.bwa.sam	14758	1	11654488	CTTAAAGGCccccgacccgacccgccccgccccgcctctggccccgcgcccggccgccccgcAGTCCCAG	1.22804	30.701	31.929	145	1.56681	40.61	42.1768	188.369	1.22804	30.701	6.1402	1.101	30.4892	5.79385	1	5.69295	GACCCGCCCCGCCCCGCCTCTGG	3	23	chr1	11654471	11654494	chr1_11654488_754	1	+	VEGFAT2	T2-5F-19R	GACCCCCTCCACCCCGCCTCNGG	0	1.22804	0	0	0	0	0	29.3882	0	0	1	0	0
chr9	37465347	37465379	chr9_37465367_760	T2-5F-19R.bwa.sam	1677708	9	37465367	TCCTCCCCCTTCCACCCGCCCCCCTCCCACCCCGCCTCTAGTCCCCTAGCTCCTCCAGCCAGTTCGCCGC	2.66781	29.5153	32.1831	209.55	3.17596	36.7565	39.9324	255.147	2.83719	29.3459	9.12469	1.14335	28.9224	5.75051	1	8.77296	CCCCCCTCCCACCCCGCCTCTAG	5	23	chr9	37465350	37465373	chr9_37465367_760	1	+	VEGFAT2	T2-5F-19R	GACCCCCTCCACCCCGCCTCNGG	0	2.66781	0.169385	0	0.058824	0	0	27.7367	0	0	1	0.055556	0.0350172
chr3	140679950	140679964	chr3_140679958_411	T2-5F-19R.bwa.sam	1178759	3	140679958	atctgaattaattagaatcaacccccccaccccgcttcaggtgattctaatgtgcagAATGGCCTGCAGG	3.51473	13.8895	17.4043	164.997	4.23462	16.3456	20.5802	196.469	3.51473	13.8895	6.98699	2.28669	13.5084	5.55785	1	4.34734	CAACCCCCCCACCCCGCTTCAGG	4	23	chr3	140679941	140679964	chr3_140679958_411	1	+	VEGFAT2	T2-5F-19R	GACCCCCTCCACCCCGCCTCNGG	0	3.51473	0	0	0	0	0	12.4074	0	0	1	0	0
chr11	73747411	73747462	chr11_73747454_703	T2-5F-19R.bwa.sam	316011	11	73747454	tgaccttgtgatcggaacccccccccgccccgcccccggcctcccaagtgctgggaattacagctgtgag	1.05865	28.7107	29.7694	130.192	1.52446	34.9356	36.4601	172.337	1.18569	28.5837	5.82164	1.05865	27.8638	5.43122	1	15.7674	ACCCCCCCCCGCCCCGCCCCCGG	5	23	chr11	73747435	73747458	chr11_73747454_703	1	+	VEGFAT2	T2-5F-19R	GACCCCCTCCACCCCGCCTCNGG	0	1.05865	0.127039	0	0.103448	0	0	25.0689	0	0	1	0.0937498	0.039878
chr9	127900791	127900814	chr9_127900807_570	T2-5F-19R.bwa.sam	1718236	9	127900807	gaaaccccctcccccaaccccccaccccaccccgcctccagtctctactaaaaatacacaaattagcgag	1.18569	22.9516	24.1373	123.191	1.48212	28.0755	29.5576	152.332	1.18569	22.9516	5.21666	1.18569	22.6976	5.18771	1	5.93659	CCCCCACCCCACCCCGCCTCCAG	5	23	chr9	127900790	127900813	chr9_127900807_570	1	+	VEGFAT2	T2-5F-19R	GACCCCCTCCACCCCGCCTCNGG	0	1.18569	0	0	0	0	0	11.2641	0	0	1	0	0
chr13	99894726	99894753	chr13_99894739_294	T2-5F-19R.bwa.sam	480238	13	99894739	TTGCTTTATTCCCCTAATACCTTGCCTGAGGCGGGGGGGGGGGGGGGTGCCCAATAATGTCTTCATTGTT	10.036	2.41373	12.4498	116.228	10.7559	2.87954	13.6355	131.423	2.54077	9.90901	5.01762	2.37139	9.65493	4.78493	1	6.53835	CCCCCCCCCCCCCCCGCCTCAGG	4	23	chr13	99894728	99894751	chr13_99894739_294	1	-	VEGFAT2	T2-5F-19R	GACCCCCTCCACCCCGCCTCNGG	0	0.127039	2.41373	0	0.04918	0	9.52789	0	0	0	1	0.0468747	0.0279774
chr19	13011354	13011378	chr19_13011374_326	T2-5F-19R.bwa.sam	787983	19	13011374	ACAAAGAGGCCATTTAATGCCCCCCACCACCCCACCTCGGGAGAAATTTCCACTTGCCCCCGAGTCCAGC	2.03262	11.7722	13.8049	115.516	2.45608	15.2023	17.6584	144.298	2.07496	11.7299	4.93347	1.99027	11.4758	4.77912	1	6.16441	GCCCCCCACCACCCCACCTCGGG	3	23	chr19	13011357	13011380	chr19_13011374_326	1	+	VEGFAT2	T2-5F-19R	GACCCCCTCCACCCCGCCTCNGG	0	2.03262	0.042346	0	0.02	0	0	11.7299	0	0	1	0.0196078	0.0103918
chr7	105293447	105293521	chr7_105293510_627	T2-5F-19R.bwa.sam	1547239	7	105293510	TTTGCAACCTTCCCCCTCCACCCCCCACCccgccccgggtttcaagtgattttcatacttcagcctcctg	14.6094	11.9416	26.5511	311.913	16.5997	13.8895	30.4892	358.575	14.44	12.111	13.2244	1.90558	11.9416	4.77029	1	25.3547	TCCACCCCCCACCCCGCCCCGGG	5	23	chr7	105293491	105293514	chr7_105293510_627	1	+	VEGFAT2	T2-5F-19R	GACCCCCTCCACCCCGCCTCNGG	0	13.9319	0.127039	0	0.009009	0.677539	0	10.4172	0	0	1	0.00892856	0.0079108
chr3	195762339	195762355	chr3_195762351_438	T2-5F-19R.bwa.sam	1203157	3	195762351	cgccctgccgggcccgcaccacccccaccccgccccTGGGGCTGAAGCCGGGAGGGGTCTGCACTGGAGG	1.60915	16.9385	18.5476	123.288	1.82089	22.4435	24.2644	150.964	1.60915	16.9385	5.22079	0.931616	16.9385	3.97242	1	4.53107	CACCACCCCCACCCCGCCCCTGG	4	23	chr3	195762332	195762355	chr3_195762351_438	1	+	VEGFAT2	T2-5F-19R	GACCCCCTCCACCCCGCCTCNGG	7.11416	5.33562	0	0	0	0	0	16.2609	0	0	1	0	0
chr6	31495032	31495058	chr6_31495050_898	T2-5F-19R.bwa.sam	1408960	6	31495050	CATAGTTGATGGGGCAGAGCAGAGGGGGCTGGAGGTGGGGTGGAGGGGGAGGGCTTTGAACAGAAGACCT	21.7659	16.2609	38.0269	444.27	23.5445	18.717	42.2615	495.734	16.2609	21.7659	18.8131	0.635193	21.4695	3.69287	1	7.60877	CTCCCCCTCCACCCCACCTCCAG	4	23	chr6	31495043	31495066	chr6_31495050_898	1	-	VEGFAT2	T2-5F-19R	GACCCCCTCCACCCCGCCTCNGG	0	0	16.1339	0.635193	0	0	20.6226	0	0	0	1	0	0
chr6	98825040	98825054	chr6_98825048_367	T2-5F-19R.bwa.sam	1443913	6	98825048	GAAAACCTGCACTCAGAAGCCACCCCCCACCCCGCCTCTGCCGTATCTGCTAACTTTGCTAACACTCCCC	2.37139	13.1697	15.541	131.97	2.96423	16.515	19.4792	165.227	2.37139	13.1697	5.58841	1.01631	13.0003	3.63487	1	4.45034	GCCACCCCCCACCCCGCCTCTGC	4	23	chr6	98825031	98825054	chr6_98825048_367	1	+	VEGFAT2	T2-5F-19R	GACCCCCTCCACCCCGCCTCNGG	0.635193	2.62546	0	0	0	0	0	11.3488	0	0	1	0	0
chr16	56929511	56929532	chr16_56929517_170	T2-5F-19R.bwa.sam	634174	16	56929517	gttttgtggaagacagtttttccacaggccagaggtggggtggggggggcattgtttcaggatgattcga	5.505	1.69385	7.19885	72.111	6.26723	2.32904	8.59627	90.2219	1.90558	5.29327	3.17596	1.48212	5.20858	2.77844	1	6.14636	TGCCCCCCCCACCCCACCTCTGG	4	23	chr16	56929510	56929533	chr16_56929517_170	1	-	VEGFAT2	T2-5F-19R	GACCCCCTCCACCCCGCCTCNGG	0	0.211731	1.69385	0	0.108696	0	4.36166	0	0	0	1	0.0980395	0.0542125
chr9	27338871	27338886	chr9_27338875_141	T2-5F-19R.bwa.sam	1671807	9	27338875	TTGGCAACTCCAGGGGAAGGACCCCTCCCACCCCGACTCCGGTGGACAGGCAGGTAACTCCACAAGTGGG	1.48212	4.48869	5.97081	60.9098	1.69385	6.1402	7.83404	76.1577	1.99027	3.98054	2.81467	1.86323	3.93819	2.70883	1	4.67298	GACCCCTCCCACCCCGACTCCGG	3	23	chr9	27338859	27338882	chr9_27338875_141	1	+	VEGFAT2	T2-5F-19R	GACCCCCTCCACCCCGCCTCNGG	0	1.48212	0.508154	0	0.25	0	0	3.98054	0	0	1	0.2	0.127348
chr7	131106806	131106821	chr7_131106816_390	T2-5F-19R.bwa.sam	1558778	7	131106816	CGCCTTCTGGAAATCGGGGGCCCCACCCACCCCGCCTTCTGGAAACCTGCGCCTGGGGTGGGGTTGAAGA	0.508154	16.0069	16.515	67.3498	0.635193	21.2578	21.893	86.7756	0.508154	16.0069	2.85201	0.423462	15.3293	2.54782	1	5.22943	GGCCCCACCCACCCCGCCTTCTG	6	23	chr7	131106799	131106822	chr7_131106816_390	1	+	VEGFAT2	T2-5F-19R	GACCCCCTCCACCCCGCCTCNGG	0.084692	0.592846	0	0	0	0	0	16.0069	0	0	1	0	0
chr19	44821323	44821330	chr19_44821326_287	T2-5F-19R.bwa.sam	816713	19	44821326	AGTCTGACACTGGATTCCCCCCCCTCACCCCGCCCCTGGTCCCACTCCTGCCCCCGCCCTACCTCCGCCC	0.846924	11.3064	12.1534	73.0753	0.931616	14.3554	15.287	86.3597	0.88927	11.2641	3.16493	0.5505	11.137	2.47607	1	2.41661	CCCCCCCCTCACCCCGCCCCTGG	5	23	chr19	44821307	44821330	chr19_44821326_287	1	+	VEGFAT2	T2-5F-19R	GACCCCCTCCACCCCGCCTCNGG	0.042346	0.804577	0.042346	0	0.047619	0	0	10.7983	0	0	1	0.0454545	0.0148743
chr22	43288481	43288495	chr22_43288489_222	T2-5F-19R.bwa.sam	1080230	22	43288489	ccaggccccatgttgtccagcccccacctccccgcctcgggctcctcccgcttcgtgctctctgctcctt	0.719885	8.68097	9.40085	59.0339	0.88927	10.4595	11.3488	72.0208	0.719885	8.68097	2.49986	0.677539	8.68097	2.42522	1	3.92792	AGCCCCCACCTCCCCGCCTCGGG	4	23	chr22	43288472	43288495	chr22_43288489_222	1	+	VEGFAT2	T2-5F-19R	GACCCCCTCCACCCCGCCTCNGG	0	0.719885	0	0	0	0	0	8.63862	0	0	1	0	0
chr11	374661	374669	chr11_374667_116	T2-5F-19R.bwa.sam	263864	11	374667	CCTCACTGGGTGGGGTTGGAAATCTTAACCTGAGGCGGGGCGGGGGGGCCTCAGGGAGGGAGGGAGGGGG	2.28669	2.62546	4.91216	57.8619	2.45608	2.87954	5.33562	62.8013	2.62546	2.28669	2.45023	2.202	2.28669	2.24395	1	2.94746	AGGCCCCCCCGCCCCGCCTCAGG	5	23	chr11	374660	374683	chr11_374667_116	1	-	VEGFAT2	T2-5F-19R	GACCCCCTCCACCCCGCCTCNGG	0	0	2.62546	0	0	0	0.423462	0	0	0	1	0	0
chr15	84748844	84748875	chr15_84748871_452	T2-5F-19R.bwa.sam	582393	15	84748871	GCCTGGCGGGCCCGGGCCGCCACCCCACCCCGCCCCCGGCCGTCGGGCGCCGGCCCCTTccgccgctgcg	0.931616	18.2089	19.1405	97.2625	1.22804	24.4337	25.6618	129.356	0.931616	18.2089	4.1187	0.254077	18.0395	2.14089	1	9.38666	CCGCCACCCCACCCCGCCCCCGG	6	23	chr15	84748852	84748875	chr15_84748871_452	1	+	VEGFAT2	T2-5F-19R	GACCCCCTCCACCCCGCCTCNGG	0	0.931616	0	0	0	0	0	18.0395	0	0	1	0	0
chr5	133524676	133524690	chr5_133524686_283	T2-5F-19R.bwa.sam	1349913	5	133524686	GAGGGCCCTCCAGAAATGCACCCCCCACCCCGCCCCTGGGTGGGTTGTACAATACTGCAGTGATTCAAAC	0.423462	11.5605	11.984	52.2494	0.465808	14.6094	15.0752	61.6036	0.508154	11.4758	2.41485	0.338769	11.3911	1.96443	1	3.80583	TGCACCCCCCACCCCGCCCCTGG	5	23	chr5	133524667	133524690	chr5_133524686_283	1	+	VEGFAT2	T2-5F-19R	GACCCCCTCCACCCCGCCTCNGG	0	0.423462	0.084692	0	0.153846	0	0	11.3911	0	0	1	0.133333	0.0337667
chr14	89936973	89936985	chr14_89936977_201	T2-5F-19R.bwa.sam	525559	14	89936977	AAGAAATATATTACCTGTGTCCCCTCCCACCCCGCCTCCAGAGGAAGAATATGTTCAGAAAATTCTAATT	0.931616	7.57997	8.51158	62.7535	1.14335	9.14677	10.2901	76.3675	1.01631	7.49527	2.75998	0.465808	7.49527	1.86852	1	3.95811	GTCCCCTCCCACCCCGCCTCCAG	4	23	chr14	89936960	89936983	chr14_89936977_201	1	+	VEGFAT2	T2-5F-19R	GACCCCCTCCACCCCGCCTCNGG	0	0.931616	0.084692	0	0.08	0	0	7.49527	0	0	1	0.0740741	0.028078
chr10	100969489	100969528	chr10_100969491_118	T2-5F-19R.bwa.sam	236839	10	100969491	ccccacccccggctccgcctccaccaccccccccccgccccgcctccagccgcggccccTTCCTCTCGCA	1.48212	3.51473	4.99685	53.8981	1.99027	4.10758	6.09785	67.5204	1.48212	3.51473	2.28238	1.01631	3.38769	1.85552	1	12.8264	CCCCCCCCCCGCCCCGCCTCCAG	5	23	chr10	100969482	100969505	chr10_100969491_118	1	+	VEGFAT2	T2-5F-19R	GACCCCCTCCACCCCGCCTCNGG	0	1.48212	0	0	0	0	0	3.26066	0	0	1	0	0
chr11	63623615	63623624	chr11_63623619_165	T2-5F-19R.bwa.sam	303161	11	63623619	catgcctgggtttgttttttgttttttccagagacggggtggaaggtgtctccatatgttgcccaagctg	6.52131	0.465808	6.98712	41.1582	7.83404	0.635193	8.46924	52.6783	0.508154	6.47896	1.81447	0.508154	6.47896	1.81447	1	3.10365	GACACCTTCCACCCCGTCTCTGG	3	23	chr11	63623611	63623634	chr11_63623619_165	1	-	VEGFAT2	T2-5F-19R	GACCCCCTCCACCCCGCCTCNGG	0	0.042346	0.465808	0	0.076923	0	6.47896	0	0	0	1	0.0714285	0.0168833
chr10	101061758	101061767	chr10_101061760_149	T2-5F-19R.bwa.sam	237022	10	101061760	AGCTTCCCAGCCAAACTCCTACCCCCACTCCCCGCCTCCGGTCCTCACCCCCTTCCTCTCTCCCAGCCTC	0.508154	5.80143	6.30958	40.5463	0.5505	7.11416	7.66466	46.7333	0.508154	5.80143	1.71698	0.508154	5.80143	1.71698	1	3.49106	CTACCCCCACTCCCCGCCTCCGG	6	23	chr10	101061743	101061766	chr10_101061760_149	1	+	VEGFAT2	T2-5F-19R	GACCCCCTCCACCCCGCCTCNGG	0	0.508154	0	0	0	0	0	5.80143	0	0	1	0	0
chr19	29845076	29845086	chr19_29845082_417	T2-5F-19R.bwa.sam	801280	19	29845082	ACAGGCTGTGCGTCGGAGCTCCGCGGGGCCTGCGGCGGGGTGGGTGGGGCCAGGGCGGCGGTGGGCGGGC	16.515	1.14335	17.6584	102.616	18.0395	1.35508	19.3945	116.756	1.14335	16.515	4.34539	0.169385	16.4303	1.66825	1	3.55903	GGCCCCACCCACCCCGCCGCAGG	4	23	chr19	29845075	29845098	chr19_29845082_417	1	-	VEGFAT2	T2-5F-19R	GACCCCCTCCACCCCGCCTCNGG	0	0	1.14335	0	0	7.87639	17.5737	0	0	0	1	0	0
chr8	37393674	37393678	chr8_37393678_188	T2-5F-19R.bwa.sam	1601761	8	37393678	TTCCTTCTCTCTACCCCACCCCGCCCACCCCGCCCCTGGGCCACCATGGGAGGGGTGGGGTTTTTCTTTC	0.296423	7.66466	7.96108	35.5949	0.338769	10.0784	10.4172	43.6348	0.296423	7.66466	1.50731	0.254077	7.62231	1.39164	1	1.47902	CACCCCGCCCACCCCGCCCCTGG	4	23	chr8	37393659	37393682	chr8_37393678_188	1	+	VEGFAT2	T2-5F-19R	GACCCCCTCCACCCCGCCTCNGG	0	0.296423	0	0	0	0	0	6.77539	0	0	1	0	0
chr9	136095718	136095727	chr9_136095723_110	T2-5F-19R.bwa.sam	1729937	9	136095723	GCCCGGGAGAGCCCCCGGGCCCCCCTACCCCGCCCCCGGCGCGCGCCCTGCCCGCGGCAGTCGCGTCCGC	0.5505	4.10758	4.65808	35.5106	0.719885	5.0392	5.75908	44.9778	0.5505	4.10758	1.50374	0.465808	4.06523	1.37609	1	2.92575	GGGCCCCCCTACCCCGCCCCCGG	6	23	chr9	136095704	136095727	chr9_136095723_110	1	+	VEGFAT2	T2-5F-19R	GACCCCCTCCACCCCGCCTCNGG	0	0.5505	0	0	0	0	0	4.02289	0	0	1	0	0
chr17	81923270	81923289	chr17_81923279_200	T2-5F-19R.bwa.sam	729725	17	81923279	GAGAccaccctcgccgcacccccccccccccgcccccGGCCCAGTTCACAAGAGCCCTTGCCGCACAGCC	1.05865	7.41058	8.46924	66.1438	1.18569	8.38454	9.57024	74.458	1.05865	7.41058	2.80094	0.254077	7.36824	1.36825	1	5.12489	CACCCCCCCCCCCCCGCCCCCGG	4	23	chr17	81923260	81923283	chr17_81923279_200	1	+	VEGFAT2	T2-5F-19R	GACCCCCTCCACCCCGCCTCNGG	0	1.05865	0	0	0	0	0	6.47896	0	0	1	0	0
chr5	108749400	108749410	chr5_108749406_304	T2-5F-19R.bwa.sam	1338308	5	108749406	CCCGTCGCGGGGTCTGGGGGCTGATGGGCGTGAGGCGGGGTGGTGGGGGGACTGTGGGCACCACCCAATC	9.78197	3.09127	12.8732	129.858	13.339	3.59943	16.9385	163.631	3.09127	9.78197	5.49897	0.169385	9.73962	1.28442	1	3.29983	TCCCCCCACCACCCCGCCTCACG	4	23	chr5	108749399	108749422	chr5_108749406_304	1	-	VEGFAT2	T2-5F-19R	GACCCCCTCCACCCCGCCTCNGG	0	0	3.09127	0	0	0	9.73962	0	0	0	1	0	0
chr11	13926821	13926834	chr11_13926829_146	T2-5F-19R.bwa.sam	276681	11	13926829	ttttttaaaaagtacCCCCCCCACCCCGCCACAGGCACACCTCATAGGATAGCTGAAGGGATTAGGTGAG	5.54735	0.635193	6.18254	44.3283	6.43662	0.804577	7.2412	53.7401	5.54735	0.635193	1.87713	2.32904	0.635193	1.2163	1	4.52597	TACCCCCCCCACCCCGCCACAGG	3	23	chr11	13926806	13926829	chr11_13926829_146	1	+	VEGFAT2	T2-5F-19R	GACCCCCTCCACCCCGCCTCNGG	0	5.54735	0	0	0	0	0	0.508154	0	0	1	0	0
chr5	98929098	98929109	chr5_98929104_195	T2-5F-19R.bwa.sam	1334941	5	98929104	GAAGGGTCGTGGGCGTAGGAAAAAAGCGATTGGTGCTGGGGCGGGGCGGGGGGGGCGAGTGCGCGCACGC	0.677539	7.57997	8.25751	53.5164	0.719885	9.10443	9.82431	60.4566	7.57997	0.677539	2.26621	2.11731	0.677539	1.19773	1	4.01995	CGCCCCCCCCGCCCCGCCCCAGC	6	23	chr5	98929103	98929126	chr5_98929104_195	1	-	VEGFAT2	T2-5F-19R	GACCCCCTCCACCCCGCCTCNGG	0	0	7.53762	0	0	0	0.465808	0	0	0	1	0	0
chr21	45283301	45283315	chr21_45283309_57	T2-5F-19R.bwa.sam	1046139	21	45283309	TGGTGGGGAGGAGTGGGCGGGGGGCGCCTGAGGCGGGGGGGGGGGGACGCATGCGGCAGGGGGAGGTGGG	1.31273	1.101	2.41373	28.3901	1.31273	1.22804	2.54077	29.9833	1.101	1.31273	1.20221	1.05865	1.31273	1.17887	1	4.29998	CGTCCCCCCCCCCCCGCCTCAGG	5	23	chr21	45283300	45283323	chr21_45283309_57	1	-	VEGFAT2	T2-5F-19R	GACCCCCTCCACCCCGCCTCNGG	0	0	1.101	0	0	0	1.22804	0	0	0	1	0	0
chr15	85795079	85795091	chr15_85795079_260	T2-5F-19R.bwa.sam	583243	15	85795079	CAGGCCGCGCCGGCACcggggggtggggggccgggggcggggagggggggggaccgggggcggggcgggg	10.9253	0.084692	11.01	22.7156	12.1534	0.084692	12.238	23.9583	0.127039	10.883	1.17582	0.127039	10.5865	1.1597	1	4.79166	TCCCCCCCCCTCCCCGCCCCCGG	5	23	chr15	85795074	85795097	chr15_85795079_260	1	-	VEGFAT2	T2-5F-19R	GACCCCCTCCACCCCGCCTCNGG	0	0.042346	0.084692	0	0.25	0	10.2901	0	0	0	1	0.2	0.0199084
chr8	39981558	39981573	chr8_39981566_52	T2-5F-19R.bwa.sam	1603666	8	39981566	GGGGACCCGGAGGCTCCCCACACCCACCACCCCGCCTCAGATCACCTTTCACTTTCTTTGTTTCTCCTCC	0.931616	1.27039	2.202	25.6905	1.22804	1.77854	3.00658	34.8999	0.931616	1.27039	1.08789	0.88927	1.27039	1.06288	1	6.12826	CACACCCACCACCCCGCCTCAGA	4	23	chr8	39981549	39981572	chr8_39981566_52	1	+	VEGFAT2	T2-5F-19R	GACCCCCTCCACCCCGCCTCNGG	0.042346	0.931616	0	0	0	0	0	1.27039	0	0	1	0	0
chr14	74567459	74567476	chr14_74567465_76	T2-5F-19R.bwa.sam	517222	14	74567465	CTGGGCTCACACCCGGGCCACCTCAGGGGCAGAGGCGGGGTGGGGGTGGCCCTGAGAGGTTCTCAGGGCT	2.32904	0.88927	3.21831	33.9853	2.66781	0.931616	3.59943	37.229	0.88927	2.32904	1.43915	0.423462	2.28669	0.984036	1	6.10328	GGCCACCCCCACCCCGCCTCTGC	4	23	chr14	74567458	74567481	chr14_74567465_76	1	-	VEGFAT2	T2-5F-19R	GACCCCCTCCACCCCGCCTCNGG	0	0	0.88927	0.042346	0	0	2.28669	0	0	0	1	0	0
chr7	44213957	44213962	chr7_44213958_63	T2-5F-19R.bwa.sam	1515615	7	44213958	GGCCCAGACTCAGCCTGCCCACTGGTGCCGGAGACGGAGTGGAGTGGGCCTGGATCCGAGGGATGCTACC	2.66781	0	2.66781	0	3.303	0	3.303	0	0.423462	2.24435	0.974882	0.423462	2.24435	0.974882	1	2.16025	GGCCCACTCCACTCCGTCTCCGG	4	23	chr7	44213950	44213973	chr7_44213958_63	1	-	VEGFAT2	T2-5F-19R	GACCCCCTCCACCCCGCCTCNGG	0	0.423462	0.254077	0.423462	0.588235	0	2.24435	0	0	0	1	0.37037	0.158153
chr3	38099755	38099776	chr3_38099768_114	T2-5F-19R.bwa.sam	1115875	3	38099768	TTGTGTGTGTGCCTGGCATGGGAGGAGGAGCAGACCGGGGGCGGGGTGGGGGTGGGGGCGGGTAAATGAG	1.94792	2.87954	4.82746	55.9285	2.202	3.51473	5.71673	65.6963	2.87954	1.94792	2.36836	0.508154	1.73619	0.939284	1	6.94622	CCCCACCCCCACCCCGCCCCCGG	5	23	chr3	38099767	38099790	chr3_38099768_114	1	-	VEGFAT2	T2-5F-19R	GACCCCCTCCACCCCGCCTCNGG	0	0	2.87954	0	0	0	1.90558	0	0	0	1	0	0
chr11	83722551	83722559	chr11_83722557_78	T2-5F-19R.bwa.sam	322434	11	83722557	CCAGTCCAGCAAGTTTACCTCCTCACCTCCAGAGGCGGGGTGGGGAGTGACTCCAGGCTGGTTTTTAAAC	2.92189	0.381116	3.303	24.9199	3.81116	0.508154	4.31931	32.8634	0.381116	2.92189	1.05526	0.296423	2.92189	0.930653	1	2.94746	GTCACTCCCCACCCCGCCTCTGG	4	23	chr11	83722550	83722573	chr11_83722557_78	1	-	VEGFAT2	T2-5F-19R	GACCCCCTCCACCCCGCCTCNGG	0	0	0.381116	0	0	0	2.92189	0	0	0	1	0	0
chr11	61553961	61553974	chr11_61553967_239	T2-5F-19R.bwa.sam	300988	11	61553967	ATCAACGAGCTCCCTGGCTTCTGGAACCCCTGAGGCGGAGGGGAGGGGGTGGCAGGGCTTGGGGGACTGG	9.9937	0.127039	10.1207	26.6083	11.4758	0.169385	11.6452	32.9242	0.211731	9.90901	1.44846	0.084692	9.86666	0.914128	1	3.89087	CACCCCCTCCCCTCCGCCTCAGG	3	23	chr11	61553960	61553983	chr11_61553967_239	1	-	VEGFAT2	T2-5F-19R	GACCCCCTCCACCCCGCCTCNGG	0	0.084692	0.127039	0	0.333333	0	8.8927	0	0	0	1	0.25	0.0382922
chr3	31417158	31417164	chr3_31417164_49	T2-5F-19R.bwa.sam	1111597	3	31417164	GCATTTTCCACCCTATTCCCAAGAGATGATCCTGGGGCGGGGTGTGGGGGAAGTCCTCTGGCTAGACaaa	1.14335	0.931616	2.07496	24.3721	1.6515	1.05865	2.71015	31.225	0.931616	1.14335	1.03207	0.719885	1.14335	0.907237	1	2.16506	CTTCCCCCACACCCCGCCCCAGG	6	23	chr3	31417159	31417182	chr3_31417164_49	1	-	VEGFAT2	T2-5F-19R	GACCCCCTCCACCCCGCCTCNGG	0	0	0.931616	0	0	0	1.14335	0	0	0	1	0	0
chr2	24634718	24634732	chr2_24634720_120	T2-5F-19R.bwa.sam	849519	2	24634720	ACCCTGGATTCCTAGGGGAGGAAccccccccccccccgcccccGgagacaagaccacactctttcgccta	0.338769	4.74277	5.08154	29.9333	0.338769	5.29327	5.63204	31.6228	0.338769	4.74277	1.26756	0.169385	4.70043	0.892289	1	4.60542	ACCCCCCCCCCCCCCGCCCCCGG	5	23	chr2	24634707	24634730	chr2_24634720_120	1	+	VEGFAT2	T2-5F-19R	GACCCCCTCCACCCCGCCTCNGG	0	0.338769	0	0	0	0	0	4.48869	0	0	1	0	0
chr1	27235131	27235155	chr1_27235147_90	T2-5F-19R.bwa.sam	31265	1	27235147	AGGCCTCGCCGgggcggagggcagagtggtccgggggcggggtgggggcggagggTTTGGTCGGGACGCG	2.66781	1.14335	3.81116	41.2432	2.83719	1.43977	4.27696	47.7284	1.14335	2.66781	1.74649	0.296423	2.66781	0.88927	1	8.48037	CTCCGCCCCCACCCCGCCCCCGG	5	23	chr1	27235142	27235165	chr1_27235147_90	1	-	VEGFAT2	T2-5F-19R	GACCCCCTCCACCCCGCCTCNGG	0	0	1.14335	0	0	0	2.28669	0	0	0	1	0	0
chr7	147507402	147507410	chr7_147507406_60	T2-5F-19R.bwa.sam	1570184	7	147507406	GTTGTCTCTCTTCACCCGCTCCTCCCCACACCAGTCCACCCTTCAACCCTTCAACGTGGCTACCATCTTC	1.86323	0.677539	2.54077	26.533	2.32904	0.88927	3.21831	33.9853	1.86323	0.677539	1.12357	1.101	0.677539	0.863696	1	3.26599	CACCCGCTCCTCCCCACACCAGT	7	23	chr7	147507383	147507406	chr7_147507406_60	1	+	VEGFAT2	T2-5F-19R	GACCCCCTCCACCCCGCCTCNGG	0	1.86323	0	0	0	0	0	0.677539	0	0	1	0	0
chr1	223365039	223365050	chr1_223365046_217	T2-5F-19R.bwa.sam	154478	1	223365046	GCCCTCGGAGCCTTGGCCTGGGAGGCGCTCCCGGGGGCGGGGAGGCGGGGGTAGCGGGTGATTGGTGACA	8.85035	0.338769	9.18912	40.8901	11.1794	0.423462	11.6029	51.3809	0.338769	8.85035	1.73154	0.084692	8.76566	0.861617	1	3.94405	TACCCCCGCCTCCCCGCCCCCGG	4	23	chr1	223365041	223365064	chr1_223365046_217	1	-	VEGFAT2	T2-5F-19R	GACCCCCTCCACCCCGCCTCNGG	0.846924	0.381116	0.338769	0	0.5	0	8.808	0	0	0	1	0.333333	0.140122
chr2	222559158	222559181	chr2_222559177_44	T2-5F-19R.bwa.sam	954421	2	222559177	TTTAAAGGCACACACCGCGccccccccccccccgcccggccccTGCTCCTCTCGCTGTTGCACGGGCTTT	1.101	0.762231	1.86323	21.6333	1.27039	0.846924	2.11731	24.4949	1.101	0.762231	0.916088	0.973962	0.762231	0.861617	1	7.59386	GCCCCCCCCCCCCCCGCCCGGCC	7	23	chr2	222559160	222559183	chr2_222559177_44	1	+	VEGFAT2	T2-5F-19R	GACCCCCTCCACCCCGCCTCNGG	0	1.101	0	0	0	0	0	0.762231	0	0	1	0	0
chr10	70778459	70778467	chr10_70778461_54	T2-5F-19R.bwa.sam	215881	10	70778461	CCTGACGTTTGTATGAATCAGTCCCCCCACCCCACCTCTGGTAGGCTGAACTGACTCGGGAGGGATCTCC	0.465808	1.82089	2.28669	21.7486	0.508154	2.202	2.71015	24.98	0.465808	1.82089	0.920969	0.338769	1.77854	0.776218	1	2.85657	CAGTCCCCCCACCCCACCTCTGG	6	23	chr10	70778444	70778467	chr10_70778461_54	1	+	VEGFAT2	T2-5F-19R	GACCCCCTCCACCCCGCCTCNGG	0	0.465808	0	0	0	0	0	1.82089	0	0	1	0	0
chr11	17641103	17641110	chr11_17641107_98	T2-5F-19R.bwa.sam	279097	11	17641107	TGACATCCACTGTGAGGCGGTAGGGTGCAGCCCAGGGCGGGGTGGGTGGGGTTGGGAGGGCTTGCCTGGC	3.59943	0.5505	4.14992	33.2415	4.23462	0.719885	4.9545	41.2311	0.5505	3.59943	1.40765	0.169385	3.51473	0.771584	1	2.54406	AACCCCACCCACCCCGCCCTGGG	5	23	chr11	17641102	17641125	chr11_17641107_98	1	-	VEGFAT2	T2-5F-19R	GACCCCCTCCACCCCGCCTCNGG	0.127039	0.127039	0.5505	0	0.176471	0	3.59943	0	0	0	1	0.15	0.0474462
chr8	38468194	38468205	chr8_38468201_339	T2-5F-19R.bwa.sam	1602806	8	38468201	CGGGAACAATGGAGCCGGAGCTGGTGCCCCGGAGGCGGGGCGGGGGGAGGGCTCCCGTCCGCCACCCGGG	14.2283	0.127039	14.3554	31.749	18.6747	0.127039	18.8017	36.3731	0.127039	14.2283	1.34445	0.042346	14.0166	0.770421	1	3.55903	CCCTCCCCCCGCCCCGCCTCCGG	5	23	chr8	38468194	38468217	chr8_38468201_339	1	-	VEGFAT2	T2-5F-19R	GACCCCCTCCACCCCGCCTCNGG	0	0	0.127039	0	0	0	14.2283	0	0	0	1	0	0
chr3	13145797	13145827	chr3_13145805_49	T2-5F-19R.bwa.sam	1100257	3	13145805	GCGGTTTGGGGAGTGAACCTGGGCGCCCGGGGGCGGGGGGGGGGGGTCCTGATCATTGGGAACAAGTTGT	1.43977	0.635193	2.07496	22.5832	1.52446	0.762231	2.28669	25.4558	0.635193	1.43977	0.956311	0.381116	1.43977	0.740756	1	8.04309	GACCCCCCCCCCCCGCCCCCGGG	5	23	chr3	13145795	13145818	chr3_13145805_49	1	-	VEGFAT2	T2-5F-19R	GACCCCCTCCACCCCGCCTCNGG	0	0	0.635193	0	0	0	1.43977	0	0	0	1	0	0
chr11	64245471	64245479	chr11_64245479_149	T2-5F-19R.bwa.sam	304101	11	64245479	GCCCGTGCCAAGGCAAACTGCCCAAAGCGGGGTGGGGGGGGGAGCTTCCTGTCCCTGCCAGTGGGCACGG	6.22489	0.084692	6.30958	17.1464	7.32589	0.084692	7.41058	18.6011	0.084692	6.22489	0.726086	0.084692	6.1402	0.721129	1	4	TCCCCCCCCCACCCCGCTTTGGG	5	23	chr11	64245464	64245487	chr11_64245479_149	1	-	VEGFAT2	T2-5F-19R	GACCCCCTCCACCCCGCCTCNGG	0	0	0.084692	0	0	0	5.84377	0	0	0	1	0	0
chr15	78565380	78565418	chr15_78565383_187	T2-5F-19R.bwa.sam	577379	15	78565383	AGAGGAGCTAGGAGCAGACAGGGTTGGACCAGAGGCGGGGCGGGGTGGGGAAAGGGTTGGTGGGGATCGG	6.56366	1.35508	7.91873	70.4273	7.36824	1.73619	9.10443	84.463	1.35508	6.56366	2.98233	0.084692	6.09785	0.718638	1	14.0287	TCCCCACCCCGCCCCGCCTCTGG	5	23	chr15	78565376	78565399	chr15_78565383_187	1	-	VEGFAT2	T2-5F-19R	GACCCCCTCCACCCCGCCTCNGG	0	0	1.35508	0.508154	0	0	5.75908	0	0	0	1	0	0
chr12	22334693	22334756	chr12_22334732_1255	T2-5F-19R.bwa.sam	367489	12	22334732	gccaggcaacccccccccccccaccccgccccGAGACGCGCTCTCTGCGCCGCACCAAGTCCTTGGAAAT	43.3625	9.78197	53.1445	486.358	53.7796	11.3064	65.0861	582.314	43.3625	9.78197	20.5954	0.042346	9.27381	0.626666	1	15.195	CCCCCCCCCCACCCCGCCCCGAG	5	23	chr12	22334709	22334732	chr12_22334732_1255	1	+	VEGFAT2	T2-5F-19R	GACCCCCTCCACCCCGCCTCNGG	0	43.3625	0	0	0	0	0	9.65493	0	0	1	0	0
chrX	43544484	43544501	chrX_43544491_686	T2-5F-19R.bwa.sam	1755224	X	43544491	aactgcctgactatctcctgatggttgcttgacattcctggtgcggggtggtggggggagggggggtgtt	1.48212	27.5674	29.0495	150.947	1.48212	31.9714	33.4535	162.558	27.5674	1.48212	6.39203	0.254077	1.48212	0.613654	1	4.99796	TCCCCCCACCACCCCGCACCAGG	5	23	chrX	43544492	43544515	chrX_43544491_686	1	-	VEGFAT2	T2-5F-19R	GACCCCCTCCACCCCGCCTCNGG	0	0	27.525	0	0	0	1.48212	0	0	0	1	0	0
chr17	48026475	48026483	chr17_48026479_111	T2-5F-19R.bwa.sam	698608	17	48026479	ATTTAATTTGTTCCTTGGCAGACTGAAGAACCTGGGGTGGGGTGGGGGAGGTTGAGAGAGAATTGAGAAT	4.27696	0.423462	4.70043	31.7805	4.9545	0.508154	5.46266	37.47	0.423462	4.27696	1.34578	0.084692	4.23462	0.598865	1	2.87054	AACCTCCCCCACCCCACCCCAGG	5	23	chr17	48026474	48026497	chr17_48026479_111	1	-	VEGFAT2	T2-5F-19R	GACCCCCTCCACCCCGCCTCNGG	0	0	0.423462	0	0	0	4.27696	0	0	0	1	0	0
chr5	164829150	164829160	chr5_164829160_42	T2-5F-19R.bwa.sam	1370008	5	164829160	tttaaatataatgaaaatatttggattctggggtggggtgggtggggggcgggcagtggcagaggccagg	1.56681	0.211731	1.77854	13.6015	1.90558	0.211731	2.11731	15	0.211731	1.56681	0.57597	0.211731	1.56681	0.57597	1	4.18994	CCCCCCACCCACCCCACCCCAGA	7	23	chr5	164829151	164829174	chr5_164829160_42	1	-	VEGFAT2	T2-5F-19R	GACCCCCTCCACCCCGCCTCNGG	0	0	0.211731	0	0	0	1.56681	0	0	0	1	0	0
chr12	132044819	132044829	chr12_132044821_75	T2-5F-19R.bwa.sam	432863	12	132044821	CTTCTCCATGCAGCTCTGGACCCCACCCACCCCGCCGCAGGACGACAGCGACATCTACCTCGACTCGGTC	1.18569	1.99027	3.17596	36.2767	1.48212	2.96423	4.44635	49.4975	1.18569	1.99027	1.53618	0.127039	1.99027	0.502833	1	3.76663	GACCCCACCCACCCCGCCGCAGG	3	23	chr12	132044804	132044827	chr12_132044821_75	1	+	VEGFAT2	T2-5F-19R	GACCCCCTCCACCCCGCCTCNGG	0	1.18569	0	0	0	0	0	1.99027	0	0	1	0	0
chr14	104134872	104134877	chr14_104134873_76	T2-5F-19R.bwa.sam	539241	14	104134873	TTGGTCCGCTGAAGGGAGCCCCCCCCTCCCCGCCCCAGGCTCAGGGTCTTGGATGAGACAGGATGGGGGA	1.22804	1.99027	3.21831	36.9188	1.48212	2.83719	4.31931	48.4252	1.22804	1.99027	1.56337	0.127039	1.99027	0.502833	1	2.16025	AGCCCCCCCCTCCCCGCCCCAGG	5	23	chr14	104134854	104134877	chr14_104134873_76	1	+	VEGFAT2	T2-5F-19R	GACCCCCTCCACCCCGCCTCNGG	0	1.22804	0	0	0	0	0	1.99027	0	0	1	0	0
chr1	88891942	88891961	chr1_88891955_69	T2-5F-19R.bwa.sam	79562	1	88891955	CCACCACCTACCCCGCCCCCAGCCCCCCACCCCGCGTCAGGCACTCCCATTTGAGCCAGTTCTTACGTGC	0.973962	1.94792	2.92189	32.5269	1.101	2.28669	3.38769	37.47	0.973962	1.94792	1.37739	0.127039	1.94792	0.497455	1	7.01783	CCAGCCCCCCACCCCGCGTCAGG	6	23	chr1	88891938	88891961	chr1_88891955_69	1	+	VEGFAT2	T2-5F-19R	GACCCCCTCCACCCCGCCTCNGG	0.211731	0.973962	0	0	0	0	0	1.6515	0	0	1	0	0
chr12	31659413	31659421	chr12_31659415_56	T2-5F-19R.bwa.sam	372103	12	31659415	CGGTGCCTGCCCCTTTAAGATCGACTCCACCCCGCCTCTGGAGGAAAATGACGCCGCCGTCTACCCGTTG	1.05865	1.31273	2.37139	27.8388	1.39742	1.43977	2.83719	33.4963	1.05865	1.31273	1.17887	0.169385	1.31273	0.471547	1	2.94746	GATCGACTCCACCCCGCCTCTGG	3	23	chr12	31659398	31659421	chr12_31659415_56	1	+	VEGFAT2	T2-5F-19R	GACCCCCTCCACCCCGCCTCNGG	0	1.05865	0.042346	0.042346	0.037037	0	0	1.31273	0	0	1	0.0357143	0.0136556
chr21	46020643	46020651	chr21_46020645_67	T2-5F-19R.bwa.sam	1047509	21	46020645	GTCTTCATGAAGTAGAAGACCCCCCCACCCCACCCCAGGAGAACGCTGGACTTTGACATGCCTAGACTCA	1.101	1.73619	2.83719	32.6497	1.18569	2.32904	3.51473	39.2428	1.101	1.73619	1.38259	0.127039	1.73619	0.469642	1	3.07246	AGACCCCCCCACCCCACCCCAGG	6	23	chr21	46020626	46020649	chr21_46020645_67	1	+	VEGFAT2	T2-5F-19R	GACCCCCTCCACCCCGCCTCNGG	0	1.101	0	0	0	0	0	1.69385	0	0	1	0	0
chr11	12287384	12287393	chr11_12287389_178	T2-5F-19R.bwa.sam	275589	11	12287389	GACTCAAGATCTTCCCATCCCCCTCCACCCCACCCCTGGCTCAGgaattatggagccttaggattctaca	3.21831	4.31931	7.53762	88.0454	3.59943	5.75908	9.3585	107.517	3.26066	4.27696	3.7344	0.042346	4.27696	0.425574	1	3.43592	ATCCCCCTCCACCCCACCCCTGG	4	23	chr11	12287370	12287393	chr11_12287389_178	1	+	VEGFAT2	T2-5F-19R	GACCCCCTCCACCCCGCCTCNGG	0	3.21831	0.042346	0	0.012821	0	0	4.27696	0	0	1	0.0126587	0.00804957
chr12	68808012	68808019	chr12_68808012_114	T2-5F-19R.bwa.sam	393297	12	68808012	ACCCTCTCAGCTCGCGGCCAACACCCCCACCCCGCCTCACAGCCCGCCGCGCCCGCGGGGCGACACCCCC	0.846924	3.98054	4.82746	43.359	1.05865	5.37796	6.43662	56.3471	0.846924	3.98054	1.83609	0.042346	3.93819	0.408372	1	3.5	CAACACCCCCACCCCGCCTCACA	6	23	chr12	68807995	68808018	chr12_68808012_114	1	+	VEGFAT2	T2-5F-19R	GACCCCCTCCACCCCGCCTCNGG	0	0.846924	0	0	0	0	0	3.93819	0	0	1	0	0
chr11	32162933	32162940	chr11_32162933_217	T2-5F-19R.bwa.sam	285910	11	32162933	TAACAACCTCAAGAAAGCCAGGGGTAGGAGGAGACCTGGGGCGGGGTGCGGGGGGTGGTTGGGGAGGGGC	4.14992	5.0392	9.18912	107.991	4.53104	5.92847	10.4595	122.393	5.0392	4.14992	4.57299	0.042346	3.76881	0.399493	1	2.72764	CACCCCCCGCACCCCGCCCCAGG	4	23	chr11	32162932	32162955	chr11_32162933_217	1	-	VEGFAT2	T2-5F-19R	GACCCCCTCCACCCCGCCTCNGG	0	0	5.0392	0	0	0	4.06523	0	0	0	1	0	0
chr9	133572187	133572201	chr9_133572201_355	T2-5F-19R.bwa.sam	1725404	9	133572201	gccccgccaccccccaccccccaccccGCCCCAGGGCCTCTGCCTGCCCTGTAGCACACATGCTTGTTCA	13.212	1.82089	15.0329	115.827	16.2609	2.07496	18.3359	137.171	13.2967	1.73619	4.80475	0.084692	1.6515	0.373991	1	4.45384	CCCACCCCCCACCCCGCCCCAGG	5	23	chr9	133572178	133572201	chr9_133572201_355	1	+	VEGFAT2	T2-5F-19R	GACCCCCTCCACCCCGCCTCNGG	0	13.212	0.084692	0	0.006349	0	0	1.73619	0	0	1	0.00630894	0.00553662
chr1	18646966	18646980	chr1_18646970_63	T2-5F-19R.bwa.sam	21992	1	18646970	GATGAAGTCAAGAGCGGGCACGCTGGGAGCCCGggggtggggtgggggggagggctggggccttgggcgg	1.94792	0.719885	2.66781	27.9643	2.07496	0.88927	2.96423	32.078	0.719885	1.94792	1.18418	0.084692	1.60915	0.369165	1	4.84123	CCTCCCCCCCACCCCACCCCCGG	6	23	chr1	18646965	18646988	chr1_18646970_63	1	-	VEGFAT2	T2-5F-19R	GACCCCCTCCACCCCGCCTCNGG	0	0	0.719885	0.169385	0	0	0.804577	0	0	0	1	0	0
chr5	171619412	171619420	chr5_171619413_90	T2-5F-19R.bwa.sam	1374763	5	171619413	GCTCTCCCCAGCATGTGATGGTGGCTGATACCCCCTGGGGTGGGGTGGGGGGGCCCTGCACGAGTCTGGG	1.48212	2.32904	3.81116	43.8748	1.6515	2.71015	4.36166	49.96	2.32904	1.48212	1.85793	0.084692	1.43977	0.349196	1	3.11247	GGGCCCCCCCACCCCACCCCAGG	6	23	chr5	171619411	171619434	chr5_171619413_90	1	-	VEGFAT2	T2-5F-19R	GACCCCCTCCACCCCGCCTCNGG	0	0	2.41373	0.042346	0	0	1.48212	0	0	0	1	0	0
chr16	57940328	57940334	chr16_57940332_64	T2-5F-19R.bwa.sam	635555	16	57940332	ACCACACAGCTATCCAGCAGCACCCTGTGACCCGGGGCGGGGTGGGGAGGATAAAAGGACTGGGTTAGGG	2.49843	0.211731	2.71015	17.1756	3.21831	0.254077	3.47239	21.3542	0.211731	2.49843	0.727319	0.042346	2.45608	0.322499	1	2.49444	TATCCTCCCCACCCCGCCCCGGG	5	23	chr16	57940327	57940350	chr16_57940332_64	1	-	VEGFAT2	T2-5F-19R	GACCCCCTCCACCCCGCCTCNGG	0	0	0.211731	0	0	0	2.49843	0	0	0	1	0	0
chr19	51412252	51412269	chr19_51412263_34	T2-5F-19R.bwa.sam	825739	19	51412263	agagaaggcatgcagaaggggccagtggtgcccggggtggggtggggggtgttgatgcatggcttgtagt	1.14335	0.296423	1.43977	13.7477	1.27039	0.381116	1.6515	16.4317	0.296423	1.14335	0.582164	0.084692	1.14335	0.31118	1	5.78273	AACACCCCCCACCCCACCCCGGG	5	23	chr19	51412258	51412281	chr19_51412263_34	1	-	VEGFAT2	T2-5F-19R	GACCCCCTCCACCCCGCCTCNGG	0	0	0.508154	0.465808	0	0	1.01631	0	0	0	1	0	0
chr19	11025352	11025382	chr19_11025352_45	T2-5F-19R.bwa.sam	785869	19	11025352	TAGAGCGTCCCCATGGCCCTTCTCCCAAcacccacccatccaccaagcccaccccacccCAGGAGGGCAA	0.88927	1.01631	1.90558	22.4499	1.101	1.43977	2.54077	29.7321	0.88927	1.01631	0.950669	0.084692	1.01631	0.293383	1	12.278	CACCAAGCCCACCCCACCCCAGG	7	23	chr19	11025357	11025380	chr19_11025352_45	1	+	VEGFAT2	T2-5F-19R	GACCCCCTCCACCCCGCCTCNGG	0.677539	0.88927	0	0.042346	0	0	0	1.01631	0	0	1	0	0
chr12	56267591	56267606	chr12_56267596_496	T2-5F-19R.bwa.sam	386505	12	56267596	ACCCCTTTTTCTCATCCCCCTCACCCCGCCCCCAGCCCTGTCCTTAGCTGCCCTCGACCTTTTGCACTCG	19.1828	1.82089	21.0037	139.567	23.121	2.11731	25.2383	165.227	19.1828	1.82089	5.91014	0.042346	1.82089	0.277682	1	5.14512	CATCCCCCTCACCCCGCCCCCAG	6	23	chr12	56267573	56267596	chr12_56267596_496	1	+	VEGFAT2	T2-5F-19R	GACCCCCTCCACCCCGCCTCNGG	0	19.1405	0.042346	0.042346	0.002203	0	0	1.82089	0	0	1	0.00219816	0.00199907
chr5	180090450	180090482	chr5_180090478_578	T2-5F-19R.bwa.sam	1384262	5	180090478	GGCGGAGAAAGGGACGCAGGTCGGTGGGCGATTGCTGGGGGCGGGGTGGGGAGGAGCGCTGCCGCCGGAG	1.77854	22.6976	24.4761	150.04	2.49843	28.0755	30.5739	197.78	22.6976	1.77854	6.35362	0.042346	1.77854	0.274435	1	10.1398	GCTCCTCCCCACCCCGCCCCCAG	7	23	chr5	180090477	180090500	chr5_180090478_578	1	-	VEGFAT2	T2-5F-19R	GACCCCCTCCACCCCGCCTCNGG	0	0	22.6976	0	0	0	1.77854	0	0	0	1	0	0
chr14	93058428	93058463	chr14_93058457_435	T2-5F-19R.bwa.sam	528263	14	93058457	CGGGTCACGAGGCAGGGGTTGAGGGGGTGCGGGTCACGAGGCGGGGTGGAGGGGGTGCGGGTCACGAGGC	1.69385	16.7267	18.4206	125.698	2.24435	18.1242	20.3685	150.612	16.7267	1.69385	5.32283	0.042346	1.69385	0.267821	1	9.90404	CACCCCCTCCACCCCGCCTCGTG	2	23	chr14	93058456	93058479	chr14_93058457_435	1	-	VEGFAT2	T2-5F-19R	GACCCCCTCCACCCCGCCTCNGG	0	0	16.5997	0.465808	0	0	1.48212	0	0	0	1	0	0
chr11	123430208	123430213	chr11_123430212_183	T2-5F-19R.bwa.sam	344570	11	123430212	CCCATTCAGGATAGCCCCCCTCACCCCGCCCCCAGCCCCCGCTCCTCCTCCTCCTTTTTTGTTTTTATCC	6.47896	1.27039	7.74935	67.7495	7.02947	1.82089	8.85035	84.4867	6.47896	1.27039	2.86893	0.042346	1.27039	0.23194	1	2.16025	AGCCCCCCTCACCCCGCCCCCAG	6	23	chr11	123430189	123430212	chr11_123430212_183	1	+	VEGFAT2	T2-5F-19R	GACCCCCTCCACCCCGCCTCNGG	0.042346	6.43662	0	0	0	0	0	1.27039	0	0	1	0	0
chr12	25872156	25872163	chr12_25872162_31	T2-5F-19R.bwa.sam	368994	12	25872162	aaagaaaacaaaagtagattaatgattgcctgaggtggggtggggggaatgttgaggggagataagagga	1.01631	0.296423	1.31273	12.9615	1.18569	0.296423	1.48212	14	0.296423	1.01631	0.548869	0.042346	1.01631	0.207453	1	3.09121	CATTCCCCCCACCCCACCTCAGG	6	23	chr12	25872155	25872178	chr12_25872162_31	1	-	VEGFAT2	T2-5F-19R	GACCCCCTCCACCCCGCCTCNGG	0	0	0.296423	0	0	0	0.931616	0	0	0	1	0	0
chr12	132970261	132970273	chr12_132970261_60	T2-5F-19R.bwa.sam	434546	12	132970261	gttaggttccaacctgagctggagtctgagtggagttggtggatgggtggtgggcagcagaaagaacact	1.01631	1.52446	2.54077	29.3939	1.14335	2.03262	3.17596	36	1.52446	1.01631	1.24472	0.042346	0.973962	0.203085	1	4.76314	CACCAACTCCACTCAGACTCCAG	7	23	chr12	132970244	132970267	chr12_132970261_60	1	-	VEGFAT2	T2-5F-19R	GACCCCCTCCACCCCGCCTCNGG	0	0	1.31273	1.52446	0	0	1.01631	0	0	0	1	0	0
F2&R2
#BED Chromosome	BED Min.Position	BED Max.Position	BED Name	Filename	WindowIndex	Chromosome	Position	Sequence	+.mi	-.mi	bi.sum.mi	bi.geometric_mean.mi	+.total	-.total	total.sum	total.geometric_mean	primer1.mi	primer2.mi	primer.geometric_mean	primer1E.mi	primer2E.mi	primerE.geometric_mean	IF(AND(primerE.geometric_mean>0)*OR(primer1E.mi>=1,primer2E.mi>=1),1,0)	position.stdev	Off-Target Sequence	Mismatches	Length	BED off-target Chromosome	BED off-target start	BED off-target end	BED off-target name	BED Score	Strand	Cells	Targetsite	Target Sequence	FUPnum	FDPnum	FUNum	FDNnum	FDSBRatio	RUPnum	RDPnum	RUNnum	RDNnum	RDSBRatio	Flag2	Translocation Rate	Translocation Rate+2
chr6	43770762	43770843	chr6_43770825_9134	T2-10F-18R.bwa.sam	801768	6	43770825	AGCCGCGGGCAGGGGCCGGAGCCCGCGCCCGGAGGCGGGGTGGAGGGGGTCGGGGCTCGCGGCGTCGCAC	278.024	66.685	344.709	3607.98	400.978	80.8372	481.815	4770.61	66.2322	278.477	135.809	62.1563	276.401	131.073	1	23.1631	GACCCCCTCCACCCCGCCTCCGG	0	23	chr6	43770818	43770841	chr6_43770825_9134	1	-	VEGFAT2	T2-10F-18R	GACCCCCTCCACCCCGCCTCNGG	0.188696	0.41513	58.5711	0.188696	0.007033	0	273.797	0.943478	0	0.003434	1	0.00698388	0.00680695
chr9	100837324	100837400	chr9_100837367_3716	T2-10F-18R.bwa.sam	965742	9	100837367	acagatgagccacaaccctgttggacgtcctgaggcggggtgggggggtgtgcaagggaactctcctgtt	86.8755	53.3631	140.239	1804.17	96.7631	65.0245	161.788	2101.85	53.4386	86.8	68.1063	51.4384	86.2339	66.6013	1	14.918	ACACCCCCCCACCCCGCCTCAGG	4	23	chr9	100837360	100837383	chr9_100837367_3716	1	-	VEGFAT2	T2-10F-18R	GACCCCCTCCACCCCGCCTCNGG	0	0.075478	53.2876	0	0.001413	0	72.3459	0	0	0	1	0.00141101	0.00136333
chr11	31795906	31795953	chr11_31795935_4232	T2-10F-18R.bwa.sam	159211	11	31795935	TACCCACCTCCCTATCCTCAAAACTTGGCCAGAGGCGGGGTGGAGGGGCCCCTAGGAGCGCCTTGGTGGG	124.916	34.7955	159.712	1746.95	167.713	42.4188	210.131	2234.96	34.6823	125.03	65.8507	33.7765	124.426	64.828	1	10.898	GGGCCCCTCCACCCCGCCTCTGG	3	23	chr11	31795928	31795951	chr11_31795935_4232	1	-	VEGFAT2	T2-10F-18R	GACCCCCTCCACCCCGCCTCNGG	0	0.264174	34.4181	0	0.007609	0	124.539	0.377391	0	0.00302	1	0.00755154	0.00720168
chr5	6714999	6715025	chr5_6715005_3838	T2-10F-18R.bwa.sam	728287	5	6715005	GAACGGGAAATCGACTCTCTACCCCTCCACCCCGCCTCCGGGCAAGTGAGGAACCCCTTGTCAAAGTGGG	31.4367	113.406	144.843	1582.14	37.7391	138.201	175.94	1913.64	31.4744	113.368	59.7344	29.2478	112.727	57.4196	1	7.55739	CTACCCCTCCACCCCGCCTCCGG	3	23	chr5	6714988	6715011	chr5_6715005_3838	1	+	VEGFAT2	T2-10F-18R	GACCCCCTCCACCCCGCCTCNGG	0	31.3989	0.037739	0	0.001199	0	0	112.538	0	0	1	0.00119756	0.00112867
chr17	4455442	4455498	chr17_4455457_2940	T2-10F-18R.bwa.sam	373901	17	4455457	CTGTCGGTGCCCCACATGTGGCAGATGCCCAGAGGCGGGGTGTGGGGGGTACTTTGTGGGCGTTTTGGGG	97.1028	13.8503	110.953	971.746	121.595	17.4355	139.031	1220.07	14.5296	96.4234	37.4298	13.6238	96.1215	36.1876	1	15.5847	TACCCCCCACACCCCGCCTCTGG	3	23	chr17	4455450	4455473	chr17_4455457_2940	1	-	VEGFAT2	T2-10F-18R	GACCCCCTCCACCCCGCCTCNGG	0	0.679304	13.6616	0	0.047244	0	96.2348	0	0	0	1	0.0451127	0.0415709
chr10	133336380	133336470	chr10_133336443_2412	T2-10F-18R.bwa.sam	146788	10	133336443	GTCCGACGCCCCTTCTGTCGCCCTCCCCACCCCGCCTCCGGCGGACAGAGCTGGGCGGGAGCTGGGACTG	15.624	75.4028	91.0268	909.49	18.4167	91.7438	110.16	1089.19	16.2656	74.7612	34.8717	15.8127	74.3838	34.2959	1	24.8368	CGCCCTCCCCACCCCGCCTCCGG	4	23	chr10	133336426	133336449	chr10_133336443_2412	1	+	VEGFAT2	T2-10F-18R	GACCCCCTCCACCCCGCCTCNGG	0	15.0956	1.16991	0	0.071759	0.528348	0.377391	73.3648	0	0.005115	1	0.0669544	0.0640502
chr18	23779579	23779607	chr18_23779595_3064	T2-10F-18R.bwa.sam	413168	18	23779595	tAAaacaagagaaagcagaatacatgggccagaggcggggtgggtgggggcagtggtgggagctcgtgga	105.141	10.4915	115.633	880.061	119.558	12.1897	131.747	1011.57	11.0198	104.613	33.9531	9.548	104.235	31.5474	1	7.66103	GCCCCCACCCACCCCGCCTCTGG	3	23	chr18	23779588	23779611	chr18_23779595_3064	1	-	VEGFAT2	T2-10F-18R	GACCCCCTCCACCCCGCCTCNGG	0	0.528348	10.4915	0	0.047782	0	92.5741	0	0	0	1	0.045603	0.0405803
chr5	139648625	139648702	chr5_139648671_2263	T2-10F-18R.bwa.sam	764536	5	139648671	AGGGGCAGGTGCTGCAGGCTCCCCCCCCTCCCCGCCTCGGGCCAGCCGCGGCGGCGCGACTCGGGCTCCG	12.001	73.4026	85.4036	786.454	15.1711	87.8189	102.99	967.189	12.6049	72.7988	30.2922	12.001	72.4968	29.4964	1	18.6177	CTCCCCCCCCTCCCCGCCTCGGG	4	23	chr5	139648654	139648677	chr5_139648671_2263	1	+	VEGFAT2	T2-10F-18R	GACCCCCTCCACCCCGCCTCNGG	0	11.8501	0.679304	0.075478	0.054054	0.037739	0	69.1003	0	0	1	0.051282	0.0467538
chr15	32993891	32993911	chr15_32993903_1824	T2-10F-18R.bwa.sam	309988	15	32993903	gccctcctcaacttgtcctctgcaacagcagccgggggcggggtggggggggtcttttggaaatgcaaat	45.2869	23.5492	68.8362	865.332	50.1553	28.4176	78.5728	1000.37	23.3228	45.5134	32.5806	17.6619	45.4756	28.3405	1	5.52176	GACCCCCCCCACCCCGCCCCCGG	2	23	chr15	32993899	32993922	chr15_32993903_1824	1	-	VEGFAT2	T2-10F-18R	GACCCCCTCCACCCCGCCTCNGG	0.037739	0.037739	23.2473	0	0.001618	0	43.3245	0.226435	0	0.005195	1	0.00161539	0.00149254
chr2	241275177	241275215	chr2_241275191_2157	T2-10F-18R.bwa.sam	541429	2	241275191	TTAACAAAACAGAAAGCAATTCCCCCCCACCCCGCCTCAGGAAAGAATAAACCTCATACCAGGCTAAAAA	10.9066	70.4967	81.4033	734.746	13.171	83.7431	96.9141	880.018	11.0953	70.308	27.9301	10.1518	69.8928	26.6372	1	9.79138	ATTCCCCCCCACCCCGCCTCAGG	4	23	chr2	241275174	241275197	chr2_241275191_2157	1	+	VEGFAT2	T2-10F-18R	GACCCCCTCCACCCCGCCTCNGG	0	10.6802	0.41513	0	0.037288	0	0.226435	69.4022	0	0.00325	1	0.0359476	0.0317007
chrX	150764028	150764068	chrX_150764055_2463	T2-10F-18R.bwa.sam	1032368	X	150764055	CCGTGCCTGTTGCTGCAGCTGCCCCCCCACCCCGCCACTGGCTGCAGGAATTCAGCCTTTAGAGGCAGAG	8.26487	84.6866	92.9514	701.025	10.0763	104.198	114.274	858.596	8.45356	84.4979	26.7265	7.66104	84.1205	25.386	1	9.28974	CTGCCCCCCCACCCCGCCACTGG	5	23	chrX	150764038	150764061	chrX_150764055_2463	1	+	VEGFAT2	T2-10F-18R	GACCCCCTCCACCCCGCCTCNGG	0.113217	8.22713	0.339652	0.150956	0.039474	0	0	83.1393	0	0	1	0.037975	0.0321434
chr9	123375881	123375941	chr9_123375899_1814	T2-10F-18R.bwa.sam	973566	9	123375899	TGGAGCTGTGAACCTCCCCGCCACACCCCTTCCTGGGGCGGGGTGGGGGGAGTGGGTGCTGGCGAGGAGA	55.7407	12.7181	68.4588	705.513	62.9866	15.4353	78.4219	826.209	12.152	56.3068	26.158	11.2085	56.0803	25.0714	1	14.4399	CACTCCCCCCACCCCGCCCCAGG	4	23	chr9	123375895	123375918	chr9_123375899_1814	1	-	VEGFAT2	T2-10F-18R	GACCCCCTCCACCCCGCCTCNGG	0	0.113217	12.001	0	0.009317	0	53.2499	0.679304	0	0.012587	1	0.00923099	0.00802146
chr17	41888485	41888518	chr17_41888504_1957	T2-10F-18R.bwa.sam	388005	17	41888504	AGAGAAATGAGCTGCTTCTACACTCAGCCCAGAGGCGGGGTGGGAGGGGCATGGGACAGATCCAGGAATC	66.3831	7.47235	73.8555	590.154	75.5537	9.13287	84.6866	696.049	8.00069	65.8548	22.9539	7.6233	65.5151	22.3482	1	8.41293	TGCCCCTCCCACCCCGCCTCTGG	4	23	chr17	41888497	41888520	chr17_41888504_1957	1	-	VEGFAT2	T2-10F-18R	GACCCCCTCCACCCCGCCTCNGG	0	0.566087	7.43461	0	0.070423	0	62.9866	0.037739	0	0.000598	1	0.0657899	0.0566048
chr4	38535964	38536013	chr4_38536006_1762	T2-10F-18R.bwa.sam	686290	4	38536006	TCTGGGCCCCATCCTCCCCTCCCCACCCACCCCGCCTCAGGCTTGAAGAGGAAAGAAGAGCGCAGGGCCA	7.6233	58.873	66.4963	561.356	8.68	72.1572	80.8372	663.144	7.66104	58.8353	21.2306	7.20817	58.0805	20.461	1	12.855	CTCCCCACCCACCCCGCCTCAGG	4	23	chr4	38535989	38536012	chr4_38536006_1762	1	+	VEGFAT2	T2-10F-18R	GACCCCCTCCACCCCGCCTCNGG	0	7.6233	0.037739	0	0.004902	0	0	56.0803	0	0	1	0.00487809	0.00390631
chr11	72237732	72237771	chr11_72237763_1714	T2-10F-18R.bwa.sam	174401	11	72237763	ATGGCCGGCCCCTCAGCTTCCCTCCACCCCGCATCCGGGAGAGCATCCAGGAAGACCTGGCAGAGGAGGT	5.32122	59.3636	64.6848	470.949	6.64208	72.5723	79.2144	581.763	5.58539	59.0995	18.1685	5.47217	58.4956	17.8913	1	12.8113	GCTTCCCTCCACCCCGCATCCGG	5	23	chr11	72237743	72237766	chr11_72237763_1714	1	+	VEGFAT2	T2-10F-18R	GACCCCCTCCACCCCGCCTCNGG	0	5.05704	0.264174	0	0.049296	0	0	58.9108	0	0	1	0.0469801	0.0360834
chr1	939947	939972	chr1_939957_1391	T2-10F-18R.bwa.sam	107	1	939957	TTCCCCCGGGTCGGCCCTGACCCTGTCCACCCCACCTCAGGACGTTCTCCAGGGGTCCCTCCGGGATGCA	5.47217	47.0229	52.4951	425.053	6.37791	58.2315	64.6094	510.654	5.62313	46.872	16.2348	5.62313	46.6456	16.1955	1	7.45223	GACCCTGTCCACCCCACCTCAGG	3	23	chr1	939940	939963	chr1_939957_1391	1	+	VEGFAT2	T2-10F-18R	GACCCCCTCCACCCCGCCTCNGG	0	5.47217	0.150956	0	0.026667	0	0	46.8342	0	0	1	0.0259743	0.0198024
chr8	143740781	143740800	chr8_143740794_1331	T2-10F-18R.bwa.sam	941234	8	143740794	CGCCTGATCGCCTGTGTACCCCACCACCCCGCCCCAGGTGTCAGGATAAGGAGCCTGACCCTGTCCTGAG	5.8873	44.3435	50.2308	428.135	6.86852	53.3254	60.1939	507.115	5.8873	44.3435	16.1575	5.62313	43.9283	15.7167	1	5.11262	GTACCCCACCACCCCGCCCCAGG	5	23	chr8	143740774	143740797	chr8_143740794_1331	1	+	VEGFAT2	T2-10F-18R	GACCCCCTCCACCCCGCCTCNGG	0	5.8873	0	0	0	0	0	44.3435	0	0	1	0	0
chr1	151059400	151059424	chr1_151059412_1421	T2-10F-18R.bwa.sam	55301	1	151059412	AGCCCAGGACACCCGCCTCCCCCACACCCCGCATCCGGTGTGTCTCCGCCTGGCCCGGCCGGCGCGGCAG	3.17009	50.4572	53.6273	335.124	3.81165	61.7412	65.5528	406.492	3.81165	49.8156	13.7797	3.73617	49.5892	13.6115	1	6.55108	CCTCCCCCACACCCCGCATCCGG	6	23	chr1	151059392	151059415	chr1_151059412_1421	1	+	VEGFAT2	T2-10F-18R	GACCCCCTCCACCCCGCCTCNGG	0	3.13235	0.641565	0	0.168317	0	0	49.5137	0	0	1	0.144068	0.111114
chr5	180161291	180161307	chr5_180161301_1053	T2-10F-18R.bwa.sam	781436	5	180161301	TGCAGTGGGCAGGAGAGGGACTCCCTCCGCCCCGCTTCCAGAGTGTCTTTTGGGAGGTGAGTGGGCTCCG	3.58522	36.1541	39.7393	301.679	4.1513	43.3622	47.5136	355.514	3.62296	36.1163	11.4389	3.62296	36.0031	11.4209	1	5.08811	GACTCCCTCCGCCCCGCTTCCAG	4	23	chr5	180161284	180161307	chr5_180161301_1053	1	+	VEGFAT2	T2-10F-18R	GACCCCCTCCACCCCGCCTCNGG	0	3.58522	0.037739	0	0.010309	0	0	36.0786	0	0	1	0.0102038	0.0067116
chr22	50446337	50446394	chr22_50446370_690	T2-10F-18R.bwa.sam	606671	22	50446370	ATTCCCCTGGGAGCCCACTGTCCCCCCCCCCCCCCCGCCTCCGGCCTCCATCCCTTCAGCTCGGGTCTAG	6.64208	19.3979	26.04	300.772	7.92521	20.6433	28.5685	338.925	7.17043	18.8696	11.632	6.79304	18.7941	11.2991	1	14.3512	CCCCCCCCCCCCCCCGCCTCCGG	4	23	chr22	50446356	50446379	chr22_50446370_690	1	+	VEGFAT2	T2-10F-18R	GACCCCCTCCACCCCGCCTCNGG	0	6.64208	0.528348	0	0.073298	0	0	18.379	0	0	1	0.0682923	0.0576143
chr4	8840178	8840204	chr4_8840188_955	T2-10F-18R.bwa.sam	679090	4	8840188	CCCAGGAAGACAGAGAGAGGAGTCGAGCCTGCCCGGGGCGGGGTGGGGGGTATGAAACATGAGGCCTGCA	32.6443	3.39652	36.0409	279.016	39.8525	4.07583	43.9283	337.71	3.39652	32.6443	10.5298	3.35878	32.2292	10.4044	1	8.32827	CATACCCCCCACCCCGCCCCGGG	6	23	chr4	8840184	8840207	chr4_8840188_955	1	-	VEGFAT2	T2-10F-18R	GACCCCCTCCACCCCGCCTCNGG	0	0	3.39652	0	0	0	32.5689	0	0	0	1	0	0
chr9	137368956	137369000	chr9_137368990_813	T2-10F-18R.bwa.sam	982539	9	137368990	GGGGCACAGGGCCGGGGGACGGGGTGCAGTGCCCGGGGCGGGGTGGGGGGGCTTCTCAGAGCCGTGTGGG	25.4362	5.24574	30.6819	306.082	27.1722	5.92504	33.0972	336.214	5.47217	25.2097	11.7453	3.54748	24.9833	9.41423	1	11.3623	AAGCCCCCCCACCCCGCCCCGGG	4	23	chr9	137368986	137369009	chr9_137368990_813	1	-	VEGFAT2	T2-10F-18R	GACCCCCTCCACCCCGCCTCNGG	0	0.226435	5.05704	0	0.042553	0	20.4923	0	0	0	1	0.0408162	0.0310889
chr19	14032155	14032177	chr19_14032160_1141	T2-10F-18R.bwa.sam	439913	19	14032160	GGAATGGGCGGCAGCGAGGTCGAACCGGAGCCCCGGGGCGGGGTGGGGGAGCTCTCTGGGTGGTTAACAG	39.8902	3.17009	43.0603	297.973	46.9475	3.92487	50.8723	359.689	3.17009	39.8902	11.2452	1.62278	39.8525	8.04189	1	5.87878	GAGCTCCCCCACCCCGCCCCGGG	4	23	chr19	14032156	14032179	chr19_14032160_1141	1	-	VEGFAT2	T2-10F-18R	GACCCCCTCCACCCCGCCTCNGG	0	0	3.17009	0	0	0	39.8902	0	0	0	1	0	0
chr4	1494513	1494533	chr4_1494530_649	T2-10F-18R.bwa.sam	674201	4	1494530	GTGTGCGAGACGGGTATGAGGCCCCCACACCCCGCCTCAGGACCACTGTCCATGGTTCCACCCCTGACCC	2.45304	22.0396	24.4927	194.833	3.01913	26.4551	29.4743	236.812	2.67948	21.8132	7.64513	2.37756	21.8132	7.20155	1	7.3133	AGGCCCCCACACCCCGCCTCAGG	5	23	chr4	1494513	1494536	chr4_1494530_649	1	+	VEGFAT2	T2-10F-18R	GACCCCCTCCACCCCGCCTCNGG	0	2.45304	0.226435	0	0.083333	0	0	21.8132	0.037739	0	1	0.0769228	0.0483889
chr11	19777058	19777142	chr11_19777102_620	T2-10F-18R.bwa.sam	156166	11	19777102	GGGGCGGGGAACTCACCAgccgccgacccccccccccaccccgccctcggccgccgcggccccagcggcc	4.07583	19.3224	23.3983	235.151	4.90609	22.8699	27.776	280.678	4.11356	19.2847	8.90667	2.604	19.096	7.05166	1	17.7991	CCCCCCCCCCACCCCGCCCTCGG	5	23	chr11	19777094	19777117	chr11_19777102_620	1	+	VEGFAT2	T2-10F-18R	GACCCCCTCCACCCCGCCTCNGG	0	4.07583	0	0	0	0	0	18.8318	0	0	1	0	0
chr2	128486617	128486651	chr2_128486625_626	T2-10F-18R.bwa.sam	505749	2	128486625	CGGGGGCACTGCTTGCACGTCAGCCGCGTGGCCGGGGGCGGGGTGGGGGGGGGGTCATGCCGGTGACATa	19.5866	4.03809	23.6247	235.654	21.7755	4.86835	26.6438	272.824	4.07583	19.5489	8.92624	2.56626	19.3224	7.04176	1	9.11409	CCCCCCCCCCACCCCGCCCCCGG	4	23	chr2	128486621	128486644	chr2_128486625_626	1	-	VEGFAT2	T2-10F-18R	GACCCCCTCCACCCCGCCTCNGG	0	0.037739	4.03809	0	0.009174	0	19.247	0	0	0	1	0.0090906	0.00621134
chr5	171451052	171451093	chr5_171451065_1098	T2-10F-18R.bwa.sam	776296	5	171451065	CAGccccgtcccctcgggccgcccccccaccccgccgccggccgcctcccgcccgcgggcgagccgcTGA	2.00017	39.4374	41.4376	235.34	2.33982	46.7965	49.1363	277.272	2.11339	39.3242	9.11632	1.24539	39.1732	6.98469	1	10.9207	CCGCCCCCCCACCCCGCCGCCGG	5	23	chr5	171451048	171451071	chr5_171451065_1098	1	+	VEGFAT2	T2-10F-18R	GACCCCCTCCACCCCGCCTCNGG	0	2.00017	0.113217	0	0.052632	0	0	34.9842	0	0	1	0.0500004	0.027524
chr2	169716829	169716882	chr2_169716843_657	T2-10F-18R.bwa.sam	517151	2	169716843	ccctctccacacaccccacccccccaccccgccccaggttttgctccaagctgtgcatttgggctcccgg	2.49078	22.3038	24.7946	197.499	3.01913	26.3796	29.3988	236.474	2.49078	22.3038	7.45345	2.18887	22.1529	6.96345	1	14.4543	CCACCCCCCCACCCCGCCCCAGG	5	23	chr2	169716823	169716846	chr2_169716843_657	1	+	VEGFAT2	T2-10F-18R	GACCCCCTCCACCCCGCCTCNGG	0.037739	2.30209	0	0	0	0	0	21.5868	0	0	1	0	0
chr10	114534486	114534501	chr10_114534497_663	T2-10F-18R.bwa.sam	137312	10	114534497	GCTGCAACGGCCCTGGGCACTCATGATCCCTGAGGCGGGGTGGGGGTGGGGGGTTCCTGGGACACTCCAG	22.9831	2.03791	25.021	181.345	24.7569	2.52852	27.2854	209.647	2.11339	22.9076	6.95793	2.07565	22.8322	6.88416	1	5.1304	CCCCACCCCCACCCCGCCTCAGG	4	23	chr10	114534490	114534513	chr10_114534497_663	1	-	VEGFAT2	T2-10F-18R	GACCCCCTCCACCCCGCCTCNGG	0	0.075478	2.03791	0	0.035088	0	20.7188	0	0	0	1	0.0338986	0.0183493
chr17	57663123	57663185	chr17_57663168_791	T2-10F-18R.bwa.sam	394922	17	57663168	TGCCCAGTTGCTGGGGCTTTGCTCTGAGCCAGTGGCGGGGTGGAGGGGCGGGGCCAAGGCGGGAGCAGCG	27.4363	2.4153	29.8516	215.704	33.0972	2.86817	35.9654	258.17	2.4153	27.4363	8.14046	1.5473	27.3986	6.51106	1	14.029	CCGCCCCTCCACCCCGCCACTGG	4	23	chr17	57663161	57663184	chr17_57663168_791	1	-	VEGFAT2	T2-10F-18R	GACCCCCTCCACCCCGCCTCNGG	0	0	2.37756	0	0	0	27.1722	0	0	0	1	0	0
chr7	95690353	95690367	chr7_95690362_657	T2-10F-18R.bwa.sam	870631	7	95690362	ACTTCTGTGTTGGAGCTATGGAACTCTAAACCCAGGGGCGGGGTGTGAGGGGTCCTTAGTTTGAATTGTG	22.568	2.22661	24.7946	187.835	28.2289	2.64174	30.8706	228.823	2.37756	22.417	7.30054	1.62278	22.3416	6.02125	1	4.12121	GACCCCTCACACCCCGCCCCTGG	4	23	chr7	95690358	95690381	chr7_95690362_657	1	-	VEGFAT2	T2-10F-18R	GACCCCCTCCACCCCGCCTCNGG	0	0.150956	2.22661	0	0.0625	0	22.3793	0	0	0	1	0.0588235	0.034484
chr13	99894729	99894744	chr13_99894739_320	T2-10F-18R.bwa.sam	270746	13	99894739	TTGCTTTATTCCCCTAATACCTTGCCTGAGGCGGGGGGGGGGGGGGGTGCCCAATAATGTCTTCATTGTT	7.92521	4.1513	12.0765	151.987	8.79322	4.94383	13.737	174.708	4.22678	7.84974	5.76013	4.1513	7.77426	5.68096	1	4.26767	CCCCCCCCCCCCCCCGCCTCAGG	4	23	chr13	99894728	99894751	chr13_99894739_320	1	-	VEGFAT2	T2-10F-18R	GACCCCCTCCACCCCGCCTCNGG	0	0.075478	4.03809	0	0.018182	0	7.58556	0	0	0	1	0.0178573	0.012346
chr20	10933305	10933320	chr20_10933310_512	T2-10F-18R.bwa.sam	546450	20	10933310	cagggaagggaacatcacacactggggcctgccaggggcggggtgggggggtggtaaaggggagggatag	16.9071	2.4153	19.3224	169.328	18.0016	2.98139	20.9829	194.121	2.4153	16.9071	6.39029	1.77374	16.5675	5.42092	1	4.33191	CCACCCCCCCACCCCGCCCCTGG	5	23	chr20	10933306	10933329	chr20_10933310_512	1	-	VEGFAT2	T2-10F-18R	GACCCCCTCCACCCCGCCTCNGG	0	0	2.4153	0	0	0	12.7181	0	0	0	1	0	0
chr1	77779738	77779770	chr1_77779748_1171	T2-10F-18R.bwa.sam	38957	1	77779748	CTGTACCTGGCCTGGAGCTCCAGGTACAGGGCCAGGGGCGGGGTGGGGTGGAGAGGCGGGCGGGAGGAAG	42.9471	1.24539	44.1925	193.789	47.8909	1.5473	49.4382	228.099	1.24539	42.9471	7.31341	0.679304	42.8339	5.39419	1	10.0762	TCTCCACCCCACCCCGCCCCTGG	6	23	chr1	77779744	77779767	chr1_77779748_1171	1	-	VEGFAT2	T2-10F-18R	GACCCCCTCCACCCCGCCTCNGG	0	0	1.24539	0.528348	0	0	41.5885	0	0	0	1	0	0
chr13	26052088	26052123	chr13_26052094_398	T2-10F-18R.bwa.sam	245734	13	26052094	TCCCCGGCGCGCATGCGCGCTGCGCGGCTCCCCCCCACCCCCGACCTCAGGGACGCCCGCGGGCGCCGGG	2.26435	12.7558	15.0202	142.408	2.7927	17.1336	19.9263	183.292	2.45304	12.5671	5.55227	2.26435	12.4162	5.30231	1	10.7742	TCCCCCCCACCCCCGACCTCAGG	7	23	chr13	26052087	26052110	chr13_26052094_398	1	+	VEGFAT2	T2-10F-18R	GACCCCCTCCACCCCGCCTCNGG	0	2.26435	0.188696	0	0.075758	0	0	12.5294	0	0	1	0.0704229	0.0423746
chr9	37465336	37465387	chr9_37465367_794	T2-10F-18R.bwa.sam	952238	9	37465367	TCCTCCCCCTTCCACCCGCCCCCCTCCCACCCCGCCTCTAGTCCCCTAGCTCCTCCAGCCAGTTCGCCGC	1.58504	28.3798	29.9649	177.719	1.88696	33.2104	35.0974	209.762	1.58504	28.3798	6.70695	0.981217	28.0024	5.2418	1	12.3594	CCCCCCTCCCACCCCGCCTCTAG	5	23	chr9	37465350	37465373	chr9_37465367_794	1	+	VEGFAT2	T2-10F-18R	GACCCCCTCCACCCCGCCTCNGG	0	1.58504	0	0	0	0	0	26.4551	0	0	1	0	0
chrX	129906653	129906668	chrX_129906667_867	T2-10F-18R.bwa.sam	1024621	X	129906667	TCCTGTGATGTTTTGTGCCCCCCCCACCCCGCCCCCGGAACTAAATGTAGTCCGTTTAGTAATGTTGGCT	1.05669	31.6631	32.7198	153.271	1.39635	39.4751	40.8715	196.728	1.05669	31.6631	5.78431	0.830261	31.5499	5.11807	1	5.09902	TGCCCCCCCCACCCCGCCCCCGG	4	23	chrX	129906647	129906670	chrX_129906667_867	1	+	VEGFAT2	T2-10F-18R	GACCCCCTCCACCCCGCCTCNGG	0	1.05669	0	0	0	0	0	31.1725	0	0	1	0	0
chr17	17051535	17051538	chr17_17051535_575	T2-10F-18R.bwa.sam	379684	17	17051535	GGCAGCCAAAGCCTGGAGCTTGGCCTCCCATCCTGGGGCGGGGTGGCGGGGGAGGGCCTTGGGTCATCTC	20.4923	1.20765	21.7	131.818	22.6435	1.35861	24.0021	146.969	1.20765	20.4923	4.9747	1.20765	20.4923	4.9747	1	1.24722	CTCCCCCGCCACCCCGCCCCAGG	4	23	chr17	17051531	17051554	chr17_17051535_575	1	-	VEGFAT2	T2-10F-18R	GACCCCCTCCACCCCGCCTCNGG	0	0	1.20765	0	0	0	20.1527	0	0	0	1	0	0
chr3	140679940	140679963	chr3_140679958_302	T2-10F-18R.bwa.sam	657733	3	140679958	atctgaattaattagaatcaacccccccaccccgcttcaggtgattctaatgtgcagAATGGCCTGCAGG	2.45304	8.94417	11.3972	124.117	2.86817	9.73669	12.6049	140.029	2.45304	8.94417	4.68406	2.45304	8.71774	4.62439	1	5.83095	CAACCCCCCCACCCCGCTTCAGG	4	23	chr3	140679941	140679964	chr3_140679958_302	1	+	VEGFAT2	T2-10F-18R	GACCCCCTCCACCCCGCCTCNGG	0	2.45304	0	0	0	0	0	8.68	0	0	1	0	0
chr1	11654471	11654489	chr1_11654488_660	T2-10F-18R.bwa.sam	6993	1	11654488	CTTAAAGGCccccgacccgacccgccccgccccgcctctggccccgcgcccggccgccccgcAGTCCCAG	0.792521	24.1153	24.9078	115.84	0.981217	29.2101	30.1913	141.859	0.792521	24.1153	4.37172	0.792521	24.0021	4.36144	1	6.44851	GACCCGCCCCGCCCCGCCTCTGG	3	23	chr1	11654471	11654494	chr1_11654488_660	1	+	VEGFAT2	T2-10F-18R	GACCCCCTCCACCCCGCCTCNGG	0	0.792521	0	0	0	0	0	23.3605	0	0	1	0	0
chr19	13011359	13011404	chr19_13011374_401	T2-10F-18R.bwa.sam	439287	19	13011374	ACAAAGAGGCCATTTAATGCCCCCCACCACCCCACCTCGGGAGAAATTTCCACTTGCCCCCGAGTCCAGC	4.98156	10.1518	15.1334	188.436	5.84956	12.0388	17.8883	222.362	5.17026	9.96313	7.17718	1.66052	9.84991	4.04425	1	11.7648	GCCCCCCACCACCCCACCTCGGG	3	23	chr19	13011357	13011380	chr19_13011374_401	1	+	VEGFAT2	T2-10F-18R	GACCCCCTCCACCCCGCCTCNGG	0	4.94383	0.188696	0	0.036496	0	0	9.92539	0	0	1	0.0352109	0.0264557
chr9	127900795	127900811	chr9_127900807_532	T2-10F-18R.bwa.sam	975760	9	127900807	gaaaccccctcccccaaccccccaccccaccccgcctccagtctctactaaaaatacacaaattagcgag	0.528348	19.5489	20.0772	85.1587	0.679304	23.2096	23.8889	105.214	0.830261	19.247	3.9975	0.830261	19.1715	3.98965	1	4.90741	CCCCCACCCCACCCCGCCTCCAG	5	23	chr9	127900790	127900813	chr9_127900807_532	1	+	VEGFAT2	T2-10F-18R	GACCCCCTCCACCCCGCCTCNGG	0	0.528348	0.301913	0	0.347826	0	0	9.88765	0	0	1	0.258064	0.106673
chr11	374650	374671	chr11_374667_205	T2-10F-18R.bwa.sam	147124	11	374667	CCTCACTGGGTGGGGTTGGAAATCTTAACCTGAGGCGGGGCGGGGGGGCCTCAGGGAGGGAGGGAGGGGG	4.34	3.39652	7.73652	101.735	4.79287	4.1513	8.94417	118.195	3.39652	4.34	3.83939	3.17009	4.30226	3.69304	1	5.86515	AGGCCCCCCCGCCCCGCCTCAGG	5	23	chr11	374660	374683	chr11_374667_205	1	-	VEGFAT2	T2-10F-18R	GACCCCCTCCACCCCGCCTCNGG	0	0	3.39652	0	0	0	2.07565	0	0	0	1	0	0
chr11	65712295	65712303	chr11_65712295_616	T2-10F-18R.bwa.sam	170449	11	65712295	AGGGAAGATGGCGGAGGTGGTGAGTCCGGTGCCCGGGGCGGGGCGGAGGGAGCCAGGGGAGGTGGGTAGA	23.0586	0.188696	23.2473	55.2721	27.8137	0.188696	28.0024	60.7042	0.490609	22.7567	3.34135	0.490609	22.7189	3.33858	1	2.72764	GGCTCCCTCCGCCCCGCCCCGGG	4	23	chr11	65712291	65712314	chr11_65712295_616	1	-	VEGFAT2	T2-10F-18R	GACCCCCTCCACCCCGCCTCNGG	0	0.301913	0.188696	0	0.571429	0	22.7567	0	0	0	1	0.363637	0.121221
chr3	195762345	195762352	chr3_195762352_414	T2-10F-18R.bwa.sam	672478	3	195762352	gccctgccgggcccgcaccacccccaccccgccccTGGGGCTGAAGCCGGGAGGGGTCTGCACTGGAGGC	2.07565	13.5483	15.624	140.517	2.30209	16.4165	18.7186	162.896	2.07565	13.5483	5.30298	0.754782	13.5483	3.19782	1	2.38048	CACCACCCCCACCCCGCCCCTGG	4	23	chr3	195762332	195762355	chr3_195762352_414	1	+	VEGFAT2	T2-10F-18R	GACCCCCTCCACCCCGCCTCNGG	0.037739	2.11339	0	0	0	0	0	12.9823	0	0	1	0	0
chr11	73747419	73747466	chr11_73747455_692	T2-10F-18R.bwa.sam	175270	11	73747455	gaccttgtgatcggaacccccccccgccccgcccccggcctcccaagtgctgggaattacagctgtgaga	0.490609	25.6249	26.1155	93.9521	0.490609	31.248	31.7386	103.75	0.641565	25.4739	4.04267	0.377391	24.6814	3.05197	1	15.3564	ACCCCCCCCCGCCCCGCCCCCGG	5	23	chr11	73747435	73747458	chr11_73747455_692	1	+	VEGFAT2	T2-10F-18R	GACCCCCTCCACCCCGCCTCNGG	0	0.41513	0.226435	0	0.333333	0	0.075478	24.0776	0	0.00312	1	0.25	0.08572
chr15	78565374	78565385	chr15_78565383_227	T2-10F-18R.bwa.sam	325967	15	78565383	AGAGGAGCTAGGAGCAGACAGGGTTGGACCAGAGGCGGGGCGGGGTGGGGAAAGGGTTGGTGGGGATCGG	7.69878	0.868	8.56678	68.4982	8.45356	1.05669	9.51026	79.196	0.868	7.69878	2.58506	0.868	7.69878	2.58506	1	4.1833	TCCCCACCCCGCCCCGCCTCTGG	5	23	chr15	78565376	78565399	chr15_78565383_227	1	-	VEGFAT2	T2-10F-18R	GACCCCCTCCACCCCGCCTCNGG	0	0	1.96243	5.24574	0	0	7.47235	0	0	0	1	0	0
chr7	105293506	105293511	chr7_105293511_273	T2-10F-18R.bwa.sam	874462	7	105293511	TTGCAACCTTCCCCCTCCACCCCCCACCccgccccgggtttcaagtgattttcatacttcagcctcctga	1.01896	9.28382	10.3028	81.4985	1.28313	10.567	11.8501	97.5705	1.01896	9.28382	3.07568	0.679304	9.28382	2.51128	1	1.72047	TCCACCCCCCACCCCGCCCCGGG	5	23	chr7	105293491	105293514	chr7_105293511_273	1	+	VEGFAT2	T2-10F-18R	GACCCCCTCCACCCCGCCTCNGG	0	1.01896	0	0	0	0	0	8.00069	0	0	1	0	0
chr11	63623605	63623626	chr11_63623618_165	T2-10F-18R.bwa.sam	169020	11	63623618	tcatgcctgggtttgttttttgttttttccagagacggggtggaaggtgtctccatatgttgcccaagct	5.43443	0.792521	6.22696	54.9909	6.30243	0.943478	7.24591	64.6142	1.16991	5.05704	2.43234	1.16991	5.05704	2.43234	1	5.77821	GACACCTTCCACCCCGTCTCTGG	3	23	chr11	63623611	63623634	chr11_63623618_165	1	-	VEGFAT2	T2-10F-18R	GACCCCCTCCACCCCGCCTCNGG	0	0.377391	0.792521	0	0.3125	0	5.05704	0	0	0	1	0.238095	0.119054
chr8	18184034	18184039	chr8_18184034_302	T2-10F-18R.bwa.sam	900656	8	18184034	gtgtatactagtggctctatgctttcagggtcccggggcggggtggtgggggggtccctgttcccattgc	10.2273	1.16991	11.3972	91.657	12.1143	1.58504	13.6993	116.112	1.16991	10.2273	3.45905	0.566087	10.2273	2.40615	1	1.80278	CCCCCCCACCACCCCGCCCCGGG	4	23	chr8	18184030	18184053	chr8_18184034_302	1	-	VEGFAT2	T2-10F-18R	GACCCCCTCCACCCCGCCTCNGG	0	0	1.16991	0	0	0	10.2273	0	0	0	1	0	0
chrX	105824769	105824778	chrX_105824777_159	T2-10F-18R.bwa.sam	1015119	X	105824777	AGTGGAATATTAGTTTCCTGGAGGTTGGTGGAGTGGGTGTGTGAGGAGCGTAGAAAGATAAGATTGGTTT	4.94383	1.05669	6.00052	60.564	5.43443	1.43409	6.86852	73.973	1.05669	4.94383	2.28563	1.05669	4.94383	2.28563	1	4.02768	CACCCACTCCACCAACCTCCAGG	7	23	chrX	105824758	105824781	chrX_105824777_159	1	-	VEGFAT2	T2-10F-18R	GACCCCCTCCACCCCGCCTCNGG	0	0	1.05669	0	0	0	4.94383	0	0	0	1	0	0
chr22	39706392	39706408	chr22_39706395_624	T2-10F-18R.bwa.sam	599440	22	39706395	GTCCTGCAGCCGGAGCCTGTCCCTCCCCACCCCGCCTTGGGGCACTCTGCTTTGCAGCAGCCTTGCTGTG	0.717043	22.8322	23.5492	107.215	0.943478	27.3231	28.2666	134.536	0.717043	22.8322	4.04619	0.226435	22.7944	2.27188	1	5.047	GTCCCTCCCCACCCCGCCTTGGG	4	23	chr22	39706378	39706401	chr22_39706395_624	1	+	VEGFAT2	T2-10F-18R	GACCCCCTCCACCCCGCCTCNGG	0	0.717043	0	0	0	0	0	22.7567	0	0	1	0	0
chr1	223365045	223365068	chr1_223365045_295	T2-10F-18R.bwa.sam	85191	1	223365045	GGCCCTCGGAGCCTTGGCCTGGGAGGCGCTCCCGGGGGCGGGGAGGCGGGGGTAGCGGGTGATTGGTGAC	10.5292	0.603826	11.133	66.8132	11.7369	0.830261	12.5671	82.7164	0.603826	10.5292	2.52147	0.41513	10.5292	2.09069	1	9.28372	TACCCCCGCCTCCCCGCCCCCGG	4	23	chr1	223365041	223365064	chr1_223365045_295	1	-	VEGFAT2	T2-10F-18R	GACCCCCTCCACCCCGCCTCNGG	0	0	0.603826	0.188696	0	0	10.4537	0	0	0	1	0	0
chr4	4387556	4387569	chr4_4387561_610	T2-10F-18R.bwa.sam	676049	4	4387561	GGGTGTGGGTGCCCACTTCCCCCCCGCCCCGCCCCGGGTCTTGCTTGTGGTGACTCCCCCCGGCCCTCCC	0.188696	22.8322	23.0209	55	0.226435	28.0024	28.2289	66.7233	0.188696	22.8322	2.07565	0.188696	22.4925	2.06015	1	4.32049	CTTCCCCCCCGCCCCGCCCCGGG	6	23	chr4	4387541	4387564	chr4_4387561_610	1	+	VEGFAT2	T2-10F-18R	GACCCCCTCCACCCCGCCTCNGG	0	0.188696	0	0	0	0	0	22.5303	0	0	1	0	0
chr16	56929514	56929526	chr16_56929517_135	T2-10F-18R.bwa.sam	356773	16	56929517	gttttgtggaagacagtttttccacaggccagaggtggggtggggggggcattgtttcaggatgattcga	3.88713	1.20765	5.09478	57.4108	4.37774	1.35861	5.73635	64.622	1.28313	3.81165	2.21152	1.01896	3.81165	1.97076	1	3.98454	TGCCCCCCCCACCCCACCTCTGG	4	23	chr16	56929510	56929533	chr16_56929517_135	1	-	VEGFAT2	T2-10F-18R	GACCCCCTCCACCCCGCCTCNGG	0	0.075478	1.20765	0	0.057143	0	3.58522	0	0	0	1	0.0540542	0.0229896
chr1	26696317	26696336	chr1_26696333_190	T2-10F-18R.bwa.sam	15068	1	26696333	CGGGTGGGGAGGGCAGCCCGGGGGACTGGGCCCCGGGGCGGGGTGGGAGGGGGGGAGAAGACGAAGACAG	6.52887	0.641565	7.17043	54.231	7.58556	0.717043	8.30261	61.7981	0.641565	6.52887	2.04663	0.566087	6.49113	1.91691	1	8.02946	CCCCCCTCCCACCCCGCCCCGGG	5	23	chr1	26696329	26696352	chr1_26696333_190	1	-	VEGFAT2	T2-10F-18R	GACCCCCTCCACCCCGCCTCNGG	0	0	0.641565	0	0	0	6.45339	0	0	0	1	0	0
chr19	29845079	29845093	chr19_29845082_408	T2-10F-18R.bwa.sam	445907	19	29845082	ACAGGCTGTGCGTCGGAGCTCCGCGGGGCCTGCGGCGGGGTGGGTGGGGCCAGGGCGGCGGTGGGCGGGC	15.0202	0.377391	15.3976	63.0872	17.2468	0.452869	17.6996	74.054	0.377391	15.0202	2.38086	0.226435	14.8692	1.83491	1	4.59814	GGCCCCACCCACCCCGCCGCAGG	4	23	chr19	29845075	29845098	chr19_29845082_408	1	-	VEGFAT2	T2-10F-18R	GACCCCCTCCACCCCGCCTCNGG	0	0	0.377391	0	0	3.32104	14.7937	0	0	0	1	0	0
chr6	31495046	31495054	chr6_31495050_386	T2-10F-18R.bwa.sam	795309	6	31495050	CATAGTTGATGGGGCAGAGCAGAGGGGGCTGGAGGTGGGGTGGAGGGGGAGGGCTTTGAACAGAAGACCT	14.3409	0.226435	14.5673	47.7493	15.9259	0.301913	16.2278	58.1034	0.226435	14.3409	1.80202	0.226435	14.1522	1.79012	1	2.79942	CTCCCCCTCCACCCCACCTCCAG	4	23	chr6	31495043	31495066	chr6_31495050_386	1	-	VEGFAT2	T2-10F-18R	GACCCCCTCCACCCCGCCTCNGG	0	0	0.226435	0	0	0	14.0767	0	0	0	1	0	0
chr12	57087445	57087449	chr12_57087445_351	T2-10F-18R.bwa.sam	216203	12	57087445	AGCGGCTGGCAGCCCGGGATCCAAAATAACCTGAGGTGGGGGGGGAGGGGTCGCCCACACCCCGTACGGG	12.9823	0.264174	13.2464	49.0714	15.9259	0.301913	16.2278	58.1034	0.264174	12.9823	1.85191	0.226435	12.9445	1.71204	1	1.69967	GACCCCTCCCCCCCCACCTCAGG	4	23	chr12	57087439	57087462	chr12_57087445_351	1	-	VEGFAT2	T2-10F-18R	GACCCCCTCCACCCCGCCTCNGG	0	0	0.264174	0	0	0	12.9068	0	0	0	1	0	0
chr22	43288479	43288490	chr22_43288489_183	T2-10F-18R.bwa.sam	601313	22	43288489	ccaggccccatgttgtccagcccccacctccccgcctcgggctcctcccgcttcgtgctctctgctcctt	0.452869	6.45339	6.90626	45.299	0.603826	7.39687	8.00069	56	0.452869	6.45339	1.70955	0.452869	6.41565	1.70454	1	4.3229	AGCCCCCACCTCCCCGCCTCGGG	4	23	chr22	43288472	43288495	chr22_43288489_183	1	+	VEGFAT2	T2-10F-18R	GACCCCCTCCACCCCGCCTCNGG	0	0.452869	0	0	0	0	0	6.45339	0	0	1	0	0
chr6	98825043	98825057	chr6_98825048_341	T2-10F-18R.bwa.sam	815511	6	98825048	GAAAACCTGCACTCAGAAGCCACCCCCCACCCCGCCTCTGCCGTATCTGCTAACTTTGCTAACACTCCCC	0.264174	12.6049	12.869	48.3529	0.301913	14.7937	15.0956	56	0.264174	12.6049	1.82479	0.226435	12.4916	1.68183	1	5.14782	GCCACCCCCCACCCCGCCTCTGC	4	23	chr6	98825031	98825054	chr6_98825048_341	1	+	VEGFAT2	T2-10F-18R	GACCCCCTCCACCCCGCCTCNGG	0.037739	0.150956	0	0	0	0.037739	0	11.5482	0	0	1	0	0
chr1	235999530	235999542	chr1_235999534_459	T2-10F-18R.bwa.sam	93043	1	235999534	CTGGCCCCCATGGGAAACTTTCCATTAAAGGCCTGGTGGATGGGGTGGGGGTAGTGGGGATGCTAAAGAC	0.150956	17.1713	17.3223	42.6615	0.188696	19.7753	19.964	51.1859	17.1713	0.150956	1.61001	17.1336	0.150956	1.60824	1	4.98888	CACCCCATCCACCAGGCCTTTAA	7	23	chr1	235999523	235999546	chr1_235999534_459	1	-	VEGFAT2	T2-10F-18R	GACCCCCTCCACCCCGCCTCNGG	0	0	17.1336	0	0	0	0.150956	0	0	0	1	0	0
chr5	133524682	133524688	chr5_133524687_248	T2-10F-18R.bwa.sam	761875	5	133524687	AGGGCCCTCCAGAAATGCACCCCCCACCCCGCCCCTGGGTGGGTTGTACAATACTGCAGTGATTCAAACG	0.264174	9.09513	9.3593	41.0731	0.339652	10.3405	10.6802	49.6588	0.339652	9.01965	1.7503	0.264174	8.94417	1.53714	1	2.13542	TGCACCCCCCACCCCGCCCCTGG	5	23	chr5	133524667	133524690	chr5_133524687_248	1	+	VEGFAT2	T2-10F-18R	GACCCCCTCCACCCCGCCTCNGG	0	0.264174	0.075478	0	0.2	0	0	9.01965	0	0	1	0.166667	0.0322604
chr9	27338866	27338890	chr9_27338875_95	T2-10F-18R.bwa.sam	948935	9	27338875	TTGGCAACTCCAGGGGAAGGACCCCTCCCACCCCGACTCCGGTGGACAGGCAGGTAACTCCACAAGTGGG	0.868	2.71722	3.58522	40.694	0.905739	3.24556	4.1513	45.4313	1.20765	2.37756	1.69448	0.981217	2.37756	1.52739	1	6.8313	GACCCCTCCCACCCCGACTCCGG	3	23	chr9	27338859	27338882	chr9_27338875_95	1	+	VEGFAT2	T2-10F-18R	GACCCCCTCCACCCCGCCTCNGG	0	0.868	0.339652	0	0.272727	0	0	2.37756	0	0	1	0.214286	0.105888
chr11	61553967	61553995	chr11_61553967_256	T2-10F-18R.bwa.sam	167973	11	61553967	ATCAACGAGCTCCCTGGCTTCTGGAACCCCTGAGGCGGAGGGGAGGGGGTGGCAGGGCTTGGGGGACTGG	9.548	0.113217	9.66121	27.55	10.6802	0.113217	10.7934	29.1376	0.226435	9.43478	1.46163	0.226435	9.32156	1.45283	1	11.2854	CACCCCCTCCCCTCCGCCTCAGG	3	23	chr11	61553960	61553983	chr11_61553967_256	1	-	VEGFAT2	T2-10F-18R	GACCCCCTCCACCCCGCCTCNGG	0	0.113217	0.150956	0.113217	0.375	0	7.66104	0	0	0	1	0.272727	0.0500037
chr12	22334686	22334729	chr12_22334729_297	T2-10F-18R.bwa.sam	205187	12	22334729	gccgccaggcaacccccccccccccaccccgccccGAGACGCGCTCTCTGCGCCGCACCAAGTCCTTGGA	0.188696	11.0198	11.2085	38.2099	0.301913	12.2652	12.5671	50.9902	0.188696	11.0198	1.44201	0.188696	10.8311	1.42961	1	11.0059	CCCCCCCCCCACCCCGCCCCGAG	5	23	chr12	22334709	22334732	chr12_22334729_297	1	+	VEGFAT2	T2-10F-18R	GACCCCCTCCACCCCGCCTCNGG	0	0.188696	0	0	0	0	0	10.9443	0	0	1	0	0
chr1	50976520	50976530	chr1_50976520_206	T2-10F-18R.bwa.sam	27917	1	50976520	GTGCTGCTGGGGACCTATTTTTCAGCGACCTGAGGTGGGGAGGGAGGGGTCTGAACTTATTCAGATGCAG	7.51009	0.264174	7.77426	37.3229	9.47252	0.264174	9.73669	41.9166	0.264174	7.51009	1.40853	0.264174	7.47235	1.40499	1	3.77359	GACCCCTCCCTCCCCACCTCAGG	4	23	chr1	50976513	50976536	chr1_50976520_206	1	-	VEGFAT2	T2-10F-18R	GACCCCCTCCACCCCGCCTCNGG	0	0	0.226435	0	0	0	7.51009	0	0	0	1	0	0
chr14	89936974	89936978	chr14_89936977_115	T2-10F-18R.bwa.sam	297685	14	89936977	AAGAAATATATTACCTGTGTCCCCTCCCACCCCGCCTCCAGAGGAAGAATATGTTCAGAAAATTCTAATT	0.490609	3.84939	4.34	36.4143	0.566087	4.67965	5.24574	43.1277	0.490609	3.84939	1.37424	0.490609	3.84939	1.37424	1	1.58114	GTCCCCTCCCACCCCGCCTCCAG	4	23	chr14	89936960	89936983	chr14_89936977_115	1	+	VEGFAT2	T2-10F-18R	GACCCCCTCCACCCCGCCTCNGG	0	0.490609	0	0	0	0	0	3.84939	0	0	1	0	0
chr8	54517014	54517025	chr8_54517017_355	T2-10F-18R.bwa.sam	912180	8	54517017	gaaaacagattcatggttgccaggagttaggggtggtggagtggggcggaatgtgggcgtaactaaacgg	0.113217	13.2842	13.3974	32.4962	0.113217	15.8504	15.9636	35.4965	13.2842	0.113217	1.22638	13.2464	0.113217	1.22463	1	4.3229	GCCCCACTCCACCACCCCTAACT	7	23	chr8	54517006	54517029	chr8_54517017_355	1	-	VEGFAT2	T2-10F-18R	GACCCCCTCCACCCCGCCTCNGG	0	0	13.2842	0	0	0	0.113217	0	0	0	1	0	0
chr11	2665015	2665034	chr11_2665019_177	T2-10F-18R.bwa.sam	149289	11	2665019	CGAAGCTCCTCTTTCCGGGGCCTGTTAGCCAGAGGTGGGGTGGGGGGTGAGCAGGCCTGATGCAAGCTAG	5.81182	0.868	6.67982	59.5147	7.05722	1.05669	8.11391	72.3602	0.905739	5.77409	2.28688	0.226435	5.73635	1.1397	1	6.5909	CTCACCCCCCACCCCACCTCTGG	5	23	chr11	2665012	2665035	chr11_2665019_177	1	-	VEGFAT2	T2-10F-18R	GACCCCCTCCACCCCGCCTCNGG	0	0.037739	0.868	0	0.04	0	5.77409	0	0	0	1	0.0384615	0.0129877
chr19	58154677	58154711	chr19_58154705_98	T2-10F-18R.bwa.sam	461321	19	58154705	GGGGGTGAGGGGGACTCGCAGACCACCCCCCCCCCCGCCCCAGGCGGAGGTCGGGGGCCGTCACCTGGCC	0.150956	3.54748	3.69843	19.3907	0.226435	4.00035	4.22678	25.219	0.490609	3.20783	1.25451	0.339652	3.17009	1.03765	1	12.3916	ACCACCCCCCCCCCCGCCCCAGG	6	23	chr19	58154691	58154714	chr19_58154705_98	1	+	VEGFAT2	T2-10F-18R	GACCCCCTCCACCCCGCCTCNGG	1.50957	1.09443	0.339652	0	0.230769	0	0	2.94365	0	0	1	0.1875	0.0989061
chr19	44821324	44821341	chr19_44821327_253	T2-10F-18R.bwa.sam	453669	19	44821327	GTCTGACACTGGATTCCCCCCCCTCACCCCGCCCCTGGTCCCACTCCTGCCCCCGCCCTACCTCCGCCCC	0.113217	9.43478	9.548	27.3861	0.113217	11.0198	11.133	29.5973	0.113217	9.43478	1.03353	0.113217	9.28382	1.02523	1	6.72681	CCCCCCCCTCACCCCGCCCCTGG	5	23	chr19	44821307	44821330	chr19_44821327_253	1	+	VEGFAT2	T2-10F-18R	GACCCCCTCCACCCCGCCTCNGG	0	0.075478	0	0	0	0	0	9.43478	0	0	1	0	0
chr15	85795066	85795093	chr15_85795078_195	T2-10F-18R.bwa.sam	329098	15	85795078	CCAGGCCGCGCCGGCACcggggggtggggggccgggggcggggagggggggggaccgggggcggggcggg	7.05722	0.301913	7.35913	38.6782	7.51009	0.377391	7.88748	44.6094	0.301913	7.05722	1.45968	0.150956	6.90626	1.02105	1	10.226	TCCCCCCCCCTCCCCGCCCCCGG	5	23	chr15	85795074	85795097	chr15_85795078_195	1	-	VEGFAT2	T2-10F-18R	GACCCCCTCCACCCCGCCTCNGG	0	0	0.301913	0	0	0	6.7553	0	0	0	1	0	0
chr8	103500167	103500181	chr8_103500167_247	T2-10F-18R.bwa.sam	926268	8	103500167	TATCTTCTCCGCTTTCGCTTCTCCACTCTAGCCGGGGGTGGGGTGGGTGGGGTTGGGGTCTCCGCGGGGG	9.20834	0.113217	9.32156	27.0555	10.567	0.188696	10.7556	37.4166	0.226435	9.09513	1.43508	0.113217	9.01965	1.01053	1	5.004	AACCCCACCCACCCCACCCCCGG	5	23	chr8	103500163	103500186	chr8_103500167_247	1	-	VEGFAT2	T2-10F-18R	GACCCCCTCCACCCCGCCTCNGG	0	0.113217	0.113217	0	0.428571	0	8.34034	0	0	0	1	0.3	0.0508513
chr11	12287379	12287390	chr11_12287390_167	T2-10F-18R.bwa.sam	153227	11	12287390	ACTCAAGATCTTCCCATCCCCCTCCACCCCACCCCTGGCTCAGgaattatggagccttaggattctacag	3.05687	3.24556	6.30243	83.4626	3.69843	4.00035	7.69878	101.922	3.05687	3.24556	3.1498	0.301913	3.17009	0.97831	1	3.36852	ATCCCCCTCCACCCCACCCCTGG	4	23	chr11	12287370	12287393	chr11_12287390_167	1	+	VEGFAT2	T2-10F-18R	GACCCCCTCCACCCCGCCTCNGG	0	3.01913	0	0	0	0	0	3.20783	0	0	1	0	0
chr7	131106814	131106817	chr7_131106816_341	T2-10F-18R.bwa.sam	881628	7	131106816	CGCCTTCTGGAAATCGGGGGCCCCACCCACCCCGCCTTCTGGAAACCTGCGCCTGGGGTGGGGTTGAAGA	0.075478	12.7936	12.869	26.0384	0.075478	14.8692	14.9447	28.0713	0.075478	12.7936	0.982668	0.075478	12.6803	0.97831	1	1.24722	GGCCCCACCCACCCCGCCTTCTG	6	23	chr7	131106799	131106822	chr7_131106816_341	1	+	VEGFAT2	T2-10F-18R	GACCCCCTCCACCCCGCCTCNGG	0.188696	0.226435	0	0	0	0	0	12.7936	0	0	1	0	0
chr4	7327819	7327832	chr4_7327822_138	T2-10F-18R.bwa.sam	677896	4	7327822	TTGGCTTGTGTGACCGCCCCCCCCAACCCCGCCCCCGGCAACGTTGCTTTGGCTGCTCTGGGGCTGCTGA	0.188696	5.0193	5.208	25.7876	0.226435	6.45339	6.67982	32.0312	0.188696	5.0193	0.973201	0.188696	4.98156	0.969536	1	5.16599	GCCCCCCCCAACCCCGCCCCCGG	4	23	chr4	7327802	7327825	chr4_7327822_138	1	+	VEGFAT2	T2-10F-18R	GACCCCCTCCACCCCGCCTCNGG	0	0.188696	0	0	0	0	0	5.0193	0	0	1	0	0
chr11	32162925	32162943	chr11_32162936_87	T2-10F-18R.bwa.sam	159360	11	32162936	CAACCTCAAGAAAGCCAGGGGTAGGAGGAGACCTGGGGCGGGGTGCGGGGGGTGGTTGGGGAGGGGCGCT	2.75496	0.528348	3.2833	31.9687	3.13235	0.830261	3.96261	42.7317	0.528348	2.75496	1.20647	0.339652	2.75496	0.96733	1	5.78552	CACCCCCCGCACCCCGCCCCAGG	4	23	chr11	32162932	32162955	chr11_32162936_87	1	-	VEGFAT2	T2-10F-18R	GACCCCCTCCACCCCGCCTCNGG	0	0	0.528348	0	0	0	2.49078	0	0	0	1	0	0
chr9	110476645	110476670	chr9_110476653_55	T2-10F-18R.bwa.sam	968661	9	110476653	tgaccccatctcccactcctcttccccaatcccccaagccttcctctatgccctctgaagctcagtcagt	1.35861	0.717043	2.07565	26.1534	1.736	0.905739	2.64174	33.2265	1.43409	0.641565	0.959197	1.43409	0.641565	0.959197	1	10.4243	GACCCCATCTCCCACTCCTCTTC	7	23	chr9	110476619	110476642	chr9_110476653_55	1	+	VEGFAT2	T2-10F-18R	GACCCCCTCCACCCCGCCTCNGG	0	1.35861	0	0.075478	0	0	0	0.641565	0	0	1	0	0
chr1	9689821	9689824	chr1_9689821_218	T2-10F-18R.bwa.sam	5928	1	9689821	tcccaccccgcccagccccgGGCTTTGTCCGCCTGGGGCGGGGTGGGCAGGGTCGGTGGAGGCGATCAGG	7.88748	0.339652	8.22713	43.3705	8.94417	0.41513	9.3593	51.0588	0.339652	7.88748	1.63676	0.113217	7.88748	0.944986	1	1.24722	GACCCTGCCCACCCCGCCCCAGG	4	23	chr1	9689817	9689840	chr1_9689821_218	1	-	VEGFAT2	T2-10F-18R	GACCCCCTCCACCCCGCCTCNGG	0	0	0.339652	0	0	0	7.88748	0.566087	0	0.066667	1	0	0
chr21	45283306	45283334	chr21_45283307_66	T2-10F-18R.bwa.sam	584211	21	45283307	GGTGGTGGGGAGGAGTGGGCGGGGGGCGCCTGAGGCGGGGGGGGGGGGACGCATGCGGCAGGGGGAGGTG	2.11339	0.377391	2.49078	23.6643	2.11339	0.528348	2.64174	28	0.41513	2.07565	0.92826	0.41513	2.07565	0.92826	1	9.35032	CGTCCCCCCCCCCCCGCCTCAGG	5	23	chr21	45283300	45283323	chr21_45283307_66	1	-	VEGFAT2	T2-10F-18R	GACCCCCTCCACCCCGCCTCNGG	0	0.037739	0.490609	0	0.066667	0	1.96243	0	0	0	1	0.0625003	0.0149263
chr2	24634712	24634734	chr2_24634720_110	T2-10F-18R.bwa.sam	471538	2	24634720	ACCCTGGATTCCTAGGGGAGGAAccccccccccccccgcccccGgagacaagaccacactctttcgccta	0.41513	3.73617	4.1513	33	0.528348	4.11356	4.64191	39.064	0.490609	3.6607	1.34014	0.226435	3.6607	0.910444	1	5.67803	ACCCCCCCCCCCCCCGCCCCCGG	5	23	chr2	24634707	24634730	chr2_24634720_110	1	+	VEGFAT2	T2-10F-18R	GACCCCCTCCACCCCGCCTCNGG	0	0.41513	0.075478	0	0.142857	0	0	3.6607	0	0	1	0.125	0.0303051
chr7	1078340	1078342	chr7_1078340_141	T2-10F-18R.bwa.sam	841782	7	1078340	GGCCCGAAACCTGAATGGAGGATTCTTTCCACCAGCTGCGGGGTGGGGGGGGGCTCAGGCACATCAGTTT	5.17026	0.150956	5.32122	23.4094	5.32122	0.150956	5.47217	23.7487	0.150956	5.17026	0.88345	0.150956	5.17026	0.88345	1	1	GCCCCCCCCCACCCCGCAGCTGG	4	23	chr7	1078336	1078359	chr7_1078340_141	1	-	VEGFAT2	T2-10F-18R	GACCCCCTCCACCCCGCCTCNGG	0	0	0.150956	0	0	0.037739	4.60417	0	0	0	1	0	0
chr10	100969486	100969507	chr10_100969491_65	T2-10F-18R.bwa.sam	132045	10	100969491	ccccacccccggctccgcctccaccaccccccccccgccccgcctccagccgcggccccTTCCTCTCGCA	0.41513	2.03791	2.45304	24.3721	0.528348	2.18887	2.71722	28.4956	0.41513	2.03791	0.919782	0.377391	2.03791	0.876978	1	6.70354	CCCCCCCCCCGCCCCGCCTCCAG	5	23	chr10	100969482	100969505	chr10_100969491_65	1	+	VEGFAT2	T2-10F-18R	GACCCCCTCCACCCCGCCTCNGG	0	0.41513	0	0	0	0	0	1.50957	0	0	1	0	0
chr12	25872161	25872164	chr12_25872162_58	T2-10F-18R.bwa.sam	206118	12	25872162	aaagaaaacaaaagtagattaatgattgcctgaggtggggtggggggaatgttgaggggagataagagga	1.77374	0.41513	2.18887	22.7376	2.00017	0.452869	2.45304	25.219	0.41513	1.77374	0.858098	0.41513	1.77374	0.858098	1	1.24722	CATTCCCCCCACCCCACCTCAGG	6	23	chr12	25872155	25872178	chr12_25872162_58	1	-	VEGFAT2	T2-10F-18R	GACCCCCTCCACCCCGCCTCNGG	0	0	0.41513	0	0	0	1.77374	0	0	0	1	0	0
chr10	70778459	70778462	chr10_70778461_103	T2-10F-18R.bwa.sam	120366	10	70778461	CCTGACGTTTGTATGAATCAGTCCCCCCACCCCACCTCTGGTAGGCTGAACTGACTCGGGAGGGATCTCC	0.075478	3.81165	3.88713	14.2127	0.075478	4.67965	4.75513	15.748	0.188696	3.69843	0.835391	0.188696	3.69843	0.835391	1	1.24722	CAGTCCCCCCACCCCACCTCTGG	6	23	chr10	70778444	70778467	chr10_70778461_103	1	+	VEGFAT2	T2-10F-18R	GACCCCCTCCACCCCGCCTCNGG	0	0.075478	0	0	0	0	0	3.69843	0	0	1	0	0
chr10	101061760	101061761	chr10_101061760_132	T2-10F-18R.bwa.sam	132141	10	101061760	AGCTTCCCAGCCAAACTCCTACCCCCACTCCCCGCCTCCGGTCCTCACCCCCTTCCTCTCTCCCAGCCTC	0.377391	4.60417	4.98156	34.9285	0.490609	5.50991	6.00052	43.566	0.377391	4.60417	1.31817	0.150956	4.60417	0.833684	1	0.5	CTACCCCCACTCCCCGCCTCCGG	6	23	chr10	101061743	101061766	chr10_101061760_132	1	+	VEGFAT2	T2-10F-18R	GACCCCCTCCACCCCGCCTCNGG	0	0.377391	0	0	0	0	0	4.60417	0	0	1	0	0
chr8	67343387	67343404	chr8_67343404_44	T2-10F-18R.bwa.sam	915928	8	67343404	AGAGAGAAAGGAGAGGGGGTGGAGGTGGGGGATTGGAGGCGTGGAGGGCAGCGGCAGGATCAGGAAGGGG	0.981217	0.679304	1.66052	21.6333	1.13217	0.830261	1.96243	25.6905	0.679304	0.981217	0.816422	0.641565	0.981217	0.79342	1	6.94422	CCCCACCTCCACCCCCTCTCCTT	7	23	chr8	67343376	67343399	chr8_67343404_44	1	-	VEGFAT2	T2-10F-18R	GACCCCCTCCACCCCGCCTCNGG	0	0	0.679304	0.641565	0	0	0.981217	0	0	0	1	0	0
chr15	29948957	29948969	chr15_29948969_148	T2-10F-18R.bwa.sam	309287	15	29948969	cctcttccaactccaccaccaccaccccctccaccacctctaccatcacaacctactccttcaccaccac	5.47217	0.113217	5.58539	20.8567	6.18921	0.150956	6.34017	25.6125	5.47217	0.113217	0.787112	5.47217	0.113217	0.787112	1	4.98888	CACCCCCTCCACCACCTCTACCA	7	23	chr15	29948956	29948979	chr15_29948969_148	1	+	VEGFAT2	T2-10F-18R	GACCCCCTCCACCCCGCCTCNGG	0.113217	5.47217	0	0	0	0	0	0.113217	0	0	1	0	0
chr19	1028232	1028261	chr19_1028252_162	T2-10F-18R.bwa.sam	431581	19	1028252	AGCGGGCACAGGAGGGTGGGGCGGCTTCCGGAGACGGGGTGGGGTGGGGTGGGGGCAGGTTGATACCTGC	5.66087	0.452869	6.11374	42.4264	6.37791	0.528348	6.90626	48.6415	0.566087	5.54765	1.77213	0.113217	5.43443	0.784393	1	8.56957	ACCCCACCCCACCCCGTCTCCGG	5	23	chr19	1028244	1028267	chr19_1028252_162	1	-	VEGFAT2	T2-10F-18R	GACCCCCTCCACCCCGCCTCNGG	0	0.113217	0.452869	0.113217	0.1875	0	5.24574	0	0	0	1	0.157895	0.0441205
chr3	38099764	38099774	chr3_38099771_75	T2-10F-18R.bwa.sam	621449	3	38099771	TGTGTGTGCCTGGCATGGGAGGAGGAGCAGACCGGGGGCGGGGTGGGGGTGGGGGCGGGTAAATGAGGCT	2.604	0.226435	2.83043	20.347	3.01913	0.264174	3.2833	23.6643	0.226435	2.604	0.767877	0.226435	2.52852	0.756667	1	4.18994	CCCCACCCCCACCCCGCCCCCGG	5	23	chr3	38099767	38099790	chr3_38099771_75	1	-	VEGFAT2	T2-10F-18R	GACCCCCTCCACCCCGCCTCNGG	0	0	0.226435	0	0	0	2.604	0	0	0	1	0	0
chr19	42302648	42302651	chr19_42302649_196	T2-10F-18R.bwa.sam	452612	19	42302649	GGGGAGGGAGAGGCGAGACCATCCAGCTCCCGAGGCGGGGAGGAGGGAGAAACCACCCACCGGTCACGGG	7.32139	0.075478	7.39687	19.6977	8.79322	0.113217	8.90643	26.4386	0.075478	7.32139	0.743374	0.075478	7.20817	0.737604	1	1.24722	TTCTCCCTCCTCCCCGCCTCGGG	4	23	chr19	42302642	42302665	chr19_42302649_196	1	-	VEGFAT2	T2-10F-18R	GACCCCCTCCACCCCGCCTCNGG	0	0	0.075478	0	0	0.679304	7.96295	0	0	0	1	0	0
chrX	153571669	153571688	chrX_153571670_49	T2-10F-18R.bwa.sam	1033848	X	153571670	ttcattccGTGGCCATCTGTCCCCCTCCTCCCCACCTCCGGAGCCTGGCAGTGCGGGGTAAGTAGAGTGG	0.566087	1.28313	1.84922	22.5832	0.792521	1.35861	2.15113	27.4955	0.566087	1.28313	0.852269	0.490609	1.09443	0.732761	1	7.4087	GTCCCCCTCCTCCCCACCTCCGG	3	23	chrX	153571653	153571676	chrX_153571670_49	1	+	VEGFAT2	T2-10F-18R	GACCCCCTCCACCCCGCCTCNGG	0.075478	0.150956	0.41513	0	0.6875	0	0.41513	0.868	0	0.314286	1	0.407407	0.161776
chr14	104134854	104134882	chr14_104134874_84	T2-10F-18R.bwa.sam	304950	14	104134874	TGGTCCGCTGAAGGGAGCCCCCCCCTCCCCGCCCCAGGCTCAGGGTCTTGGATGAGACAGGATGGGGGAA	0.150956	3.01913	3.17009	17.8885	0.150956	3.472	3.62296	19.1833	0.150956	3.01913	0.675098	0.150956	3.01913	0.675098	1	10.639	AGCCCCCCCCTCCCCGCCCCAGG	5	23	chr14	104134854	104134877	chr14_104134874_84	1	+	VEGFAT2	T2-10F-18R	GACCCCCTCCACCCCGCCTCNGG	0.830261	0.566087	0	0	0	0	0	3.01913	0	0	1	0	0
chr11	83722557	83722557	chr11_83722557_38	T2-10F-18R.bwa.sam	178974	11	83722557	CCAGTCCAGCAAGTTTACCTCCTCACCTCCAGAGGCGGGGTGGGGAGTGACTCCAGGCTGGTTTTTAAAC	1.09443	0.339652	1.43409	16.1555	1.35861	0.41513	1.77374	19.8997	0.339652	1.09443	0.609694	0.339652	1.09443	0.609694	1	0	GTCACTCCCCACCCCGCCTCTGG	4	23	chr11	83722550	83722573	chr11_83722557_38	1	-	VEGFAT2	T2-10F-18R	GACCCCCTCCACCCCGCCTCNGG	0	0	0.339652	0	0	0	1.09443	0	0	0	1	0	0
chr3	13145800	13145814	chr3_13145805_39	T2-10F-18R.bwa.sam	612229	3	13145805	GCGGTTTGGGGAGTGAACCTGGGCGCCCGGGGGCGGGGGGGGGGGGTCCTGATCATTGGGAACAAGTTGT	1.13217	0.339652	1.47183	16.4317	1.32087	0.377391	1.69826	18.7083	0.339652	1.13217	0.620117	0.339652	1.09443	0.609694	1	4.67333	GACCCCCCCCCCCCGCCCCCGGG	5	23	chr3	13145795	13145818	chr3_13145805_39	1	-	VEGFAT2	T2-10F-18R	GACCCCCTCCACCCCGCCTCNGG	0	0	0.339652	0	0	0	1.01896	0	0	0	1	0	0
chr6	2737975	2738001	chr6_2737982_37	T2-10F-18R.bwa.sam	783427	6	2737982	CAACTCTGCTGGGGGTGGGGTGCCGGGGGCGGGTGGGGGGggggtggtcaatgttattaaccccagatga	1.13217	0.264174	1.39635	14.4914	1.13217	0.41513	1.5473	18.1659	0.264174	1.13217	0.546892	0.264174	1.13217	0.546892	1	9.49415	ACCCCCCCCCCACCCGCCCCCGG	6	23	chr6	2737969	2737992	chr6_2737982_37	1	-	VEGFAT2	T2-10F-18R	GACCCCCTCCACCCCGCCTCNGG	0	0	0.264174	0	0	0	1.09443	0	0	0	1	0	0
chr19	15200372	15200375	chr19_15200372_53	T2-10F-18R.bwa.sam	440527	19	15200372	ACCCCCCGCCTGGCCCAGCCCGCCCGGGGTGTCGGGGGCGGGGTGGGGGGGCTTTTGTGCGAGAGGTCCC	1.84922	0.150956	2.00017	14	2.30209	0.150956	2.45304	15.6205	0.150956	1.84922	0.528348	0.150956	1.84922	0.528348	1	1.24722	AAGCCCCCCCACCCCGCCCCCGA	5	23	chr19	15200368	15200391	chr19_15200372_53	1	-	VEGFAT2	T2-10F-18R	GACCCCCTCCACCCCGCCTCNGG	0	0	0.150956	0	0	0	1.84922	0	0	0	1	0	0
chr9	33202616	33202629	chr9_33202626_93	T2-10F-18R.bwa.sam	950405	9	33202626	CGAGAGGCTGCCCCTAGTGTCCCCTCCCTCCCCGCCTCTGGTGCTGCCGGCTGCATCCCAGGCCTGGAAC	0.075478	3.43426	3.50974	13.4907	0.113217	4.18904	4.30226	18.2483	0.075478	3.43426	0.509129	0.075478	3.43426	0.509129	1	4.81534	GTCCCCTCCCTCCCCGCCTCTGG	4	23	chr9	33202609	33202632	chr9_33202626_93	1	+	VEGFAT2	T2-10F-18R	GACCCCCTCCACCCCGCCTCNGG	0	0.075478	0	0	0	0	0	3.43426	0	0	1	0	0
chr8	37393672	37393679	chr8_37393679_146	T2-10F-18R.bwa.sam	906580	8	37393679	TCCTTCTCTCTACCCCACCCCGCCCACCCCGCCCCTGGGCCACCATGGGAGGGGTGGGGTTTTTCTTTCT	0.377391	5.13252	5.50991	36.8782	0.490609	5.96278	6.45339	45.3211	0.377391	5.13252	1.39175	0.037739	5.09478	0.438489	1	2.41661	CACCCCGCCCACCCCGCCCCTGG	4	23	chr8	37393659	37393682	chr8_37393679_146	1	+	VEGFAT2	T2-10F-18R	GACCCCCTCCACCCCGCCTCNGG	0	0.377391	0	0	0	0	0	5.09478	0	0	1	0	0
chr12	132044821	132044832	chr12_132044821_55	T2-10F-18R.bwa.sam	242376	12	132044821	CTTCTCCATGCAGCTCTGGACCCCACCCACCCCGCCGCAGGACGACAGCGACATCTACCTCGACTCGGTC	0.075478	2.00017	2.07565	10.2956	0.075478	2.22661	2.30209	10.8628	0.075478	2.00017	0.388548	0.075478	2.00017	0.388548	1	5.5	GACCCCACCCACCCCGCCGCAGG	3	23	chr12	132044804	132044827	chr12_132044821_55	1	+	VEGFAT2	T2-10F-18R	GACCCCCTCCACCCCGCCTCNGG	0.679304	0.754782	0	0	0	0	0	2.00017	0	0	1	0	0
chr13	51767775	51767789	chr13_51767785_50	T2-10F-18R.bwa.sam	254319	13	51767785	GTAAAGGCAGTGTCCAGCCCTCTCCTggggcggggggggggggggggTGCACAGCGCCAGCCTCTGACAC	1.81148	0.075478	1.88696	9.79796	1.88696	0.075478	1.96243	10	0.075478	1.81148	0.369766	0.075478	1.81148	0.369766	1	4.15515	CCCCCCCCCCCCCCCGCCCCAGG	5	23	chr13	51767773	51767796	chr13_51767785_50	1	-	VEGFAT2	T2-10F-18R	GACCCCCTCCACCCCGCCTCNGG	0	0	0.075478	0	0	0	1.66052	0	0	0	1	0	0
chr10	120981924	120981940	chr10_120981924_54	T2-10F-18R.bwa.sam	139879	10	120981924	CAGTTCAGATCTGGCTTAAGCCAAGTGCCTACCCCTATCCACCAACCCCCGCCCCCAGGGCTCTGTCTCC	0.301913	1.736	2.03791	19.1833	0.377391	1.96243	2.33982	22.8035	0.301913	1.736	0.723962	0.075478	1.736	0.361981	1	6.53197	AACCCCCGCCCCCAGGGCTCTGT	7	23	chr10	120981932	120981955	chr10_120981924_54	1	+	VEGFAT2	T2-10F-18R	GACCCCCTCCACCCCGCCTCNGG	0.301913	0.301913	0	0	0	0	0	1.736	0	0	1	0	0
chr6	26427571	26427588	chr6_26427574_106	T2-10F-18R.bwa.sam	793229	6	26427574	aggaaggcactgcagtattccaggtatgagtggtggtggcttgaggcagggtggcggctgtgCTGACTCA	0.528348	3.472	4.00035	35.8887	0.679304	4.07583	4.75513	44.0908	3.472	0.528348	1.35441	3.472	0.037739	0.361981	1	6.68487	CACAGCCGCCACCCTGCCTCAAG	6	23	chr6	26427578	26427601	chr6_26427574_106	1	-	VEGFAT2	T2-10F-18R	GACCCCCTCCACCCCGCCTCNGG	0	0	3.472	0	0	0	0.528348	0	0	0	1	0	0
chr16	67255545	67255547	chr16_67255547_29	T2-10F-18R.bwa.sam	360557	16	67255547	TCCCCTGGGTTGCTGAGGCCCTCCCACCCCGCATCAGGACAGAAGAGGCTATTCGGGTTGCCTCATCTCC	0.113217	0.981217	1.09443	8.83176	0.226435	1.16991	1.39635	13.6382	0.113217	0.981217	0.333303	0.113217	0.981217	0.333303	1	1	AGGCCCTCCCACCCCGCATCAGG	6	23	chr16	67255527	67255550	chr16_67255547_29	1	+	VEGFAT2	T2-10F-18R	GACCCCCTCCACCCCGCCTCNGG	0	0.113217	0	0	0	0	0	0.981217	0	0	1	0	0
chr1	4127591	4127615	chr1_4127607_82	T2-10F-18R.bwa.sam	2608	1	4127607	GTCTCCCCACCCATCCCCCTGAGTTGCTGGCCTCCCGTCCACCAACCTCCTAGTCCTCTCCTCGGGGAAG	0.226435	2.86817	3.09461	21.3542	0.301913	3.2833	3.58522	26.3818	0.226435	2.86817	0.805887	0.037739	2.86817	0.329002	1	9.97775	AACCTCCTAGTCCTCTCCTCGGG	7	23	chr1	4127615	4127638	chr1_4127607_82	1	+	VEGFAT2	T2-10F-18R	GACCCCCTCCACCCCGCCTCNGG	0.226435	0.113217	0	0	0	0	0	2.86817	0	0	1	0	0
chr6	157774216	157774281	chr6_157774254_2016	T2-10F-18R.bwa.sam	834600	6	157774254	agtggaggaggtggaggagtggaggaggtgggggagtggaggaggtggggtagtggaggagGGATGTGGG	0.717043	75.365	76.0821	194.79	0.754782	84.8375	85.5923	212.038	75.365	0.717043	7.35119	2.45304	0.037739	0.304263	1	17.6129	CACCTCCTCCACTCCTCCACCTC	7	23	chr6	157774226	157774249	chr6_157774254_2016	1	-	VEGFAT2	T2-10F-18R	GACCCCCTCCACCCCGCCTCNGG	0	0	18.4544	61.8167	0	0.037739	0.679304	0	0	0	1	0	0
chr19	4278584	4278602	chr19_4278591_77	T2-10F-18R.bwa.sam	434128	19	4278591	cctcttcccgccaccgctcccccccaccccgccccCAGAAGCCACAAAAGGACAGATGCAGAGGACAGGC	0.679304	2.22661	2.90591	32.5883	0.754782	2.33982	3.09461	35.2136	0.679304	2.22661	1.22985	0.037739	2.22661	0.28988	1	7.43303	GCTCCCCCCCACCCCGCCCCCAG	6	23	chr19	4278571	4278594	chr19_4278591_77	1	+	VEGFAT2	T2-10F-18R	GACCCCCTCCACCCCGCCTCNGG	0	0.679304	0	0	0	0	0	1.736	0	0	1	0	0
chr19	10053087	10053100	chr19_10053087_28	T2-10F-18R.bwa.sam	437747	19	10053087	TTGGGGAAATCTTCATGGGACCCCCCAGCCCCCGCCTCAGGCATTAACACCCAAACTATGACTCCTTCCC	0.075478	0.981217	1.05669	7.2111	0.075478	1.20765	1.28313	8	0.075478	0.981217	0.272141	0.075478	0.981217	0.272141	1	6.5	GACCCCCCAGCCCCCGCCTCAGG	4	23	chr19	10053070	10053093	chr19_10053087_28	1	+	VEGFAT2	T2-10F-18R	GACCCCCTCCACCCCGCCTCNGG	0	0.075478	0	0	0	0	0	0.981217	0	0	1	0	0
F2&R1
#BED Chromosome	BED Min.Position	BED Max.Position	BED Name	Filename	WindowIndex	Chromosome	Position	Sequence	+.mi	-.mi	bi.sum.mi	bi.geometric_mean.mi	+.total	-.total	total.sum	total.geometric_mean	primer1.mi	primer2.mi	primer.geometric_mean	primer1E.mi	primer2E.mi	primerE.geometric_mean	IF(AND(primerE.geometric_mean>0)*OR(primer1E.mi>=1,primer2E.mi>=1),1,0)	position.stdev	Off-Target Sequence	Mismatches	Length	BED off-target Chromosome	BED off-target start	BED off-target end	BED off-target name	BED Score	Strand	Cells	Targetsite	Target Sequence	FUPnum	FDPnum	FUNum	FDNnum	FDSBRatio	RUPnum	RDPnum	RUNnum	RDNnum	RDSBRatio	Flag2	Translocation Rate	Translocation Rate+2
chr6	43770762	43770871	chr6_43770825_11357	T2-10F-19R.bwa.sam	859650	6	43770825	AGCCGCGGGCAGGGGCCGGAGCCCGCGCCCGGAGGCGGGGTGGAGGGGGTCGGGGCTCGCGGCGTCGCAC	361.239	67.3643	428.603	4133.52	566.2	82.1203	648.32	5713.71	66.3454	362.258	155.029	62.2695	355.729	148.832	1	28.1679	GACCCCCTCCACCCCGCCTCCGG	0	23	chr6	43770818	43770841	chr6_43770825_11357	1	-	VEGFAT2	T2-10F-19R	GACCCCCTCCACCCCGCCTCNGG	0.188696	0.41513	58.5711	0.188696	0.007033	0	354.899	1.05669	0.830261	0.002968	1	0.00698388	0.00680695
chr11	31795906	31795959	chr11_31795935_5220	T2-10F-19R.bwa.sam	171582	11	31795935	TACCCACCTCCCTATCCTCAAAACTTGGCCAGAGGCGGGGTGGAGGGGCCCCTAGGAGCGCCTTGGTGGG	162.58	34.4181	196.998	1982.14	237.605	41.9659	279.571	2645.97	34.6823	162.316	75.0299	33.7765	161.259	73.8023	1	12.2692	GGGCCCCTCCACCCCGCCTCTGG	3	23	chr11	31795928	31795951	chr11_31795935_5220	1	-	VEGFAT2	T2-10F-19R	GACCCCCTCCACCCCGCCTCNGG	0	0.264174	34.4181	0	0.007609	0	161.901	0	0	0	1	0.00755154	0.00720168
chr9	100837324	100837391	chr9_100837367_4066	T2-10F-19R.bwa.sam	1034268	9	100837367	acagatgagccacaaccctgttggacgtcctgaggcggggtgggggggtgtgcaagggaactctcctgtt	100.084	53.3631	153.447	1936.47	112.614	65.0245	177.638	2267.47	53.4386	100.009	73.1049	51.4384	99.5181	71.5475	1	14.0819	ACACCCCCCCACCCCGCCTCAGG	4	23	chr9	100837360	100837383	chr9_100837367_4066	1	-	VEGFAT2	T2-10F-19R	GACCCCCTCCACCCCGCCTCNGG	0	0.075478	53.2876	0	0.001413	0	83.5167	0	0	0	1	0.00141101	0.00136333
chr5	6714997	6715025	chr5_6715005_4805	T2-10F-19R.bwa.sam	781106	5	6715005	GAACGGGAAATCGACTCTCTACCCCTCCACCCCGCCTCCGGGCAAGTGAGGAACCCCTTGTCAAAGTGGG	31.4367	149.9	181.336	1818.98	37.7391	194.658	232.397	2271.12	31.4744	149.862	68.6791	29.2478	148.843	65.9798	1	7.59386	CTACCCCTCCACCCCGCCTCCGG	3	23	chr5	6714988	6715011	chr5_6715005_4805	1	+	VEGFAT2	T2-10F-19R	GACCCCCTCCACCCCGCCTCNGG	0	31.3989	0.037739	0	0.001199	0.603826	0	148.39	0	0	1	0.00119756	0.00112867
chr10	133336427	133336479	chr10_133336443_2686	T2-10F-19R.bwa.sam	158476	10	133336443	GTCCGACGCCCCTTCTGTCGCCCTCCCCACCCCGCCTCCGGCGGACAGAGCTGGGCGGGAGCTGGGACTG	15.473	85.8942	101.367	966.002	18.2657	108.84	127.105	1181.46	16.2656	85.1017	37.2052	15.8127	84.5734	36.5696	1	12.0257	CGCCCTCCCCACCCCGCCTCCGG	4	23	chr10	133336426	133336449	chr10_133336443_2686	1	+	VEGFAT2	T2-10F-19R	GACCCCCTCCACCCCGCCTCNGG	0	15.0956	1.16991	0	0.071759	0.150956	0.377391	83.1393	0	0.004517	1	0.0669544	0.0640502
chr17	4455442	4455485	chr17_4455457_2768	T2-10F-19R.bwa.sam	401573	17	4455457	CTGTCGGTGCCCCACATGTGGCAGATGCCCAGAGGCGGGGTGTGGGGGGTACTTTGTGGGCGTTTTGGGG	90.6116	13.8503	104.462	938.705	118.048	17.4355	135.483	1202.14	14.5296	89.9323	36.148	13.6238	89.2908	34.8781	1	9.94703	TACCCCCCACACCCCGCCTCTGG	3	23	chr17	4455450	4455473	chr17_4455457_2768	1	-	VEGFAT2	T2-10F-19R	GACCCCCTCCACCCCGCCTCNGG	0	0.679304	13.6616	0	0.047244	0	89.5927	0	0	0	1	0.0451127	0.0415709
chr18	23779579	23779630	chr18_23779595_3539	T2-10F-19R.bwa.sam	444282	18	23779595	tAAaacaagagaaagcagaatacatgggccagaggcggggtgggtgggggcagtggtgggagctcgtgga	123.067	10.4915	133.559	952.133	145.107	12.1897	157.297	1114.42	11.0198	122.539	36.7472	9.548	121.746	34.0945	1	12.4922	GCCCCCACCCACCCCGCCTCTGG	3	23	chr18	23779588	23779611	chr18_23779595_3539	1	-	VEGFAT2	T2-10F-19R	GACCCCCTCCACCCCGCCTCNGG	0	0.528348	10.4915	0	0.047782	0	109.066	0	0	0	1	0.045603	0.0405803
chr15	32993891	32993916	chr15_32993904_2280	T2-10F-19R.bwa.sam	332571	15	32993904	ccctcctcaacttgtcctctgcaacagcagccgggggcggggtggggggggtcttttggaaatgcaaatc	62.7224	23.3228	86.0452	1013.47	70.0061	28.1534	98.1594	1176.36	23.3228	62.7224	38.2474	17.6619	62.5715	33.2435	1	6.67529	GACCCCCCCCACCCCGCCCCCGG	2	23	chr15	32993899	32993922	chr15_32993904_2280	1	-	VEGFAT2	T2-10F-19R	GACCCCCTCCACCCCGCCTCNGG	0.037739	0.037739	23.2473	0	0.001618	0	57.5899	0	0	0	1	0.00161539	0.00149254
chr5	139648618	139648702	chr5_139648671_2361	T2-10F-19R.bwa.sam	819703	5	139648671	AGGGGCAGGTGCTGCAGGCTCCCCCCCCTCCCCGCCTCGGGCCAGCCGCGGCGGCGCGACTCGGGCTCCG	12.0765	77.0255	89.1021	808.158	15.2843	95.8951	111.179	1014.45	12.6049	76.4972	31.0522	12.001	76.0821	30.2169	1	22.8497	CTCCCCCCCCTCCCCGCCTCGGG	4	23	chr5	139648654	139648677	chr5_139648671_2361	1	+	VEGFAT2	T2-10F-19R	GACCCCCTCCACCCCGCCTCNGG	0	11.8501	0.679304	0.075478	0.054054	0.113217	0	72.0062	0	0	1	0.051282	0.0467538
chr2	241275153	241275215	chr2_241275191_2470	T2-10F-19R.bwa.sam	581680	2	241275191	TTAACAAAACAGAAAGCAATTCCCCCCCACCCCGCCTCAGGAAAGAATAAACCTCATACCAGGCTAAAAA	10.6802	82.5355	93.2156	786.715	12.869	102.801	115.67	963.786	11.0953	82.1203	30.1853	10.1518	81.1768	28.707	1	13.2908	ATTCCCCCCCACCCCGCCTCAGG	4	23	chr2	241275174	241275197	chr2_241275191_2470	1	+	VEGFAT2	T2-10F-19R	GACCCCCTCCACCCCGCCTCNGG	0	10.6802	0.41513	0	0.037288	0	0	80.6485	0	0	1	0.0359476	0.0317007
chr9	123375881	123375915	chr9_123375900_2127	T2-10F-19R.bwa.sam	1042685	9	123375900	GGAGCTGTGAACCTCCCCGCCACACCCCTTCCTGGGGCGGGGTGGGGGGAGTGGGTGCTGGCGAGGAGAG	68.2323	12.0388	80.2711	759.442	78.4974	14.5296	93.0269	894.874	12.152	68.1191	28.7712	11.2085	67.4775	27.5013	1	8.4918	CACTCCCCCCACCCCGCCCCAGG	4	23	chr9	123375895	123375918	chr9_123375900_2127	1	-	VEGFAT2	T2-10F-19R	GACCCCCTCCACCCCGCCTCNGG	0	0.113217	12.001	0	0.009317	0	64.4962	0	0	0	1	0.00923099	0.00802146
chrX	150764028	150764068	chrX_150764055_2710	T2-10F-19R.bwa.sam	1105323	X	150764055	CCGTGCCTGTTGCTGCAGCTGCCCCCCCACCCCGCCACTGGCTGCAGGAATTCAGCCTTTAGAGGCAGAG	8.26487	94.0081	102.273	738.599	10.0763	122.124	132.2	929.522	8.45356	93.8194	28.1622	7.66104	93.4798	26.761	1	10.0376	CTGCCCCCCCACCCCGCCACTGG	5	23	chrX	150764038	150764061	chrX_150764055_2710	1	+	VEGFAT2	T2-10F-19R	GACCCCCTCCACCCCGCCTCNGG	0.113217	8.22713	0.339652	0.150956	0.039474	0	0	92.7628	0	0	1	0.037975	0.0321434
chr17	41888485	41888527	chr17_41888504_2096	T2-10F-19R.bwa.sam	416979	17	41888504	AGAGAAATGAGCTGCTTCTACACTCAGCCCAGAGGCGGGGTGGGAGGGGCATGGGACAGATCCAGGAATC	71.5534	7.54782	79.1012	615.792	83.1393	9.20834	92.3476	733.166	8.00069	71.1005	23.8506	7.6233	70.6476	23.2071	1	9.85533	TGCCCCTCCCACCCCGCCTCTGG	4	23	chr17	41888497	41888520	chr17_41888504_2096	1	-	VEGFAT2	T2-10F-19R	GACCCCCTCCACCCCGCCTCNGG	0	0.566087	7.43461	0	0.070423	0	67.6285	0	0.075478	0	1	0.0657899	0.0566048
chr4	38535983	38536013	chr4_38536006_2006	T2-10F-19R.bwa.sam	736603	4	38536006	TCTGGGCCCCATCCTCCCCTCCCCACCCACCCCGCCTCAGGCTTGAAGAGGAAAGAAGAGCGCAGGGCCA	7.6233	68.0814	75.7047	603.662	8.68	90.6871	99.3671	743.431	7.66104	68.0436	22.8317	7.20817	67.553	22.0666	1	8.40179	CTCCCCACCCACCCCGCCTCAGG	4	23	chr4	38535989	38536012	chr4_38536006_2006	1	+	VEGFAT2	T2-10F-19R	GACCCCCTCCACCCCGCCTCNGG	0	7.6233	0.037739	0	0.004902	0	0	66.2699	0	0	1	0.00487809	0.00390631
chr11	72237725	72237771	chr11_72237762_2246	T2-10F-19R.bwa.sam	187890	11	72237762	TATGGCCGGCCCCTCAGCTTCCCTCCACCCCGCATCCGGGAGAGCATCCAGGAAGACCTGGCAGAGGAGG	5.32122	79.4408	84.7621	544.798	6.64208	102.952	109.594	692.913	5.58539	79.1767	21.0293	5.47217	78.837	20.7704	1	11.4481	GCTTCCCTCCACCCCGCATCCGG	5	23	chr11	72237743	72237766	chr11_72237762_2246	1	+	VEGFAT2	T2-10F-19R	GACCCCCTCCACCCCGCCTCNGG	0	5.05704	0.264174	0	0.049296	0	0	78.9125	0	0	1	0.0469801	0.0360834
chr8	143740777	143740800	chr8_143740793_2080	T2-10F-19R.bwa.sam	1008191	8	143740793	TCGCCTGATCGCCTGTGTACCCCACCACCCCGCCCCAGGTGTCAGGATAAGGAGCCTGACCCTGTCCTGA	5.8873	72.6101	78.4974	547.854	6.86852	95.2158	102.084	677.633	5.8873	72.6101	20.6755	5.62313	71.9685	20.1169	1	6.49038	GTACCCCACCACCCCGCCCCAGG	5	23	chr8	143740774	143740797	chr8_143740793_2080	1	+	VEGFAT2	T2-10F-19R	GACCCCCTCCACCCCGCCTCNGG	0	5.8873	0	0	0	0	0	72.6101	0	0	1	0	0
chr1	939937	939972	chr1_939957_1225	T2-10F-19R.bwa.sam	105	1	939957	TTCCCCCGGGTCGGCCCTGACCCTGTCCACCCCACCTCAGGACGTTCTCCAGGGGTCCCTCCGGGATGCA	5.47217	40.7582	46.2304	395.727	6.37791	54.533	60.9109	494.171	5.62313	40.6073	15.1109	5.62313	39.5883	14.9201	1	8.6283	GACCCTGTCCACCCCACCTCAGG	3	23	chr1	939940	939963	chr1_939957_1225	1	+	VEGFAT2	T2-10F-19R	GACCCCCTCCACCCCGCCTCNGG	0	5.47217	0.150956	0	0.026667	0	0	40.6073	0	0	1	0.0259743	0.0198024
chr1	151059400	151059424	chr1_151059411_1526	T2-10F-19R.bwa.sam	59805	1	151059411	CAGCCCAGGACACCCGCCTCCCCCACACCCCGCATCCGGTGTGTCTCCGCCTGGCCCGGCCGGCGCGGCA	3.17009	54.4198	57.5899	348.034	3.81165	69.2135	73.0252	430.388	3.81165	53.7782	14.3173	3.73617	53.3631	14.12	1	6.28612	CCTCCCCCACACCCCGCATCCGG	6	23	chr1	151059392	151059415	chr1_151059411_1526	1	+	VEGFAT2	T2-10F-19R	GACCCCCTCCACCCCGCCTCNGG	0	3.13235	0.641565	0	0.168317	0	0	53.2122	0	0	1	0.144068	0.111114
chr9	137368956	137369023	chr9_137368991_1142	T2-10F-19R.bwa.sam	1052316	9	137368991	GGGCACAGGGCCGGGGGACGGGGTGCAGTGCCCGGGGCGGGGTGGGGGGGCTTCTCAGAGCCGTGTGGGG	37.8523	5.24574	43.0981	373.386	40.2676	5.92504	46.1927	409.291	5.47217	37.6259	14.3491	3.54748	37.3995	11.5184	1	15.5936	AAGCCCCCCCACCCCGCCCCGGG	4	23	chr9	137368986	137369009	chr9_137368991_1142	1	-	VEGFAT2	T2-10F-19R	GACCCCCTCCACCCCGCCTCNGG	0	0.226435	5.05704	0	0.042553	0	30.5309	0	0	0	1	0.0408162	0.0310889
chr22	50446346	50446394	chr22_50446370_684	T2-10F-19R.bwa.sam	651862	22	50446370	ATTCCCCTGGGAGCCCACTGTCCCCCCCCCCCCCCCGCCTCCGGCCTCCATCCCTTCAGCTCGGGTCTAG	6.64208	19.1715	25.8136	299.012	7.92521	21.1339	29.0591	342.929	7.17043	18.6431	11.562	6.79304	18.4922	11.2079	1	11.0567	CCCCCCCCCCCCCCCGCCTCCGG	4	23	chr22	50446356	50446379	chr22_50446370_684	1	+	VEGFAT2	T2-10F-19R	GACCCCCTCCACCCCGCCTCNGG	0	6.64208	0.528348	0	0.073298	0	0	18.3035	0	0	1	0.0682923	0.0576143
chr4	8840178	8840204	chr4_8840189_1073	T2-10F-19R.bwa.sam	728972	4	8840189	CCAGGAAGACAGAGAGAGGAGTCGAGCCTGCCCGGGGCGGGGTGGGGGGTATGAAACATGAGGCCTGCAG	37.0976	3.39652	40.4941	297.439	48.1551	4.07583	52.2309	371.225	3.39652	37.0976	11.2251	3.35878	36.7579	11.1113	1	7.62671	CATACCCCCCACCCCGCCCCGGG	6	23	chr4	8840184	8840207	chr4_8840189_1073	1	-	VEGFAT2	T2-10F-19R	GACCCCCTCCACCCCGCCTCNGG	0	0	3.39652	0	0	0	37.0221	0	0	0	1	0	0
chr5	180161292	180161307	chr5_180161301_979	T2-10F-19R.bwa.sam	837681	5	180161301	TGCAGTGGGCAGGAGAGGGACTCCCTCCGCCCCGCTTCCAGAGTGTCTTTTGGGAGGTGAGTGGGCTCCG	3.58522	33.3614	36.9466	289.793	4.1513	43.5887	47.74	356.441	3.62296	33.3236	10.9877	3.62296	33.2482	10.9753	1	4.84149	GACTCCCTCCGCCCCGCTTCCAG	4	23	chr5	180161284	180161307	chr5_180161301_979	1	+	VEGFAT2	T2-10F-19R	GACCCCCTCCACCCCGCCTCNGG	0	3.58522	0.037739	0	0.010309	0	0	33.2859	0	0	1	0.0102038	0.0067116
chr19	14032155	14032191	chr19_14032161_1564	T2-10F-19R.bwa.sam	472924	19	14032161	GAATGGGCGGCAGCGAGGTCGAACCGGAGCCCCGGGGCGGGGTGGGGGAGCTCTCTGGGTGGTTAACAGG	55.8539	3.17009	59.024	352.59	71.5156	3.92487	75.4405	443.937	3.17009	55.8539	13.3065	1.62278	55.401	9.48176	1	9.77189	GAGCTCCCCCACCCCGCCCCGGG	4	23	chr19	14032156	14032179	chr19_14032161_1564	1	-	VEGFAT2	T2-10F-19R	GACCCCCTCCACCCCGCCTCNGG	0	0	3.17009	0	0	0	55.552	0	0	0	1	0	0
chr2	169716803	169716882	chr2_169716842_983	T2-10F-19R.bwa.sam	555851	2	169716842	tccctctccacacaccccacccccccaccccgccccaggttttgctccaagctgtgcatttgggctcccg	2.49078	34.6068	37.0976	246.012	3.01913	44.5322	47.5513	307.246	2.49078	34.6068	9.28428	2.18887	34.3803	8.67491	1	17.1168	CCACCCCCCCACCCCGCCCCAGG	5	23	chr2	169716823	169716846	chr2_169716842_983	1	+	VEGFAT2	T2-10F-19R	GACCCCCTCCACCCCGCCTCNGG	0.037739	2.30209	0	0	0	0	0	33.3614	0	0	1	0	0
chr4	1494516	1494533	chr4_1494530_799	T2-10F-19R.bwa.sam	723870	4	1494530	GTGTGCGAGACGGGTATGAGGCCCCCACACCCCGCCTCAGGACCACTGTCCATGGTTCCACCCCTGACCC	2.45304	27.7005	30.1536	218.426	3.01913	36.456	39.4751	277.993	2.67948	27.4741	8.57999	2.37756	27.2854	8.05436	1	5.8196	AGGCCCCCACACCCCGCCTCAGG	5	23	chr4	1494513	1494536	chr4_1494530_799	1	+	VEGFAT2	T2-10F-19R	GACCCCCTCCACCCCGCCTCNGG	0	2.45304	0.226435	0	0.083333	0	0	27.3986	0	0	1	0.0769228	0.0483889
chr5	171451057	171451093	chr5_171451065_1278	T2-10F-19R.bwa.sam	832188	5	171451065	CAGccccgtcccctcgggccgcccccccaccccgccgccggccgcctcccgcccgcgggcgagccgcTGA	2.00017	46.2304	48.2306	254.804	2.33982	58.9485	61.2883	311.198	2.11339	46.1172	9.87237	1.24539	45.8908	7.55989	1	9.68179	CCGCCCCCCCACCCCGCCGCCGG	5	23	chr5	171451048	171451071	chr5_171451065_1278	1	+	VEGFAT2	T2-10F-19R	GACCCCCTCCACCCCGCCTCNGG	0	2.00017	0.113217	0	0.052632	0	0	41.4753	0	0	1	0.0500004	0.027524
chr17	57663123	57663172	chr17_57663168_971	T2-10F-19R.bwa.sam	424469	17	57663168	TGCCCAGTTGCTGGGGCTTTGCTCTGAGCCAGTGGCGGGGTGGAGGGGCGGGGCCAAGGCGGGAGCAGCG	34.2294	2.4153	36.6447	240.932	41.664	2.86817	44.5322	289.662	2.4153	34.2294	9.09254	1.5473	34.0407	7.2575	1	13.1932	CCGCCCCTCCACCCCGCCACTGG	4	23	chr17	57663161	57663184	chr17_57663168_971	1	-	VEGFAT2	T2-10F-19R	GACCCCCTCCACCCCGCCTCNGG	0	0	2.37756	0	0	0	33.7765	0	0	0	1	0	0
chr2	128486617	128486655	chr2_128486626_660	T2-10F-19R.bwa.sam	543766	2	128486626	GGGGGCACTGCTTGCACGTCAGCCGCGTGGCCGGGGGCGGGGTGGGGGGGGGGTCATGCCGGTGACATag	20.8697	4.03809	24.9078	243.251	23.5869	4.86835	28.4553	283.945	4.07583	20.832	9.21453	2.56626	20.1904	7.19819	1	11.3051	CCCCCCCCCCACCCCGCCCCCGG	4	23	chr2	128486621	128486644	chr2_128486626_660	1	-	VEGFAT2	T2-10F-19R	GACCCCCTCCACCCCGCCTCNGG	0	0.037739	4.03809	0	0.009174	0	18.9073	0	0	0	1	0.0090906	0.00621134
chr17	17051535	17051548	chr17_17051536_1155	T2-10F-19R.bwa.sam	407757	17	17051536	GCAGCCAAAGCCTGGAGCTTGGCCTCCCATCCTGGGGCGGGGTGGCGGGGGAGGGCCTTGGGTCATCTCT	42.381	1.20765	43.5887	189.568	50.4195	1.35861	51.7781	219.308	1.20765	42.381	7.15413	1.20765	42.0414	7.1254	1	3.79967	CTCCCCCGCCACCCCGCCCCAGG	4	23	chr17	17051531	17051554	chr17_17051536_1155	1	-	VEGFAT2	T2-10F-19R	GACCCCCTCCACCCCGCCTCNGG	0	0	1.20765	0	0	0	41.513	0	0	0	1	0	0
chr11	19777043	19777142	chr11_19777113_603	T2-10F-19R.bwa.sam	168444	11	19777113	CTCACCAgccgccgacccccccccccaccccgccctcggccgccgcggccccagcggcctccgcGCTGCG	4.1513	18.6054	22.7567	232.873	4.98156	22.8322	27.8137	282.595	4.11356	18.6431	8.75727	2.604	18.4167	6.9251	1	21.2441	CCCCCCCCCCACCCCGCCCTCGG	5	23	chr11	19777094	19777117	chr11_19777113_603	1	+	VEGFAT2	T2-10F-19R	GACCCCCTCCACCCCGCCTCNGG	0	4.07583	0	0	0	0.075478	0.075478	18.0393	0	0.004158	1	0	0
chr10	114534486	114534506	chr10_114534497_653	T2-10F-19R.bwa.sam	148493	10	114534497	GCTGCAACGGCCCTGGGCACTCATGATCCCTGAGGCGGGGTGGGGGTGGGGGGTTCCTGGGACACTCCAG	22.6057	2.03791	24.6436	179.85	24.3795	2.52852	26.908	208.043	2.11339	22.5303	6.90038	2.07565	22.417	6.82129	1	6.54905	CCCCACCCCCACCCCGCCTCAGG	4	23	chr10	114534490	114534513	chr10_114534497_653	1	-	VEGFAT2	T2-10F-19R	GACCCCCTCCACCCCGCCTCNGG	0	0.075478	2.03791	0	0.035088	0	20.115	0	0	0	1	0.0338986	0.0183493
chr7	95690353	95690380	chr7_95690363_721	T2-10F-19R.bwa.sam	933397	7	95690363	CTTCTGTGTTGGAGCTATGGAACTCTAAACCCAGGGGCGGGGTGTGAGGGGTCCTTAGTTTGAATTGTGT	24.9833	2.22661	27.2099	197.631	32.5689	2.64174	35.2106	245.784	2.37756	24.8323	7.68378	1.62278	24.6814	6.32871	1	6.4398	GACCCCTCACACCCCGCCCCTGG	4	23	chr7	95690358	95690381	chr7_95690363_721	1	-	VEGFAT2	T2-10F-19R	GACCCCCTCCACCCCGCCTCNGG	0	0.150956	2.22661	0	0.0625	0	24.7569	0	0	0	1	0.0588235	0.034484
chr20	10933305	10933319	chr20_10933311_636	T2-10F-19R.bwa.sam	586970	20	10933311	agggaagggaacatcacacactggggcctgccaggggcggggtgggggggtggtaaaggggagggatagc	21.5868	2.4153	24.0021	191.332	23.0586	2.98139	26.04	219.702	2.4153	21.5868	7.22071	1.77374	21.3981	6.16073	1	3.96989	CCACCCCCCCACCCCGCCCCTGG	5	23	chr20	10933306	10933329	chr20_10933311_636	1	-	VEGFAT2	T2-10F-19R	GACCCCCTCCACCCCGCCTCNGG	0	0	2.4153	0	0	0	16.9071	0	0	0	1	0	0
chr13	99894729	99894747	chr13_99894739_346	T2-10F-19R.bwa.sam	290937	13	99894739	TTGCTTTATTCCCCTAATACCTTGCCTGAGGCGGGGGGGGGGGGGGGTGCCCAATAATGTCTTCATTGTT	8.90643	4.1513	13.0577	161.121	9.548	4.94383	14.4918	182.052	4.22678	8.83095	6.10954	4.1513	8.60452	5.97662	1	4.76006	CCCCCCCCCCCCCCCGCCTCAGG	4	23	chr13	99894728	99894751	chr13_99894739_346	1	-	VEGFAT2	T2-10F-19R	GACCCCCTCCACCCCGCCTCNGG	0	0.075478	4.03809	0	0.018182	0	8.4913	0	0	0	1	0.0178573	0.012346
chr13	26052078	26052123	chr13_26052094_482	T2-10F-19R.bwa.sam	264226	13	26052094	TCCCCGGCGCGCATGCGCGCTGCGCGGCTCCCCCCCACCCCCGACCTCAGGGACGCCCGCGGGCGCCGGG	2.26435	15.9259	18.1903	159.123	2.7927	22.4925	25.2852	210.01	2.45304	15.7372	6.21322	2.26435	15.6617	5.95513	1	12.3758	TCCCCCCCACCCCCGACCTCAGG	7	23	chr13	26052087	26052110	chr13_26052094_482	1	+	VEGFAT2	T2-10F-19R	GACCCCCTCCACCCCGCCTCNGG	0	2.26435	0.188696	0	0.075758	0	0	15.473	0	0	1	0.0704229	0.0423746
chrX	129906653	129906668	chrX_129906666_1135	T2-10F-19R.bwa.sam	1097059	X	129906666	CTCCTGTGATGTTTTGTGCCCCCCCCACCCCGCCCCCGGAACTAAATGTAGTCCGTTTAGTAATGTTGGC	1.05669	41.7772	42.8339	176.057	1.39635	52.2687	53.665	226.374	1.05669	41.7772	6.64423	0.830261	41.4753	5.86816	1	4.21051	TGCCCCCCCCACCCCGCCCCCGG	4	23	chrX	129906647	129906670	chrX_129906666_1135	1	+	VEGFAT2	T2-10F-19R	GACCCCCTCCACCCCGCCTCNGG	0	1.05669	0	0	0	0	0	40.5696	0	0	1	0	0
chr1	77779738	77779773	chr1_77779749_1272	T2-10F-19R.bwa.sam	42295	1	77779749	TGTACCTGGCCTGGAGCTCCAGGTACAGGGCCAGGGGCGGGGTGGGGTGGAGAGGCGGGCGGGAGGAAGC	46.7588	1.24539	48.0042	202.205	53.816	1.5473	55.3633	241.797	1.24539	46.7588	7.63105	0.679304	45.6643	5.56956	1	8.8792	TCTCCACCCCACCCCGCCCCTGG	6	23	chr1	77779744	77779767	chr1_77779749_1272	1	-	VEGFAT2	T2-10F-19R	GACCCCCTCCACCCCGCCTCNGG	0	0	1.24539	0.528348	0	0	45.6643	0	0	0	1	0	0
chr3	140679950	140679963	chr3_140679958_393	T2-10F-19R.bwa.sam	706296	3	140679958	atctgaattaattagaatcaacccccccaccccgcttcaggtgattctaatgtgcagAATGGCCTGCAGG	2.45304	12.3784	14.8315	146.014	2.86817	14.5673	17.4355	171.278	2.45304	12.3784	5.51043	2.45304	12.0388	5.4343	1	3.98173	CAACCCCCCCACCCCGCTTCAGG	4	23	chr3	140679941	140679964	chr3_140679958_393	1	+	VEGFAT2	T2-10F-19R	GACCCCCTCCACCCCGCCTCNGG	0	2.45304	0	0	0	0	0	11.0576	0	0	1	0	0
chr9	37465347	37465387	chr9_37465367_735	T2-10F-19R.bwa.sam	1019790	9	37465367	TCCTCCCCCTTCCACCCGCCCCCCTCCCACCCCGCCTCTAGTCCCCTAGCTCCTCCAGCCAGTTCGCCGC	1.58504	26.1532	27.7383	170.605	1.88696	32.6066	34.4936	207.846	1.58504	26.1532	6.43848	0.981217	25.7758	5.02908	1	10.0838	CCCCCCTCCCACCCCGCCTCTAG	5	23	chr9	37465350	37465373	chr9_37465367_735	1	+	VEGFAT2	T2-10F-19R	GACCCCCTCCACCCCGCCTCNGG	0	1.58504	0	0	0	0	0	24.7191	0	0	1	0	0
chr1	11654480	11654489	chr1_11654488_746	T2-10F-19R.bwa.sam	7455	1	11654488	CTTAAAGGCccccgacccgacccgccccgccccgcctctggccccgcgcccggccgccccgcAGTCCCAG	0.792521	27.3609	28.1534	123.39	0.981217	36.1918	37.173	157.905	0.792521	27.3609	4.65662	0.792521	27.1722	4.64053	1	2.72718	GACCCGCCCCGCCCCGCCTCTGG	3	23	chr1	11654471	11654494	chr1_11654488_746	1	+	VEGFAT2	T2-10F-19R	GACCCCCTCCACCCCGCCTCNGG	0	0.792521	0	0	0	0	0	26.1909	0	0	1	0	0
chr19	13011354	13011404	chr19_13011374_414	T2-10F-19R.bwa.sam	472213	19	13011374	ACAAAGAGGCCATTTAATGCCCCCCACCACCCCACCTCGGGAGAAATTTCCACTTGCCCCCGAGTCCAGC	4.98156	10.6424	15.624	192.935	5.84956	13.6993	19.5489	237.202	5.17026	10.4537	7.35177	1.66052	10.2273	4.121	1	11.9284	GCCCCCCACCACCCCACCTCGGG	3	23	chr19	13011357	13011380	chr19_13011374_414	1	+	VEGFAT2	T2-10F-19R	GACCCCCTCCACCCCGCCTCNGG	0	4.94383	0.188696	0	0.036496	0	0	10.4537	0	0	1	0.0352109	0.0264557
chr9	127900791	127900810	chr9_127900807_564	T2-10F-19R.bwa.sam	1045052	9	127900807	gaaaccccctcccccaaccccccaccccaccccgcctccagtctctactaaaaatacacaaattagcgag	0.528348	20.7565	21.2849	87.7496	0.679304	25.3229	26.0023	109.9	0.830261	20.4546	4.121	0.830261	20.2282	4.09813	1	5.49242	CCCCCACCCCACCCCGCCTCCAG	5	23	chr9	127900790	127900813	chr9_127900807_564	1	+	VEGFAT2	T2-10F-19R	GACCCCCTCCACCCCGCCTCNGG	0	0.528348	0.301913	0	0.347826	0	0	10.0386	0	0	1	0.258064	0.106673
chr11	65712295	65712319	chr11_65712296_838	T2-10F-19R.bwa.sam	183649	11	65712296	GGGAAGATGGCGGAGGTGGTGAGTCCGGTGCCCGGGGCGGGGCGGAGGGAGCCAGGGGAGGTGGGTAGAG	31.4367	0.188696	31.6254	64.5368	40.1922	0.188696	40.3809	72.9726	0.490609	31.1348	3.90832	0.490609	30.7951	3.88695	1	7.00969	GGCTCCCTCCGCCCCGCCCCGGG	4	23	chr11	65712291	65712314	chr11_65712296_838	1	-	VEGFAT2	T2-10F-19R	GACCCCCTCCACCCCGCCTCNGG	0	0.301913	0.188696	0	0.571429	0	31.0593	0	0	0	1	0.363637	0.121221
chr3	195762345	195762352	chr3_195762351_455	T2-10F-19R.bwa.sam	721980	3	195762351	cgccctgccgggcccgcaccacccccaccccgccccTGGGGCTGAAGCCGGGAGGGGTCTGCACTGGAGG	2.07565	15.0956	17.1713	148.324	2.30209	20.0017	22.3038	179.805	2.07565	15.0956	5.59762	0.754782	15.0956	3.37549	1	2.2315	CACCACCCCCACCCCGCCCCTGG	4	23	chr3	195762332	195762355	chr3_195762351_455	1	+	VEGFAT2	T2-10F-19R	GACCCCCTCCACCCCGCCTCNGG	0.037739	2.11339	0	0	0	0	0	14.4918	0	0	1	0	0
chr8	18184034	18184039	chr8_18184035_564	T2-10F-19R.bwa.sam	965292	8	18184035	tgtatactagtggctctatgctttcagggtcccggggcggggtggtgggggggtccctgttcccattgct	20.115	1.16991	21.2849	128.542	24.4549	1.58504	26.04	164.973	1.16991	20.115	4.85105	0.566087	20.0395	3.3681	1	1.72047	CCCCCCCACCACCCCGCCCCGGG	4	23	chr8	18184030	18184053	chr8_18184035_564	1	-	VEGFAT2	T2-10F-19R	GACCCCCTCCACCCCGCCTCNGG	0	0	1.16991	0	0	0	20.0772	0	0	0	1	0	0
chr19	11025352	11025370	chr19_11025361_307	T2-10F-19R.bwa.sam	471098	19	11025361	CCCATGGCCCTTCTCCCAAcacccacccatccaccaagcccaccccacccCAGGAGGGCAAGACCCCATT	10.6802	0.905739	11.5859	82.4136	12.6049	1.28313	13.888	106.565	10.6802	0.905739	3.11022	10.416	0.905739	3.07151	1	7.34847	CACCAAGCCCACCCCACCCCAGG	7	23	chr19	11025357	11025380	chr19_11025361_307	1	+	VEGFAT2	T2-10F-19R	GACCCCCTCCACCCCGCCTCNGG	10.3783	9.47252	0	0	0	0	0	0.905739	0	0	1	0	0
chr11	73747411	73747457	chr11_73747454_692	T2-10F-19R.bwa.sam	188830	11	73747454	tgaccttgtgatcggaacccccccccgccccgcccccggcctcccaagtgctgggaattacagctgtgag	0.41513	25.7003	26.1155	86.5506	0.41513	31.2103	31.6254	95.3782	0.641565	25.4739	4.04267	0.377391	24.8323	3.06129	1	14.7416	ACCCCCCCCCGCCCCGCCCCCGG	5	23	chr11	73747435	73747458	chr11_73747454_692	1	+	VEGFAT2	T2-10F-19R	GACCCCCTCCACCCCGCCTCNGG	0	0.41513	0.226435	0	0.333333	0	0	22.3416	0	0	1	0.25	0.08572
chr1	26696317	26696344	chr1_26696334_358	T2-10F-19R.bwa.sam	16276	1	26696334	GGGTGGGGAGGGCAGCCCGGGGGACTGGGCCCCGGGGCGGGGTGGGAGGGGGGGAGAAGACGAAGACAGG	12.869	0.641565	13.5106	76.138	14.6805	0.717043	15.3976	85.9709	0.641565	12.869	2.87338	0.566087	12.7558	2.68717	1	9.60067	CCCCCCTCCCACCCCGCCCCGGG	5	23	chr1	26696329	26696352	chr1_26696334_358	1	-	VEGFAT2	T2-10F-19R	GACCCCCTCCACCCCGCCTCNGG	0	0	0.641565	0	0	0	12.3407	0	0	0	1	0	0
chr22	39706390	39706408	chr22_39706395_832	T2-10F-19R.bwa.sam	644161	22	39706395	GTCCTGCAGCCGGAGCCTGTCCCTCCCCACCCCGCCTTGGGGCACTCTGCTTTGCAGCAGCCTTGCTGTG	0.717043	30.6819	31.3989	124.286	0.943478	40.3054	41.2489	163.401	0.717043	30.6819	4.69044	0.226435	30.5687	2.63093	1	5.15201	GTCCCTCCCCACCCCGCCTTGGG	4	23	chr22	39706378	39706401	chr22_39706395_832	1	+	VEGFAT2	T2-10F-19R	GACCCCCTCCACCCCGCCTCNGG	0	0.717043	0	0	0	0	0	30.6064	0	0	1	0	0
chr7	105293497	105293510	chr7_105293510_297	T2-10F-19R.bwa.sam	937629	7	105293510	TTTGCAACCTTCCCCCTCCACCCCCCACCccgccccgggtttcaagtgattttcatacttcagcctcctg	1.01896	10.1896	11.2085	85.3815	1.28313	11.8123	13.0955	103.16	1.01896	10.1896	3.22222	0.679304	10.0386	2.61137	1	4.52657	TCCACCCCCCACCCCGCCCCGGG	5	23	chr7	105293491	105293514	chr7_105293510_297	1	+	VEGFAT2	T2-10F-19R	GACCCCCTCCACCCCGCCTCNGG	0	1.01896	0	0	0	0.603826	0	9.28382	0	0	1	0	0
chr11	63623605	63623626	chr11_63623619_184	T2-10F-19R.bwa.sam	182075	11	63623619	catgcctgggtttgttttttgttttttccagagacggggtggaaggtgtctccatatgttgcccaagctg	6.15148	0.792521	6.944	58.5064	7.35913	0.943478	8.30261	69.8212	1.16991	5.77409	2.59907	1.16991	5.77409	2.59907	1	5.67891	GACACCTTCCACCCCGTCTCTGG	3	23	chr11	63623611	63623634	chr11_63623619_184	1	-	VEGFAT2	T2-10F-19R	GACCCCCTCCACCCCGCCTCNGG	0	0.377391	0.792521	0	0.3125	0	5.77409	0	0	0	1	0.238095	0.119054
chr11	374650	374671	chr11_374667_144	T2-10F-19R.bwa.sam	158818	11	374667	CCTCACTGGGTGGGGTTGGAAATCTTAACCTGAGGCGGGGCGGGGGGGCCTCAGGGAGGGAGGGAGGGGG	2.03791	3.39652	5.43443	69.7137	2.18887	4.1513	6.34017	79.8749	3.39652	2.03791	2.63093	3.17009	2.03791	2.54172	1	5.86515	AGGCCCCCCCGCCCCGCCTCAGG	5	23	chr11	374660	374683	chr11_374667_144	1	-	VEGFAT2	T2-10F-19R	GACCCCCTCCACCCCGCCTCNGG	0	0	3.39652	0	0	0	0.377391	0	0	0	1	0	0
chr16	56929514	56929525	chr16_56929517_159	T2-10F-19R.bwa.sam	383090	16	56929517	gttttgtggaagacagtttttccacaggccagaggtggggtggggggggcattgtttcaggatgattcga	4.79287	1.20765	6.00052	63.7495	5.43443	1.35861	6.79304	72	1.28313	4.71739	2.46029	1.01896	4.64191	2.17483	1	3.24509	TGCCCCCCCCACCCCACCTCTGG	4	23	chr16	56929510	56929533	chr16_56929517_159	1	-	VEGFAT2	T2-10F-19R	GACCCCCTCCACCCCGCCTCNGG	0	0.075478	1.20765	0	0.057143	0	3.88713	0	0	0	1	0.0540542	0.0229896
chr15	78565374	78565386	chr15_78565383_169	T2-10F-19R.bwa.sam	349753	15	78565383	AGAGGAGCTAGGAGCAGACAGGGTTGGACCAGAGGCGGGGCGGGGTGGGGAAAGGGTTGGTGGGGATCGG	5.50991	0.868	6.37791	57.9483	6.18921	1.05669	7.24591	67.7643	0.868	5.50991	2.18692	0.868	5.43443	2.17189	1	4.24264	TCCCCACCCCGCCCCGCCTCTGG	5	23	chr15	78565376	78565399	chr15_78565383_169	1	-	VEGFAT2	T2-10F-19R	GACCCCCTCCACCCCGCCTCNGG	0	0	1.96243	5.24574	0	0	5.13252	0	0	0	1	0	0
chr6	31495048	31495058	chr6_31495050_520	T2-10F-19R.bwa.sam	852696	6	31495050	CATAGTTGATGGGGCAGAGCAGAGGGGGCTGGAGGTGGGGTGGAGGGGGAGGGCTTTGAACAGAAGACCT	19.3979	0.226435	19.6243	55.5338	20.9829	0.301913	21.2849	66.6933	0.226435	19.3979	2.0958	0.226435	19.1337	2.08148	1	3.13996	CTCCCCCTCCACCCCACCTCCAG	4	23	chr6	31495043	31495066	chr6_31495050_520	1	-	VEGFAT2	T2-10F-19R	GACCCCCTCCACCCCGCCTCNGG	0	0	0.226435	0	0	0	18.379	0	0	0	1	0	0
chr4	4387549	4387569	chr4_4387560_646	T2-10F-19R.bwa.sam	725819	4	4387560	TGGGTGTGGGTGCCCACTTCCCCCCCGCCCCGCCCCGGGTCTTGCTTGTGGTGACTCCCCCCGGCCCTCC	0.188696	24.1908	24.3795	56.6127	0.226435	32.8708	33.0972	72.2911	0.188696	24.1908	2.13651	0.188696	22.0774	2.04106	1	5.56593	CTTCCCCCCCGCCCCGCCCCGGG	6	23	chr4	4387541	4387564	chr4_4387560_646	1	+	VEGFAT2	T2-10F-19R	GACCCCCTCCACCCCGCCTCNGG	0	0.188696	0	0	0	0	0	23.4737	0	0	1	0	0
chr22	43288481	43288489	chr22_43288489_217	T2-10F-19R.bwa.sam	646252	22	43288489	ccaggccccatgttgtccagcccccacctccccgcctcgggctcctcccgcttcgtgctctctgctcctt	0.452869	7.73652	8.18939	49.5984	0.603826	9.32156	9.92539	62.8649	0.452869	7.73652	1.8718	0.452869	7.73652	1.8718	1	2.78568	AGCCCCCACCTCCCCGCCTCGGG	4	23	chr22	43288472	43288495	chr22_43288489_217	1	+	VEGFAT2	T2-10F-19R	GACCCCCTCCACCCCGCCTCNGG	0	0.452869	0	0	0	0	0	7.69878	0	0	1	0	0
chr9	27338866	27338890	chr9_27338875_126	T2-10F-19R.bwa.sam	1016231	9	27338875	TTGGCAACTCCAGGGGAAGGACCCCTCCCACCCCGACTCCGGTGGACAGGCAGGTAACTCCACAAGTGGG	0.868	3.88713	4.75513	48.6724	0.905739	5.28348	6.18921	57.9655	1.20765	3.54748	2.06981	0.981217	3.50974	1.85575	1	6.94622	GACCCCTCCCACCCCGACTCCGG	3	23	chr9	27338859	27338882	chr9_27338875_126	1	+	VEGFAT2	T2-10F-19R	GACCCCCTCCACCCCGCCTCNGG	0	0.868	0.339652	0	0.272727	0	0	3.54748	0	0	1	0.214286	0.105888
chr19	29845080	29845086	chr19_29845082_400	T2-10F-19R.bwa.sam	479453	19	29845082	ACAGGCTGTGCGTCGGAGCTCCGCGGGGCCTGCGGCGGGGTGGGTGGGGCCAGGGCGGCGGTGGGCGGGC	14.7183	0.377391	15.0956	62.45	16.0769	0.452869	16.5297	71.4983	0.377391	14.7183	2.35681	0.226435	14.6428	1.82089	1	2.15407	GGCCCCACCCACCCCGCCGCAGG	4	23	chr19	29845075	29845098	chr19_29845082_400	1	-	VEGFAT2	T2-10F-19R	GACCCCCTCCACCCCGCCTCNGG	0	0	0.377391	0	0	7.01948	15.6617	0	0	0	1	0	0
chr14	89936973	89936978	chr14_89936977_190	T2-10F-19R.bwa.sam	319507	14	89936977	AAGAAATATATTACCTGTGTCCCCTCCCACCCCGCCTCCAGAGGAAGAATATGTTCAGAAAATTCTAATT	0.490609	6.67982	7.17043	47.9687	0.566087	8.03843	8.60452	56.5243	0.490609	6.67982	1.8103	0.490609	6.67982	1.8103	1	1.85472	GTCCCCTCCCACCCCGCCTCCAG	4	23	chr14	89936960	89936983	chr14_89936977_190	1	+	VEGFAT2	T2-10F-19R	GACCCCCTCCACCCCGCCTCNGG	0	0.490609	0	0	0	0	0	6.67982	0	0	1	0	0
chr1	223365046	223365068	chr1_223365046_225	T2-10F-19R.bwa.sam	91838	1	223365046	GCCCTCGGAGCCTTGGCCTGGGAGGCGCTCCCGGGGGCGGGGAGGCGGGGGTAGCGGGTGATTGGTGACA	7.88748	0.603826	8.4913	57.8273	9.96313	0.830261	10.7934	76.2102	0.603826	7.88748	2.18235	0.41513	7.812	1.80083	1	8.77496	TACCCCCGCCTCCCCGCCCCCGG	4	23	chr1	223365041	223365064	chr1_223365046_225	1	-	VEGFAT2	T2-10F-19R	GACCCCCTCCACCCCGCCTCNGG	0	0	0.603826	0.188696	0	0	7.84974	0	0	0	1	0	0
chr12	57087445	57087449	chr12_57087446_372	T2-10F-19R.bwa.sam	232460	12	57087446	GCGGCTGGCAGCCCGGGATCCAAAATAACCTGAGGTGGGGGGGGAGGGGTCGCCCACACCCCGTACGGGG	13.7748	0.264174	14.039	50.547	16.1146	0.301913	16.4165	58.4466	0.264174	13.7748	1.9076	0.226435	13.5861	1.75396	1	1.41421	GACCCCTCCCCCCCCACCTCAGG	4	23	chr12	57087439	57087462	chr12_57087446_372	1	-	VEGFAT2	T2-10F-19R	GACCCCCTCCACCCCGCCTCNGG	0	0	0.264174	0	0	0	13.3974	0	0	0	1	0	0
chrM	3498	3525	chrM_3507_193	T2-10F-19R.bwa.sam	1052952	M	3507	TCACCAAAGAGCCCCTAAAACCCGCCACATCTACCATCACCCTCTACATCACCGCCCCGACCTTAGCTCT	6.49113	0.792521	7.28365	60.0999	7.58556	1.09443	8.68	76.3479	6.49113	0.792521	2.26812	6.37791	0.452869	1.69952	1	9.3586	GAGCCCCTAAAACCCGCCACATC	7	23	chrM	3480	3503	chrM_3507_193	1	+	VEGFAT2	T2-10F-19R	GACCCCCTCCACCCCGCCTCNGG	0.113217	6.60435	0	0.037739	0	0	0	1.28313	2.67948	0	1	0	0
chr5	133524676	133524688	chr5_133524686_280	T2-10F-19R.bwa.sam	816781	5	133524686	GAGGGCCCTCCAGAAATGCACCCCCCACCCCGCCCCTGGGTGGGTTGTACAATACTGCAGTGATTCAAAC	0.264174	10.3028	10.567	43.715	0.339652	13.02	13.3596	55.7225	0.339652	10.2273	1.86379	0.264174	10.1518	1.63763	1	3.59687	TGCACCCCCCACCCCGCCCCTGG	5	23	chr5	133524667	133524690	chr5_133524686_280	1	+	VEGFAT2	T2-10F-19R	GACCCCCTCCACCCCGCCTCNGG	0	0.264174	0.075478	0	0.2	0	0	10.1518	0	0	1	0.166667	0.0322604
chr6	98825040	98825057	chr6_98825048_318	T2-10F-19R.bwa.sam	874289	6	98825048	GAAAACCTGCACTCAGAAGCCACCCCCCACCCCGCCTCTGCCGTATCTGCTAACTTTGCTAACACTCCCC	0.264174	11.7369	12.001	46.6583	0.301913	14.7183	15.0202	55.857	0.264174	11.7369	1.76084	0.226435	11.5859	1.61971	1	5.58022	GCCACCCCCCACCCCGCCTCTGC	4	23	chr6	98825031	98825054	chr6_98825048_318	1	+	VEGFAT2	T2-10F-19R	GACCCCCTCCACCCCGCCTCNGG	0.037739	0.150956	0	0	0	0	0	10.1141	0	0	1	0	0
chr11	61553967	61553975	chr11_61553967_240	T2-10F-19R.bwa.sam	180947	11	61553967	ATCAACGAGCTCCCTGGCTTCTGGAACCCCTGAGGCGGAGGGGAGGGGGTGGCAGGGCTTGGGGGACTGG	8.94417	0.113217	9.05739	26.6646	10.1896	0.113217	10.3028	28.4605	0.226435	8.83095	1.41408	0.226435	8.79322	1.41106	1	2.98608	CACCCCCTCCCCTCCGCCTCAGG	3	23	chr11	61553960	61553983	chr11_61553967_240	1	-	VEGFAT2	T2-10F-19R	GACCCCCTCCACCCCGCCTCNGG	0	0.113217	0.150956	0.113217	0.375	0	7.92521	0	0	0	1	0.272727	0.0500037
chr4	7327817	7327832	chr4_7327821_236	T2-10F-19R.bwa.sam	727718	4	7327821	CTTGGCTTGTGTGACCGCCCCCCCCAACCCCGCCCCCGGCAACGTTGCTTTGGCTGCTCTGGGGCTGCTG	0.188696	8.71774	8.90643	33.9853	0.226435	10.2273	10.4537	40.3237	0.188696	8.71774	1.28258	0.188696	8.68	1.2798	1	5.38888	GCCCCCCCCAACCCCGCCCCCGG	4	23	chr4	7327802	7327825	chr4_7327821_236	1	+	VEGFAT2	T2-10F-19R	GACCCCCTCCACCCCGCCTCNGG	0	0.188696	0	0	0	0	0	8.71774	0	0	1	0	0
chr12	22334693	22334728	chr12_22334728_236	T2-10F-19R.bwa.sam	220581	12	22334728	cgccgccaggcaacccccccccccccaccccgccccGAGACGCGCTCTCTGCGCCGCACCAAGTCCTTGG	0.188696	8.71774	8.90643	33.9853	0.301913	10.0763	10.3783	46.2169	0.188696	8.71774	1.28258	0.188696	8.26487	1.24882	1	10.7149	CCCCCCCCCCACCCCGCCCCGAG	5	23	chr12	22334709	22334732	chr12_22334728_236	1	+	VEGFAT2	T2-10F-19R	GACCCCCTCCACCCCGCCTCNGG	0	0.188696	0	0	0	0	0	8.60452	0	0	1	0	0
chr19	58154690	58154710	chr19_58154705_132	T2-10F-19R.bwa.sam	496234	19	58154705	GGGGGTGAGGGGGACTCGCAGACCACCCCCCCCCCCGCCCCAGGCGGAGGTCGGGGGCCGTCACCTGGCC	0.150956	4.83061	4.98156	22.6274	0.226435	5.73635	5.96278	30.1993	0.490609	4.49095	1.48435	0.339652	4.49095	1.23506	1	6.06428	ACCACCCCCCCCCCCGCCCCAGG	6	23	chr19	58154691	58154714	chr19_58154705_132	1	+	VEGFAT2	T2-10F-19R	GACCCCCTCCACCCCGCCTCNGG	1.50957	1.09443	0.339652	0	0.230769	0	0	4.45322	0	0	1	0.1875	0.0989061
chr1	50976519	50976525	chr1_50976520_153	T2-10F-19R.bwa.sam	30209	1	50976520	GTGCTGCTGGGGACCTATTTTTCAGCGACCTGAGGTGGGGAGGGAGGGGTCTGAACTTATTCAGATGCAG	5.50991	0.264174	5.77409	31.9687	7.01948	0.264174	7.28365	36.0832	0.264174	5.50991	1.20647	0.264174	5.47217	1.20233	1	2.13542	GACCCCTCCCTCCCCACCTCAGG	4	23	chr1	50976513	50976536	chr1_50976520_153	1	-	VEGFAT2	T2-10F-19R	GACCCCCTCCACCCCGCCTCNGG	0	0	0.226435	0	0	0	5.50991	0	0	0	1	0	0
chr15	85795066	85795091	chr15_85795079_265	T2-10F-19R.bwa.sam	353174	15	85795079	CAGGCCGCGCCGGCACcggggggtggggggccgggggcggggagggggggggaccgggggcggggcgggg	9.69895	0.301913	10.0009	45.3431	10.7934	0.377391	11.1708	53.479	0.301913	9.69895	1.71121	0.150956	9.43478	1.19342	1	9.58741	TCCCCCCCCCTCCCCGCCCCCGG	5	23	chr15	85795074	85795097	chr15_85795079_265	1	-	VEGFAT2	T2-10F-19R	GACCCCCTCCACCCCGCCTCNGG	0	0	0.301913	0	0	0	9.17061	0	0	0	1	0	0
chr8	103500168	103500193	chr8_103500168_329	T2-10F-19R.bwa.sam	992527	8	103500168	ATCTTCTCCGCTTTCGCTTCTCCACTCTAGCCGGGGGTGGGGTGGGTGGGGTTGGGGTCTCCGCGGGGGT	12.303	0.113217	12.4162	31.273	14.7937	0.188696	14.9824	44.2719	0.226435	12.1897	1.66138	0.113217	12.1143	1.17113	1	9.33809	AACCCCACCCACCCCACCCCCGG	5	23	chr8	103500163	103500186	chr8_103500168_329	1	-	VEGFAT2	T2-10F-19R	GACCCCCTCCACCCCGCCTCNGG	0	0.113217	0.113217	0	0.428571	0	8.68	0	0	0	1	0.3	0.0508513
chr11	12287384	12287390	chr11_12287389_182	T2-10F-19R.bwa.sam	165275	11	12287389	GACTCAAGATCTTCCCATCCCCCTCCACCCCACCCCTGGCTCAGgaattatggagccttaggattctaca	3.05687	3.81165	6.86852	90.4489	3.69843	5.05704	8.75548	114.595	3.05687	3.81165	3.41346	0.301913	3.81165	1.07275	1	2.16025	ATCCCCCTCCACCCCACCCCTGG	4	23	chr11	12287370	12287393	chr11_12287389_182	1	+	VEGFAT2	T2-10F-19R	GACCCCCTCCACCCCGCCTCNGG	0	3.01913	0	0	0	0	0	3.81165	0	0	1	0	0
chr11	32162925	32162941	chr11_32162937_112	T2-10F-19R.bwa.sam	171744	11	32162937	AACCTCAAGAAAGCCAGGGGTAGGAGGAGACCTGGGGCGGGGTGCGGGGGGTGGTTGGGGAGGGGCGCTG	3.69843	0.528348	4.22678	37.0405	4.03809	0.830261	4.86835	48.518	0.528348	3.69843	1.39788	0.339652	3.35878	1.06809	1	5.8515	CACCCCCCGCACCCCGCCCCAGG	4	23	chr11	32162932	32162955	chr11_32162937_112	1	-	VEGFAT2	T2-10F-19R	GACCCCCTCCACCCCGCCTCNGG	0	0	0.528348	0	0	0	3.62296	0	0	0	1	0	0
chr10	100969489	100969507	chr10_100969491_94	T2-10F-19R.bwa.sam	142816	10	100969491	ccccacccccggctccgcctccaccaccccccccccgccccgcctccagccgcggccccTTCCTCTCGCA	0.41513	3.13235	3.54748	30.2159	0.528348	3.6607	4.18904	36.8511	0.41513	3.13235	1.14032	0.377391	3.01913	1.06742	1	5.27636	CCCCCCCCCCGCCCCGCCTCCAG	5	23	chr10	100969482	100969505	chr10_100969491_94	1	+	VEGFAT2	T2-10F-19R	GACCCCCTCCACCCCGCCTCNGG	0	0.41513	0	0	0	0	0	2.90591	0	0	1	0	0
chr19	44821323	44821341	chr19_44821326_269	T2-10F-19R.bwa.sam	487969	19	44821326	AGTCTGACACTGGATTCCCCCCCCTCACCCCGCCCCTGGTCCCACTCCTGCCCCCGCCCTACCTCCGCCC	0.113217	10.0386	10.1518	28.2489	0.113217	12.7558	12.869	31.8434	0.113217	10.0386	1.06609	0.113217	9.92539	1.06006	1	7.29726	CCCCCCCCTCACCCCGCCCCTGG	5	23	chr19	44821307	44821330	chr19_44821326_269	1	+	VEGFAT2	T2-10F-19R	GACCCCCTCCACCCCGCCTCNGG	0	0.075478	0	0	0	0	0	9.62347	0	0	1	0	0
chr11	2665015	2665029	chr11_2665019_149	T2-10F-19R.bwa.sam	161085	11	2665019	CGAAGCTCCTCTTTCCGGGGCCTGTTAGCCAGAGGTGGGGTGGGGGGTGAGCAGGCCTGATGCAAGCTAG	4.75513	0.868	5.62313	53.8331	5.69861	1.05669	6.7553	65.0231	0.905739	4.71739	2.06706	0.226435	4.64191	1.02523	1	4.40315	CTCACCCCCCACCCCACCTCTGG	5	23	chr11	2665012	2665035	chr11_2665019_149	1	-	VEGFAT2	T2-10F-19R	GACCCCCTCCACCCCGCCTCNGG	0	0.037739	0.868	0	0.04	0	4.71739	0	0	0	1	0.0384615	0.0129877
chr7	131106806	131106818	chr7_131106816_380	T2-10F-19R.bwa.sam	945187	7	131106816	CGCCTTCTGGAAATCGGGGGCCCCACCCACCCCGCCTTCTGGAAACCTGCGCCTGGGGTGGGGTTGAAGA	0.075478	14.2654	14.3409	27.4955	0.075478	18.945	19.0205	31.686	0.075478	14.2654	1.03765	0.075478	13.6616	1.01546	1	4.83322	GGCCCCACCCACCCCGCCTTCTG	6	23	chr7	131106799	131106822	chr7_131106816_380	1	+	VEGFAT2	T2-10F-19R	GACCCCCTCCACCCCGCCTCNGG	0.188696	0.226435	0	0	0	0	0	14.2654	0	0	1	0	0
chr2	24634718	24634734	chr2_24634720_125	T2-10F-19R.bwa.sam	507043	2	24634720	ACCCTGGATTCCTAGGGGAGGAAccccccccccccccgcccccGgagacaagaccacactctttcgccta	0.41513	4.30226	4.71739	35.4119	0.528348	4.83061	5.35895	42.332	0.490609	4.22678	1.44003	0.226435	4.18904	0.973933	1	4.84607	ACCCCCCCCCCCCCCGCCCCCGG	5	23	chr2	24634707	24634730	chr2_24634720_125	1	+	VEGFAT2	T2-10F-19R	GACCCCCTCCACCCCGCCTCNGG	0	0.41513	0.075478	0	0.142857	0	0	4.00035	0	0	1	0.125	0.0303051
chr1	9689822	9689827	chr1_9689822_227	T2-10F-19R.bwa.sam	6267	1	9689822	cccaccccgcccagccccgGGCTTTGTCCGCCTGGGGCGGGGTGGGCAGGGTCGGTGGAGGCGATCAGGG	8.22713	0.339652	8.56678	44.2945	9.92539	0.41513	10.3405	53.7866	0.339652	8.22713	1.67163	0.113217	8.18939	0.962902	1	1.72047	GACCCTGCCCACCCCGCCCCAGG	4	23	chr1	9689817	9689840	chr1_9689822_227	1	-	VEGFAT2	T2-10F-19R	GACCCCCTCCACCCCGCCTCNGG	0	0	0.339652	0	0	0	8.07617	0.377391	0	0.044444	1	0	0
chr11	83722557	83722557	chr11_83722557_78	T2-10F-19R.bwa.sam	192743	11	83722557	CCAGTCCAGCAAGTTTACCTCCTCACCTCCAGAGGCGGGGTGGGGAGTGACTCCAGGCTGGTTTTTAAAC	2.604	0.339652	2.94365	24.9199	3.39652	0.41513	3.81165	31.4643	0.339652	2.604	0.940454	0.339652	2.604	0.940454	1	0	GTCACTCCCCACCCCGCCTCTGG	4	23	chr11	83722550	83722573	chr11_83722557_78	1	-	VEGFAT2	T2-10F-19R	GACCCCCTCCACCCCGCCTCNGG	0	0	0.339652	0	0	0	2.604	0	0	0	1	0	0
chr10	101061760	101061761	chr10_101061760_147	T2-10F-19R.bwa.sam	142912	10	101061760	AGCTTCCCAGCCAAACTCCTACCCCCACTCCCCGCCTCCGGTCCTCACCCCCTTCCTCTCTCCCAGCCTC	0.377391	5.17026	5.54765	37.0135	0.490609	6.34017	6.83078	46.7333	0.377391	5.17026	1.39686	0.150956	5.17026	0.88345	1	0.5	CTACCCCCACTCCCCGCCTCCGG	6	23	chr10	101061743	101061766	chr10_101061760_147	1	+	VEGFAT2	T2-10F-19R	GACCCCCTCCACCCCGCCTCNGG	0	0.377391	0	0	0	0	0	5.17026	0	0	1	0	0
chr19	42302648	42302651	chr19_42302649_270	T2-10F-19R.bwa.sam	486799	19	42302649	GGGGAGGGAGAGGCGAGACCATCCAGCTCCCGAGGCGGGGAGGAGGGAGAAACCACCCACCGGTCACGGG	10.1141	0.075478	10.1896	23.1517	13.0577	0.113217	13.171	32.218	0.075478	10.1141	0.873724	0.075478	10.1141	0.873724	1	1.24722	TTCTCCCTCCTCCCCGCCTCGGG	4	23	chr19	42302642	42302665	chr19_42302649_270	1	-	VEGFAT2	T2-10F-19R	GACCCCCTCCACCCCGCCTCNGG	0	0	0.075478	0	0	0.377391	10.4537	0	0	0	1	0	0
chrX	153571663	153571672	chrX_153571670_57	T2-10F-19R.bwa.sam	1106881	X	153571670	ttcattccGTGGCCATCTGTCCCCCTCCTCCCCACCTCCGGAGCCTGGCAGTGCGGGGTAAGTAGAGTGG	0.150956	2.00017	2.15113	14.5602	0.301913	2.45304	2.75496	22.8035	0.566087	1.58504	0.947244	0.490609	1.5473	0.871275	1	3.3541	GTCCCCCTCCTCCCCACCTCCGG	3	23	chrX	153571653	153571676	chrX_153571670_57	1	+	VEGFAT2	T2-10F-19R	GACCCCCTCCACCCCGCCTCNGG	0.075478	0.150956	0.41513	0	0.6875	0	0	1.58504	0	0	1	0.407407	0.161776
chr2	232872906	232872915	chr2_232872915_41	T2-10F-19R.bwa.sam	576356	2	232872915	CCCTGGCAGCGGCACCCCTTTTCCTGGTGGATCGGTGGCTGAGTGCAGGCTGTCATTCCGAGCCTATGTG	1.05669	0.490609	1.5473	19.0788	1.35861	0.528348	1.88696	22.4499	0.490609	1.05669	0.720016	0.490609	1.05669	0.720016	1	4.5	GACAGCCTGCACTCAGCCACCGA	7	23	chr2	232872911	232872934	chr2_232872915_41	1	-	VEGFAT2	T2-10F-19R	GACCCCCTCCACCCCGCCTCNGG	0	0	0.490609	0	0	0	1.05669	0	0	0	1	0	0
chr12	47728532	47728567	chr12_47728549_58	T2-10F-19R.bwa.sam	227444	12	47728549	AGCTGGGGTAGGGAGAGAGTGGAGGGAGATGCATGGTGGATGGTGTCTCAATGATGAGAATAGCGACAGA	0.264174	1.9247	2.18887	18.8944	0.301913	2.22661	2.52852	21.7256	1.9247	0.264174	0.71306	1.84922	0.264174	0.698938	1	11.5343	GACACCATCCACCATGCATCTCC	7	23	chr12	47728538	47728561	chr12_47728549_58	1	-	VEGFAT2	T2-10F-19R	GACCCCCTCCACCCCGCCTCNGG	0	0	2.00017	0.075478	0	0	0.264174	0	0	0	1	0	0
chr21	45283306	45283321	chr21_45283307_42	T2-10F-19R.bwa.sam	627553	21	45283307	GGTGGTGGGGAGGAGTGGGCGGGGGGCGCCTGAGGCGGGGGGGGGGGGACGCATGCGGCAGGGGGAGGTG	1.20765	0.377391	1.58504	17.8885	1.20765	0.528348	1.736	21.166	0.41513	1.16991	0.696898	0.41513	1.16991	0.696898	1	4.83609	CGTCCCCCCCCCCCCGCCTCAGG	5	23	chr21	45283300	45283323	chr21_45283307_42	1	-	VEGFAT2	T2-10F-19R	GACCCCCTCCACCCCGCCTCNGG	0	0.037739	0.490609	0	0.066667	0	1.09443	0	0	0	1	0.0625003	0.0149263
chr19	1028232	1028260	chr19_1028252_138	T2-10F-19R.bwa.sam	463718	19	1028252	AGCGGGCACAGGAGGGTGGGGCGGCTTCCGGAGACGGGGTGGGGTGGGGTGGGGGCAGGTTGATACCTGC	4.75513	0.452869	5.208	38.8844	5.32122	0.528348	5.84956	44.4297	0.566087	4.64191	1.62103	0.113217	4.26452	0.694851	1	8.7178	ACCCCACCCCACCCCGTCTCCGG	5	23	chr19	1028244	1028267	chr19_1028252_138	1	-	VEGFAT2	T2-10F-19R	GACCCCCTCCACCCCGCCTCNGG	0	0.113217	0.452869	0.113217	0.1875	0	4.37774	0	0.188696	0	1	0.157895	0.0441205
chr19	15200373	15200378	chr19_15200373_88	T2-10F-19R.bwa.sam	473646	19	15200373	CCCCCCGCCTGGCCCAGCCCGCCCGGGGTGTCGGGGGCGGGGTGGGGGGGCTTTTGTGCGAGAGGTCCCC	3.17009	0.150956	3.32104	18.3303	3.92487	0.150956	4.07583	20.3961	0.150956	3.17009	0.691769	0.150956	3.13235	0.687639	1	2.06155	AAGCCCCCCCACCCCGCCCCCGA	5	23	chr19	15200368	15200391	chr19_15200373_88	1	-	VEGFAT2	T2-10F-19R	GACCCCCTCCACCCCGCCTCNGG	0	0	0.150956	0	0	0	3.13235	0	0	0	1	0	0
chr9	133572187	133572197	chr9_133572197_75	T2-10F-19R.bwa.sam	1048845	9	133572197	ccctgccccgccaccccccaccccccaccccGCCCCAGGGCCTCTGCCTGCCCTGTAGCACACATGCTTG	1.28313	1.5473	2.83043	37.3363	1.43409	1.77374	3.20783	42.2611	1.28313	1.5473	1.40904	0.301913	1.47183	0.666606	1	3.61109	CCCACCCCCCACCCCGCCCCAGG	5	23	chr9	133572178	133572201	chr9_133572197_75	1	+	VEGFAT2	T2-10F-19R	GACCCCCTCCACCCCGCCTCNGG	0	1.28313	0	0	0	0	0	1.5473	0	0	1	0	0
chr3	13145800	13145827	chr3_13145805_43	T2-10F-19R.bwa.sam	657774	3	13145805	GCGGTTTGGGGAGTGAACCTGGGCGCCCGGGGGCGGGGGGGGGGGGTCCTGATCATTGGGAACAAGTTGT	1.28313	0.339652	1.62278	17.4929	1.35861	0.377391	1.736	18.9737	0.339652	1.28313	0.660165	0.339652	1.28313	0.660165	1	8.38366	GACCCCCCCCCCCCGCCCCCGGG	5	23	chr3	13145795	13145818	chr3_13145805_43	1	-	VEGFAT2	T2-10F-19R	GACCCCCTCCACCCCGCCTCNGG	0	0	0.339652	0	0	0	1.28313	0	0	0	1	0	0
chr3	38099764	38099775	chr3_38099772_52	T2-10F-19R.bwa.sam	667640	3	38099772	GTGTGTGCCTGGCATGGGAGGAGGAGCAGACCGGGGGCGGGGTGGGGGTGGGGGCGGGTAAATGAGGCTG	1.736	0.226435	1.96243	16.6132	1.96243	0.264174	2.22661	19.0788	0.226435	1.736	0.626969	0.226435	1.5473	0.591915	1	4.6428	CCCCACCCCCACCCCGCCCCCGG	5	23	chr3	38099767	38099790	chr3_38099772_52	1	-	VEGFAT2	T2-10F-19R	GACCCCCTCCACCCCGCCTCNGG	0	0	0.226435	0	0	0	1.69826	0	0	0	1	0	0
chr8	17422954	17422955	chr8_17422954_54	T2-10F-19R.bwa.sam	965078	8	17422954	TCCTGTGAAAATAATTGTATTCCAATAGACCCGTGGTGGGGTGGTGGGGGAGGCAGGATTTTTCCTAACC	0.188696	1.84922	2.03791	15.6525	0.339652	2.15113	2.49078	22.6495	1.84922	0.188696	0.590711	1.84922	0.188696	0.590711	1	0.5	CTCCCCCACCACCCCACCACGGG	5	23	chr8	17422948	17422971	chr8_17422954_54	1	-	VEGFAT2	T2-10F-19R	GACCCCCTCCACCCCGCCTCNGG	0	0	1.84922	0	0	0	0.188696	0	0	0	1	0	0
chr16	67255545	67255546	chr16_67255546_84	T2-10F-19R.bwa.sam	387177	16	67255546	CTCCCCTGGGTTGCTGAGGCCCTCCCACCCCGCATCAGGACAGAAGAGGCTATTCGGGTTGCCTCATCTC	0.113217	3.05687	3.17009	15.5885	0.226435	3.81165	4.03809	24.6171	0.113217	3.05687	0.588295	0.113217	3.05687	0.588295	1	0.5	AGGCCCTCCCACCCCGCATCAGG	6	23	chr16	67255527	67255550	chr16_67255546_84	1	+	VEGFAT2	T2-10F-19R	GACCCCCTCCACCCCGCCTCNGG	0	0.113217	0	0	0	0	0	3.05687	0	0	1	0	0
chr10	70778459	70778462	chr10_70778461_48	T2-10F-19R.bwa.sam	130226	10	70778461	CCTGACGTTTGTATGAATCAGTCCCCCCACCCCACCTCTGGTAGGCTGAACTGACTCGGGAGGGATCTCC	0.075478	1.736	1.81148	9.59166	0.075478	2.11339	2.18887	10.583	0.188696	1.62278	0.553364	0.188696	1.58504	0.546892	1	1.24722	CAGTCCCCCCACCCCACCTCTGG	6	23	chr10	70778444	70778467	chr10_70778461_48	1	+	VEGFAT2	T2-10F-19R	GACCCCCTCCACCCCGCCTCNGG	0	0.075478	0	0	0	0	0	1.62278	0	0	1	0	0
chr14	104134873	104134882	chr14_104134873_51	T2-10F-19R.bwa.sam	327325	14	104134873	TTGGTCCGCTGAAGGGAGCCCCCCCCTCCCCGCCCCAGGCTCAGGGTCTTGGATGAGACAGGATGGGGGA	0.150956	1.77374	1.9247	13.7113	0.150956	2.52852	2.67948	16.3707	0.150956	1.77374	0.517453	0.150956	1.77374	0.517453	1	3.68179	AGCCCCCCCCTCCCCGCCCCAGG	5	23	chr14	104134854	104134877	chr14_104134873_51	1	+	VEGFAT2	T2-10F-19R	GACCCCCTCCACCCCGCCTCNGG	0.830261	0.566087	0	0	0	0	0	1.77374	0	0	1	0	0
chr7	1078341	1078346	chr7_1078341_51	T2-10F-19R.bwa.sam	902465	7	1078341	GCCCGAAACCTGAATGGAGGATTCTTTCCACCAGCTGCGGGGTGGGGGGGGGCTCAGGCACATCAGTTTT	1.77374	0.150956	1.9247	13.7113	2.03791	0.150956	2.18887	14.6969	0.150956	1.77374	0.517453	0.150956	1.77374	0.517453	1	2.16025	GCCCCCCCCCACCCCGCAGCTGG	4	23	chr7	1078336	1078359	chr7_1078341_51	1	-	VEGFAT2	T2-10F-19R	GACCCCCTCCACCCCGCCTCNGG	0	0	0.150956	0	0	0	1.69826	0	0	0	1	0	0
chr8	37393672	37393679	chr8_37393678_191	T2-10F-19R.bwa.sam	971598	8	37393678	TTCCTTCTCTCTACCCCACCCCGCCCACCCCGCCCCTGGGCCACCATGGGAGGGGTGGGGTTTTTCTTTC	0.377391	6.83078	7.20817	42.5441	0.490609	8.98191	9.47252	55.6237	0.377391	6.83078	1.60558	0.037739	6.79304	0.506323	1	2.38048	CACCCCGCCCACCCCGCCCCTGG	4	23	chr8	37393659	37393682	chr8_37393678_191	1	+	VEGFAT2	T2-10F-19R	GACCCCCTCCACCCCGCCTCNGG	0	0.377391	0	0	0	0	0	6.03826	0	0	1	0	0
chr9	33202624	33202626	chr9_33202626_86	T2-10F-19R.bwa.sam	1017777	9	33202626	CGAGAGGCTGCCCCTAGTGTCCCCTCCCTCCCCGCCTCTGGTGCTGCCGGCTGCATCCCAGGCCTGGAAC	0.075478	3.17009	3.24556	12.9615	0.113217	4.56643	4.67965	19.0526	0.075478	3.17009	0.489155	0.075478	3.17009	0.489155	1	1	GTCCCCTCCCTCCCCGCCTCTGG	4	23	chr9	33202609	33202632	chr9_33202626_86	1	+	VEGFAT2	T2-10F-19R	GACCCCCTCCACCCCGCCTCNGG	0	0.075478	0	0	0	0	0	3.17009	0	0	1	0	0
chr12	132044821	132044832	chr12_132044821_49	T2-10F-19R.bwa.sam	260746	12	132044821	CTTCTCCATGCAGCTCTGGACCCCACCCACCCCGCCGCAGGACGACAGCGACATCTACCTCGACTCGGTC	0.075478	1.77374	1.84922	9.69536	0.075478	2.64174	2.71722	11.8322	0.075478	1.77374	0.365894	0.075478	1.77374	0.365894	1	5.5	GACCCCACCCACCCCGCCGCAGG	3	23	chr12	132044804	132044827	chr12_132044821_49	1	+	VEGFAT2	T2-10F-19R	GACCCCCTCCACCCCGCCTCNGG	0.679304	0.754782	0	0	0	0	0	1.77374	0	0	1	0	0
chr19	3554988	3554996	chr19_3554988_30	T2-10F-19R.bwa.sam	465910	19	3554988	CCTCTCAGCTCCCAGGGCAGGTGCCCTCCCCGAGGCGGGGAAGAGGGGTGACGGTGGACGCCTTGGTGTC	1.01896	0.113217	1.13217	9	1.28313	0.113217	1.39635	10.0995	0.113217	1.01896	0.339652	0.113217	1.01896	0.339652	1	3.11247	TCACCCCTCTTCCCCGCCTCGGG	5	23	chr19	3554981	3555004	chr19_3554988_30	1	-	VEGFAT2	T2-10F-19R	GACCCCCTCCACCCCGCCTCNGG	0	0	0.113217	0	0	0	1.01896	0	0	0	1	0	0
chr3	12993457	12993467	chr3_12993460_41	T2-10F-19R.bwa.sam	657635	3	12993460	TGGCGGGATTTCTCCGCCCGGAGGCAGCAGCGGTGGTGGAGGCGGGGTGGGGGTGGGGAAGAGAAGCAGG	0.075478	1.47183	1.5473	8.83176	0.075478	1.66052	1.736	9.38083	1.47183	0.075478	0.333303	1.05669	0.075478	0.282414	1	4.18994	CCCCACCCCCACCCCGCCTCCAC	6	23	chr3	12993460	12993483	chr3_12993460_41	1	-	VEGFAT2	T2-10F-19R	GACCCCCTCCACCCCGCCTCNGG	0	0	1.43409	0	0	0	0.075478	0	0	0	1	0	0
chr14	93106169	93106191	chr14_93106191_490	T2-10F-19R.bwa.sam	321139	14	93106191	acccactaccaccccatccaccccaccaccccacagcccaGAGCGGCTCATTTCCAGAACACAAAGGCTG	18.077	0.41513	18.4922	72.5879	21.3981	0.528348	21.9264	89.0955	18.077	0.41513	2.7394	1.16991	0.037739	0.210123	1	6.12245	CACCCCATCCACCCCACCACCCC	6	23	chr14	93106165	93106188	chr14_93106191_490	1	+	VEGFAT2	T2-10F-19R	GACCCCCTCCACCCCGCCTCNGG	0.075478	18.0393	0	0	0	0	0	0.377391	0	0	1	0	0
F1&R2
#BED Chromosome	BED Min.Position	BED Max.Position	BED Name	Filename	WindowIndex	Chromosome	Position	Sequence	+.mi	-.mi	bi.sum.mi	bi.geometric_mean.mi	+.total	-.total	total.sum	total.geometric_mean	primer1.mi	primer2.mi	primer.geometric_mean	primer1E.mi	primer2E.mi	primerE.geometric_mean	IF(AND(primerE.geometric_mean>0)*OR(primer1E.mi>=1,primer2E.mi>=1),1,0)	position.stdev	Off-Target Sequence	Mismatches	Length	BED off-target Chromosome	BED off-target start	BED off-target end	BED off-target name	BED Score	Strand	Cells	Targetsite	Target Sequence	FUPnum	FDPnum	FUNum	FDNnum	FDSBRatio	RUPnum	RDPnum	RUNnum	RDNnum	RDSBRatio	Flag2	Translocation Rate	Translocation Rate+2
chr6	43770717	43770844	chr6_43770825_15194	T2-15F-18R.bwa.sam	408298	6	43770825	AGCCGCGGGCAGGGGCCGGAGCCCGCGCCCGGAGGCGGGGTGGAGGGGGTCGGGGCTCGCGGCGTCGCAC	276.342	279.93	556.272	7596.84	396.757	382.771	779.528	10644.3	286.117	270.155	278.021	278.978	268.141	273.506	1	30.8573	GACCCCCTCCACCCCGCCTCCGG	0	23	chr6	43770818	43770841	chr6_43770825_15194	1	-	VEGFAT2	T2-15F-18R	GACCCCCTCCACCCCGCCTCNGG	2.08684	2.74585	250.677	0.036611	0.010833	0	265.615	0.915282	0	0.003434	1	0.0107169	0.0107502
chr11	31795898	31795963	chr11_31795935_11805	T2-15F-18R.bwa.sam	82372	11	31795935	TACCCACCTCCCTATCCTCAAAACTTGGCCAGAGGCGGGGTGGAGGGGCCCCTAGGAGCGCCTTGGTGGG	121.623	310.574	432.196	5308.53	163.433	431.83	595.263	7256.23	310.903	121.293	194.192	300.945	120.707	190.595	1	14.7607	GGGCCCCTCCACCCCGCCTCTGG	3	23	chr11	31795928	31795951	chr11_31795935_11805	1	-	VEGFAT2	T2-15F-18R	GACCCCCTCCACCCCGCCTCNGG	0	0.695614	309.622	0.036611	0.002241	0	120.817	0.366113	0	0.00302	1	0.00223599	0.00222727
chr9	100837308	100837400	chr9_100837369_14133	T2-15F-18R.bwa.sam	490969	9	100837369	agatgagccacaaccctgttggacgtcctgaggcggggtgggggggtgtgcaagggaactctcctgtttc	84.2426	433.185	517.427	5217.8	93.8347	610.274	704.108	6536.26	433.221	84.206	190.997	422.824	83.6568	188.075	1	19.2902	ACACCCCCCCACCCCGCCTCAGG	4	23	chr9	100837360	100837383	chr9_100837369_14133	1	-	VEGFAT2	T2-15F-18R	GACCCCCTCCACCCCGCCTCNGG	0	0.036611	430.549	0	8.5e-05	0	70.1838	0	0	0	1	8.49928e-05	8.4633e-05
chr5	6714999	6715038	chr5_6715005_9025	T2-15F-18R.bwa.sam	370629	5	6715005	GAACGGGAAATCGACTCTCTACCCCTCCACCCCGCCTCCGGGCAAGTGAGGAACCCCTTGTCAAAGTGGG	219.741	110.676	330.417	4259.58	320.129	135.059	455.188	5679.49	220.437	109.98	155.704	213.297	109.358	152.728	1	9.22067	CTACCCCTCCACCCCGCCTCCGG	3	23	chr5	6714988	6715011	chr5_6715005_9025	1	+	VEGFAT2	T2-15F-18R	GACCCCCTCCACCCCGCCTCNGG	0	218.35	0.695614	0	0.003175	0	0	109.175	0	0	1	0.00316495	0.00314693
chr18	23779581	23779607	chr18_23779595_5764	T2-15F-18R.bwa.sam	211787	18	23779595	tAAaacaagagaaagcagaatacatgggccagaggcggggtgggtgggggcagtggtgggagctcgtgga	103.976	107.051	211.027	2881.69	118.547	147.214	265.761	3608.32	109.541	101.486	105.437	107.601	101.12	104.31	1	7.46009	GCCCCCACCCACCCCGCCTCTGG	3	23	chr18	23779588	23779611	chr18_23779595_5764	1	-	VEGFAT2	T2-15F-18R	GACCCCCTCCACCCCGCCTCNGG	0	2.48957	106.722	0	0.022788	0	89.8075	0	0	0	1	0.0222803	0.0223859
chr17	4455438	4455466	chr17_4455457_5603	T2-15F-18R.bwa.sam	191633	17	4455457	CTGTCGGTGCCCCACATGTGGCAGATGCCCAGAGGCGGGGTGTGGGGGGTACTTTGTGGGCGTTTTGGGG	95.0063	110.127	205.133	2793.88	119.133	153.584	272.717	3694.66	111.701	93.432	102.159	107.93	93.1391	100.262	1	8.31925	TACCCCCCACACCCCGCCTCTGG	3	23	chr17	4455450	4455473	chr17_4455457_5603	1	-	VEGFAT2	T2-15F-18R	GACCCCCTCCACCCCGCCTCNGG	0	1.57428	109.907	0	0.014117	0	93.3588	0	0	0	1	0.0139205	0.0138726
chr15	32993877	32993911	chr15_32993905_6212	T2-15F-18R.bwa.sam	158673	15	32993905	cctcctcaacttgtcctctgcaacagcagccgggggcggggtggggggggtcttttggaaatgcaaatct	44.5193	182.91	227.429	2464.78	49.4252	256.133	305.558	3073.21	183.276	44.1532	89.9568	166.655	44.1166	85.7452	1	8.62201	GACCCCCCCCACCCCGCCCCCGG	2	23	chr15	32993899	32993922	chr15_32993905_6212	1	-	VEGFAT2	T2-15F-18R	GACCCCCTCCACCCCGCCTCNGG	0	0.585781	182.397	0	0.003201	0	42.0298	0.219668	0	0.005195	1	0.00319079	0.00316667
chr10	133336378	133336466	chr10_133336443_4205	T2-15F-18R.bwa.sam	76302	10	133336443	GTCCGACGCCCCTTCTGTCGCCCTCCCCACCCCGCCTCCGGCGGACAGAGCTGGGCGGGAGCTGGGACTG	77.2498	76.7006	153.95	2102.49	110.017	93.6151	203.632	2771.96	81.4235	72.527	76.8466	76.8105	72.1608	74.4494	1	25.8481	CGCCCTCCCCACCCCGCCTCCGG	4	23	chr10	133336426	133336449	chr10_133336443_4205	1	+	VEGFAT2	T2-15F-18R	GACCCCCTCCACCCCGCCTCNGG	0.988505	75.6389	4.68625	0	0.058314	0.512558	0.366113	71.1723	0	0.005115	1	0.0551008	0.0569236
chr2	241275178	241275216	chr2_241275191_3922	T2-15F-18R.bwa.sam	276412	2	241275191	TTAACAAAACAGAAAGCAATTCCCCCCCACCCCGCCTCAGGAAAGAATAAACCTCATACCAGGCTAAAAA	74.2111	69.3784	143.589	1959.89	103.427	82.5951	186.022	2524.52	75.3826	68.2068	71.705	73.1127	67.8041	70.4084	1	10.3633	ATTCCCCCCCACCCCGCCTCAGG	4	23	chr2	241275174	241275197	chr2_241275191_3922	1	+	VEGFAT2	T2-15F-18R	GACCCCCTCCACCCCGCCTCNGG	0	73.6253	1.39123	0	0.018537	0	0.219668	67.3282	0	0.00325	1	0.0181996	0.018064
chr5	139648630	139648748	chr5_139648671_3626	T2-15F-18R.bwa.sam	389173	5	139648671	AGGGGCAGGTGCTGCAGGCTCCCCCCCCTCCCCGCCTCGGGCCAGCCGCGGCGGCGCGACTCGGGCTCCG	59.6032	73.1494	132.753	1803.54	82.9246	87.9037	170.828	2332.01	62.1294	70.6232	66.2403	59.2371	70.3303	64.5458	1	24.6761	CTCCCCCCCCTCCCCGCCTCGGG	4	23	chr5	139648654	139648677	chr5_139648671_3626	1	+	VEGFAT2	T2-15F-18R	GACCCCCTCCACCCCGCCTCNGG	0	58.3218	1.9404	0.29289	0.03218	0.036611	0	67.0353	0	0	1	0.0311767	0.031165
chr17	41888490	41888512	chr17_41888504_3484	T2-15F-18R.bwa.sam	198565	17	41888504	AGAGAAATGAGCTGCTTCTACACTCAGCCCAGAGGCGGGGTGGGAGGGGCATGGGACAGATCCAGGAATC	64.4359	63.1179	127.554	1741.91	73.2958	86.8054	160.101	2178.7	63.667	63.8867	63.7768	62.349	63.5572	62.9502	1	6.53715	TGCCCCTCCCACCCCGCCTCTGG	4	23	chr17	41888497	41888520	chr17_41888504_3484	1	-	VEGFAT2	T2-15F-18R	GACCCCCTCCACCCCGCCTCNGG	0	0.585781	63.008	0	0.009206	0	61.1042	0.036611	0	0.000598	1	0.00912202	0.00893043
chrX	150764037	150764102	chrX_150764055_3457	T2-15F-18R.bwa.sam	525435	X	150764055	CCGTGCCTGTTGCTGCAGCTGCCCCCCCACCCCGCCACTGGCTGCAGGAATTCAGCCTTTAGAGGCAGAG	42.3226	84.2426	126.565	1630.94	58.7611	103.683	162.444	2131.98	44.0434	82.5218	60.2872	43.1281	82.1557	59.525	1	15.9242	CTGCCCCCCCACCCCGCCACTGG	5	23	chrX	150764038	150764061	chrX_150764055_3457	1	+	VEGFAT2	T2-15F-18R	GACCCCCTCCACCCCGCCTCNGG	0	41.627	2.01362	1.64751	0.046102	0	0	80.6547	0	0	1	0.0440703	0.044119
chr4	38535964	38536041	chr4_38536006_3166	T2-15F-18R.bwa.sam	349658	4	38536006	TCTGGGCCCCATCCTCCCCTCCCCACCCACCCCGCCTCAGGCTTGAAGAGGAAAGAAGAGCGCAGGGCCA	57.8458	58.0655	115.911	1583	81.2771	71.2822	152.559	2079.02	58.8343	57.077	57.949	54.9169	56.3448	55.6263	1	16.4854	CTCCCCACCCACCCCGCCTCAGG	4	23	chr4	38535989	38536012	chr4_38536006_3166	1	+	VEGFAT2	T2-15F-18R	GACCCCCTCCACCCCGCCTCNGG	0	57.5529	0.988505	0	0.016875	0	0	54.4044	0	0	1	0.016595	0.0163277
chr9	123375863	123375941	chr9_123375899_2914	T2-15F-18R.bwa.sam	494880	9	123375899	TGGAGCTGTGAACCTCCCCGCCACACCCCTTCCTGGGGCGGGGTGGGGGGAGTGGGTGCTGGCGAGGAGA	55.2464	51.4389	106.685	1456.07	62.825	71.0625	133.887	1825.04	52.0613	54.624	53.3273	50.8165	54.4044	52.5798	1	17.9271	CACTCCCCCCACCCCGCCCCAGG	4	23	chr9	123375895	123375918	chr9_123375899_2914	1	-	VEGFAT2	T2-15F-18R	GACCCCCTCCACCCCGCCTCNGG	0	1.06173	46.3865	0	0.022359	0	51.6585	0.659003	0	0.012587	1	0.02187	0.0214715
chr11	72237732	72237803	chr11_72237763_2601	T2-15F-18R.bwa.sam	90122	11	72237763	ATGGCCGGCCCCTCAGCTTCCCTCCACCCCGCATCCGGGAGAGCATCCAGGAAGACCTGGCAGAGGAGGT	37.0506	58.1753	95.226	1268.1	48.8028	71.3188	120.122	1611.42	37.8561	57.3699	46.6026	37.0872	56.7841	45.8908	1	17.8544	GCTTCCCTCCACCCCGCATCCGG	5	23	chr11	72237743	72237766	chr11_72237763_2601	1	+	VEGFAT2	T2-15F-18R	GACCCCCTCCACCCCGCCTCNGG	0	36.9042	0.84206	0	0.022287	0	0	57.1502	0	0	1	0.0218011	0.0211859
chr1	151059400	151059452	chr1_151059412_2189	T2-15F-18R.bwa.sam	29251	1	151059412	AGCCCAGGACACCCGCCTCCCCCACACCCCGCATCCGGTGTGTCTCCGCCTGGCCCGGCCGGCGCGGCAG	29.9114	50.2307	80.1421	1058.74	41.8467	61.507	103.354	1385.73	31.8152	48.3269	39.2114	30.8633	48.1072	38.5324	1	18.1922	CCTCCCCCACACCCCGCATCCGG	6	23	chr1	151059392	151059415	chr1_151059412_2189	1	+	VEGFAT2	T2-15F-18R	GACCCCCTCCACCCCGCCTCNGG	0	24.676	1.86718	0.036611	0.070248	0	0	48.034	0	0	1	0.0656371	0.0654158
chr8	143740771	143740818	chr8_143740794_2133	T2-15F-18R.bwa.sam	478630	8	143740794	CGCCTGATCGCCTGTGTACCCCACCACCCCGCCCCAGGTGTCAGGATAAGGAGCCTGACCCTGTCCTGAG	33.3163	44.7756	78.0919	1054.95	45.7641	54.1115	99.8756	1359.23	35.0736	43.0183	38.8434	33.9387	42.6155	38.0304	1	11.1467	GTACCCCACCACCCCGCCCCAGG	5	23	chr8	143740774	143740797	chr8_143740794_2133	1	+	VEGFAT2	T2-15F-18R	GACCCCCTCCACCCCGCCTCNGG	0	33.3163	1.72073	0.036611	0.049061	0	0	43.0183	0	0	1	0.0467666	0.0464598
chr22	50446337	50446391	chr22_50446374_1974	T2-15F-18R.bwa.sam	309073	22	50446374	CCCTGGGAGCCCACTGTCCCCCCCCCCCCCCCGCCTCCGGCCTCCATCCCTTCAGCTCGGGTCTAGCCAG	52.0979	20.1728	72.2707	885.479	71.6483	21.7837	93.432	1079.08	53.965	18.3056	31.4303	53.5257	18.2324	31.2394	1	14.1788	CCCCCCCCCCCCCCCGCCTCCGG	4	23	chr22	50446356	50446379	chr22_50446374_1974	1	+	VEGFAT2	T2-15F-18R	GACCCCCTCCACCCCGCCTCNGG	0	52.0246	1.86718	0	0.034623	0	0	17.8297	0	0	1	0.0334644	0.033407
chr1	939947	939970	chr1_939957_1832	T2-15F-18R.bwa.sam	42	1	939957	TTCCCCCGGGTCGGCCCTGACCCTGTCCACCCCACCTCAGGACGTTCTCCAGGGGTCCCTCCGGGATGCA	20.722	46.3499	67.0719	846.496	28.3005	57.4431	85.7436	1101.29	21.6007	45.4712	31.3402	21.564	45.2516	31.2379	1	6.03023	GACCCTGTCCACCCCACCTCAGG	3	23	chr1	939940	939963	chr1_939957_1832	1	+	VEGFAT2	T2-15F-18R	GACCCCCTCCACCCCGCCTCNGG	0	20.722	0.878671	0	0.040609	0	0	45.4346	0	0	1	0.0390243	0.0372308
chr5	180161273	180161332	chr5_180161301_1569	T2-15F-18R.bwa.sam	397828	5	180161301	TGCAGTGGGCAGGAGAGGGACTCCCTCCGCCCCGCTTCCAGAGTGTCTTTTGGGAGGTGAGTGGGCTCCG	20.3193	37.1238	57.4431	750.18	27.2754	44.9221	72.1975	956.094	22.4061	35.037	28.0186	19.2941	34.9272	25.9594	1	13.8522	GACTCCCTCCGCCCCGCTTCCAG	4	23	chr5	180161284	180161307	chr5_180161301_1569	1	+	VEGFAT2	T2-15F-18R	GACCCCCTCCACCCCGCCTCNGG	0	20.3193	2.08684	0	0.092985	0	0	35.0004	0	0	1	0.0850744	0.0855049
chr4	8840171	8840204	chr4_8840188_1622	T2-15F-18R.bwa.sam	346087	4	8840188	CCCAGGAAGACAGAGAGAGGAGTCGAGCCTGCCCGGGGCGGGGTGGGGGGTATGAAACATGAGGCCTGCA	32.584	26.7995	59.3835	807.143	39.9429	37.9659	77.9088	1063.66	27.7147	31.6688	29.6259	21.1247	31.266	25.6999	1	8.91191	CATACCCCCCACCCCGCCCCGGG	6	23	chr4	8840184	8840207	chr4_8840188_1622	1	-	VEGFAT2	T2-15F-18R	GACCCCCTCCACCCCGCCTCNGG	0	0.915282	26.7629	0	0.033025	0	31.5955	0	0	0	1	0.0319692	0.0308403
chr9	137368968	137369000	chr9_137368990_1521	T2-15F-18R.bwa.sam	499377	9	137368990	GGGGCACAGGGCCGGGGGACGGGGTGCAGTGCCCGGGGCGGGGTGGGGGGGCTTCTCAGAGCCGTGTGGG	24.6394	31.0464	55.6858	755.45	26.2869	43.4576	69.7445	923.183	31.2294	24.4563	27.6362	24.0536	24.2367	24.145	1	9.27025	AAGCCCCCCCACCCCGCCCCGGG	4	23	chr9	137368986	137369009	chr9_137368990_1521	1	-	VEGFAT2	T2-15F-18R	GACCCCCTCCACCCCGCCTCNGG	0	0.183056	31.0098	0	0.005862	0	19.8799	0	0	0	1	0.00582784	0.00551493
chr10	114534490	114534501	chr10_114534497_1310	T2-15F-18R.bwa.sam	71895	10	114534497	GCTGCAACGGCCCTGGGCACTCATGATCCCTGAGGCGGGGTGGGGGTGGGGGGTTCCTGGGACACTCCAG	22.2231	25.7377	47.9608	653.239	23.9072	35.037	58.9442	790.519	25.7377	22.2231	23.9159	25.7377	22.1498	23.8765	1	3.19722	CCCCACCCCCACCCCGCCTCAGG	4	23	chr10	114534490	114534513	chr10_114534497_1310	1	-	VEGFAT2	T2-15F-18R	GACCCCCTCCACCCCGCCTCNGG	0	0	25.7377	0	0	0	20.0996	0	0	0	1	0	0
chr19	14032160	14032177	chr19_14032160_1453	T2-15F-18R.bwa.sam	225171	19	14032160	GGAATGGGCGGCAGCGAGGTCGAACCGGAGCCCCGGGGCGGGGTGGGGGAGCTCTCTGGGTGGTTAACAG	40.6019	12.5943	53.1962	617.654	48.034	17.1707	65.2047	784.428	14.4981	38.6981	23.6865	12.7041	38.6615	22.1621	1	5.26783	GAGCTCCCCCACCCCGCCCCGGG	4	23	chr19	14032156	14032179	chr19_14032160_1453	1	-	VEGFAT2	T2-15F-18R	GACCCCCTCCACCCCGCCTCNGG	0.659003	2.19668	12.5577	0	0.148515	0	38.6981	0	0	0	1	0.12931	0.131111
chr20	10933303	10933320	chr20_10933310_1135	T2-15F-18R.bwa.sam	278882	20	10933310	cagggaagggaacatcacacactggggcctgccaggggcggggtgggggggtggtaaaggggagggatag	16.4019	25.152	41.5538	554.776	17.4636	34.4878	51.9514	670.324	25.152	16.4019	20.3111	23.9072	16.0724	19.6022	1	4.52462	CCACCCCCCCACCCCGCCCCTGG	5	23	chr20	10933306	10933329	chr20_10933310_1135	1	-	VEGFAT2	T2-15F-18R	GACCCCCTCCACCCCGCCTCNGG	0	0	24.9323	0	0	0	12.338	0	0	0	1	0	0
chr4	1494513	1494562	chr4_1494530_985	T2-15F-18R.bwa.sam	343802	4	1494530	GTGTGCGAGACGGGTATGAGGCCCCCACACCCCGCCTCAGGACCACTGTCCATGGTTCCACCCCTGACCC	14.6079	21.4542	36.0621	483.543	21.1979	25.7743	46.9723	638.448	14.9008	21.1613	17.7573	14.9008	21.1613	17.7573	1	13.1897	AGGCCCCCACACCCCGCCTCAGG	5	23	chr4	1494513	1494536	chr4_1494530_985	1	+	VEGFAT2	T2-15F-18R	GACCCCCTCCACCCCGCCTCNGG	0	14.4248	0.29289	0	0.019851	0	0	21.1613	0.036611	0	1	0.0194646	0.0175197
chr2	169716834	169716843	chr2_169716843_1071	T2-15F-18R.bwa.sam	264156	2	169716843	ccctctccacacaccccacccccccaccccgccccaggttttgctccaagctgtgcatttgggctcccgg	17.5368	21.6739	39.2107	532.511	24.5662	25.6279	50.1941	685.347	17.5734	21.6373	19.4998	14.2418	21.4908	17.4948	1	3.20713	CCACCCCCCCACCCCGCCCCAGG	5	23	chr2	169716823	169716846	chr2_169716843_1071	1	+	VEGFAT2	T2-15F-18R	GACCCCCTCCACCCCGCCTCNGG	0	17.5002	0.036611	0	0.002083	0	0	20.9417	0	0	1	0.00207867	0.00187395
chr11	65712282	65712300	chr11_65712295_973	T2-15F-18R.bwa.sam	88194	11	65712295	AGGGAAGATGGCGGAGGTGGTGAGTCCGGTGCCCGGGGCGGGGCGGAGGGAGCCAGGGGAGGTGGGTAGA	22.0766	13.5462	35.6228	472.345	26.653	18.2324	44.8854	602.116	13.5462	22.0766	17.2932	13.5096	22.04	17.2555	1	6.28013	GGCTCCCTCCGCCCCGCCCCGGG	4	23	chr11	65712291	65712314	chr11_65712295_973	1	-	VEGFAT2	T2-15F-18R	GACCCCCTCCACCCCGCCTCNGG	0	0	13.5462	0	0	0	22.0766	0	0	0	1	0	0
chr9	37465336	37465376	chr9_37465367_1057	T2-15F-18R.bwa.sam	484273	9	37465367	TCCTCCCCCTTCCACCCGCCCCCCTCCCACCCCGCCTCTAGTCCCCTAGCTCCTCCAGCCAGTTCGCCGC	11.1664	27.5317	38.6981	478.915	14.5347	32.2179	46.7526	591.067	11.1664	27.5317	17.5337	10.5074	27.1656	16.895	1	10.9414	CCCCCCTCCCACCCCGCCTCTAG	5	23	chr9	37465350	37465373	chr9_37465367_1057	1	+	VEGFAT2	T2-15F-18R	GACCCCCTCCACCCCGCCTCNGG	0	11.1664	0	0	0	0	0	25.6645	0	0	1	0	0
chrX	129906653	129906673	chrX_129906667_1158	T2-15F-18R.bwa.sam	521402	X	129906667	TCCTGTGATGTTTTGTGCCCCCCCCACCCCGCCCCCGGAACTAAATGTAGTCCGTTTAGTAATGTTGGCT	11.679	30.7169	42.3959	517.34	15.8161	38.2954	54.1115	672.214	11.679	30.7169	18.9405	9.22604	30.607	16.8042	1	5.90198	TGCCCCCCCCACCCCGCCCCCGG	4	23	chrX	129906647	129906670	chrX_129906667_1158	1	+	VEGFAT2	T2-15F-18R	GACCCCCTCCACCCCGCCTCNGG	0	11.6424	0	0	0	0	0	30.2409	0	0	1	0	0
chr11	19777076	19777140	chr11_19777102_915	T2-15F-18R.bwa.sam	80721	11	19777102	GGGGCGGGGAACTCACCAgccgccgacccccccccccaccccgccctcggccgccgcggccccagcggcc	14.791	18.7084	33.4993	454.361	21.2712	22.1132	43.3844	592.388	14.791	18.7084	16.6347	14.7543	18.5253	16.5327	1	14.5812	CCCCCCCCCCACCCCGCCCTCGG	5	23	chr11	19777094	19777117	chr11_19777102_915	1	+	VEGFAT2	T2-15F-18R	GACCCCCTCCACCCCGCCTCNGG	0	14.7543	0	0	0	0	0	18.269	0	0	1	0	0
chr17	57663155	57663185	chr17_57663168_1006	T2-15F-18R.bwa.sam	202250	17	57663168	TGCCCAGTTGCTGGGGCTTTGCTCTGAGCCAGTGGCGGGGTGGAGGGGCGGGGCCAAGGCGGGAGCAGCG	26.6164	10.2145	36.831	450.37	32.1081	14.2052	46.3133	583.332	10.2145	26.6164	16.4886	10.1779	26.5798	16.4477	1	8.1968	CCGCCCCTCCACCCCGCCACTGG	4	23	chr17	57663161	57663184	chr17_57663168_1006	1	-	VEGFAT2	T2-15F-18R	GACCCCCTCCACCCCGCCTCNGG	0	0	10.2145	0	0	0	26.3601	0	0	0	1	0	0
chr5	171451052	171451085	chr5_171451065_1283	T2-15F-18R.bwa.sam	395183	5	171451065	CAGccccgtcccctcgggccgcccccccaccccgccgccggccgcctcccgcccgcgggcgagccgcTGA	8.82332	38.149	46.9723	501.121	12.4478	45.2516	57.6994	648.259	8.82332	38.149	18.3467	7.02937	38.0025	16.3442	1	9.09165	CCGCCCCCCCACCCCGCCGCCGG	5	23	chr5	171451048	171451071	chr5_171451065_1283	1	+	VEGFAT2	T2-15F-18R	GACCCCCTCCACCCCGCCTCNGG	0	8.82332	0	0	0	0	0	33.9387	0	0	1	0	0
chr3	140679940	140679990	chr3_140679958_1130	T2-15F-18R.bwa.sam	335625	3	140679958	atctgaattaattagaatcaacccccccaccccgcttcaggtgattctaatgtgcagAATGGCCTGCAGG	32.6939	8.67688	41.3708	460.045	44.1166	9.44571	53.5623	557.575	32.6939	8.67688	16.8428	30.2775	8.45721	16.002	1	11.7433	CAACCCCCCCACCCCGCTTCAGG	4	23	chr3	140679941	140679964	chr3_140679958_1130	1	+	VEGFAT2	T2-15F-18R	GACCCCCTCCACCCCGCCTCNGG	0	32.6207	0	0	0	0	0	8.4206	0	0	1	0	0
chr13	26052088	26052128	chr13_26052094_854	T2-15F-18R.bwa.sam	126032	13	26052094	TCCCCGGCGCGCATGCGCGCTGCGCGGCTCCCCCCCACCCCCGACCTCAGGGACGCCCGCGGGCGCCGGG	19.0745	12.1916	31.266	416.525	25.1153	16.3286	41.444	553.133	19.0745	12.1916	15.2495	18.9646	12.0451	15.1139	1	11.0385	TCCCCCCCACCCCCGACCTCAGG	7	23	chr13	26052087	26052110	chr13_26052094_854	1	+	VEGFAT2	T2-15F-18R	GACCCCCTCCACCCCGCCTCNGG	0	19.0745	0	0	0	0	0	12.1549	0	0	1	0	0
chr7	95690352	95690367	chr7_95690362_917	T2-15F-18R.bwa.sam	443592	7	95690362	ACTTCTGTGTTGGAGCTATGGAACTCTAAACCCAGGGGCGGGGTGTGAGGGGTCCTTAGTTTGAATTGTG	21.8203	11.7522	33.5726	437.397	27.2754	15.8161	43.0915	567.309	11.8254	21.7471	16.0365	9.70199	21.6739	14.501	1	5.0548	GACCCCTCACACCCCGCCCCTGG	4	23	chr7	95690358	95690381	chr7_95690362_917	1	-	VEGFAT2	T2-15F-18R	GACCCCCTCCACCCCGCCTCNGG	0	0.073223	11.7522	0	0.006173	0	21.7105	0	0	0	1	0.00613513	0.00529625
chr2	128486616	128486651	chr2_128486625_907	T2-15F-18R.bwa.sam	258393	2	128486625	CGGGGGCACTGCTTGCACGTCAGCCGCGTGGCCGGGGGCGGGGTGGGGGGGGGGTCATGCCGGTGACATa	19.5138	13.6926	33.2064	446.477	21.6739	19.587	41.2609	562.779	14.2418	18.9646	16.4344	11.1298	18.745	14.444	1	9.53164	CCCCCCCCCCACCCCGCCCCCGG	4	23	chr2	128486621	128486644	chr2_128486625_907	1	-	VEGFAT2	T2-15F-18R	GACCCCCTCCACCCCGCCTCNGG	0	0.549169	13.6926	0	0.038462	0	18.6718	0	0	0	1	0.0370375	0.0338121
chr1	77779748	77779770	chr1_77779748_1261	T2-15F-18R.bwa.sam	20233	1	77779748	CTGTACCTGGCCTGGAGCTCCAGGTACAGGGCCAGGGGCGGGGTGGGGTGGAGAGGCGGGCGGGAGGAAG	41.7003	4.46658	46.1668	372.771	46.4963	5.74797	52.2443	446.531	4.50319	41.6636	13.6974	4.50319	41.5538	13.6794	1	8.1844	TCTCCACCCCACCCCGCCCCTGG	6	23	chr1	77779744	77779767	chr1_77779748_1261	1	-	VEGFAT2	T2-15F-18R	GACCCCCTCCACCCCGCCTCNGG	0	0.036611	5.08897	0	0.007092	0	40.3456	0	0	0	1	0.00704206	0.00513797
chr11	73747419	73747481	chr11_73747455_905	T2-15F-18R.bwa.sam	90541	11	73747455	gaccttgtgatcggaacccccccccgccccgcccccggcctcccaagtgctgggaattacagctgtgaga	6.88292	26.2503	33.1332	367.146	9.88505	31.9617	41.8467	485.5	8.4206	24.7126	14.4255	7.4687	23.9438	13.3727	1	16.6489	ACCCCCCCCCGCCCCGCCCCCGG	5	23	chr11	73747435	73747458	chr11_73747455_905	1	+	VEGFAT2	T2-15F-18R	GACCCCCTCCACCCCGCCTCNGG	0	6.8097	1.57428	0	0.186957	0	0.073223	23.358	0	0.00312	1	0.157509	0.151607
chr1	11654471	11654497	chr1_11654488_828	T2-15F-18R.bwa.sam	3407	1	11654488	CTTAAAGGCccccgacccgacccgccccgccccgcctctggccccgcgcccggccgccccgcAGTCCCAG	6.91953	23.3946	30.3141	347.521	9.37249	28.3371	37.7096	445.134	6.91953	23.3946	12.7232	6.91953	23.2848	12.6933	1	7.34006	GACCCGCCCCGCCCCGCCTCTGG	3	23	chr1	11654471	11654494	chr1_11654488_828	1	+	VEGFAT2	T2-15F-18R	GACCCCCTCCACCCCGCCTCNGG	0	6.91953	0	0	0	0	0	22.6624	0	0	1	0	0
chr9	127900792	127900818	chr9_127900807_826	T2-15F-18R.bwa.sam	496025	9	127900807	gaaaccccctcccccaaccccccaccccaccccgcctccagtctctactaaaaatacacaaattagcgag	11.5692	18.6718	30.2409	401.447	15.1937	22.2231	37.4167	501.901	11.5692	18.6718	14.6975	8.4206	18.5985	12.5144	1	7.32302	CCCCCACCCCACCCCGCCTCCAG	5	23	chr9	127900790	127900813	chr9_127900807_826	1	+	VEGFAT2	T2-15F-18R	GACCCCCTCCACCCCGCCTCNGG	0.073223	11.5692	0	0	0	0	0	9.59216	0	0	1	0	0
chr17	17051527	17051540	chr17_17051535_751	T2-15F-18R.bwa.sam	194553	17	17051535	GGCAGCCAAAGCCTGGAGCTTGGCCTCCCATCCTGGGGCGGGGTGGCGGGGGAGGGCCTTGGGTCATCTC	19.8799	7.61515	27.4951	336.071	21.9668	11.2763	33.243	429.884	7.61515	19.8799	12.304	7.54192	19.8799	12.2447	1	4.29793	CTCCCCCGCCACCCCGCCCCAGG	4	23	chr17	17051531	17051554	chr17_17051535_751	1	-	VEGFAT2	T2-15F-18R	GACCCCCTCCACCCCGCCTCNGG	0	0	7.61515	0	0	0	19.5504	0	0	0	1	0	0
chr8	18184002	18184039	chr8_18184034_703	T2-15F-18R.bwa.sam	458732	8	18184034	gtgtatactagtggctctatgctttcagggtcccggggcggggtggtgggggggtccctgttcccattgc	9.92166	15.8161	25.7377	342.158	11.7522	20.5023	32.2545	423.981	15.8161	9.92166	12.5268	10.9468	9.92166	10.4216	1	11.1952	CCCCCCCACCACCCCGCCCCGGG	4	23	chr8	18184030	18184053	chr8_18184034_703	1	-	VEGFAT2	T2-15F-18R	GACCCCCTCCACCCCGCCTCNGG	0	0	15.8161	0	0	0	9.92166	0	0	0	1	0	0
chr22	39706392	39706409	chr22_39706395_742	T2-15F-18R.bwa.sam	305612	22	39706395	GTCCTGCAGCCGGAGCCTGTCCCTCCCCACCCCGCCTTGGGGCACTCTGCTTTGCAGCAGCCTTGCTGTG	4.90591	22.2597	27.1656	285.433	7.02937	26.6164	33.6458	373.609	5.01575	22.1498	10.5403	4.90591	22.1132	10.4156	1	5.96285	GTCCCTCCCCACCCCGCCTTGGG	4	23	chr22	39706378	39706401	chr22_39706395_742	1	+	VEGFAT2	T2-15F-18R	GACCCCCTCCACCCCGCCTCNGG	0	4.90591	0.109834	0	0.021739	0	0	22.0766	0	0	1	0.0212765	0.0156554
chr13	99894719	99894744	chr13_99894737_574	T2-15F-18R.bwa.sam	139474	13	99894737	GATTGCTTTATTCCCCTAATACCTTGCCTGAGGCGGGGGGGGGGGGGGGTGCCCAATAATGTCTTCATTG	7.65176	13.3631	21.0149	276.197	8.49382	17.1341	25.6279	329.509	13.3997	7.61515	10.1015	13.2167	7.54192	9.98395	1	6.17378	CCCCCCCCCCCCCCCGCCTCAGG	4	23	chr13	99894728	99894751	chr13_99894737_574	1	-	VEGFAT2	T2-15F-18R	GACCCCCTCCACCCCGCCTCNGG	0	0	13.3631	0	0	0	7.35887	0	0	0	1	0	0
chr19	13011369	13011391	chr19_13011374_527	T2-15F-18R.bwa.sam	224837	19	13011374	ACAAAGAGGCCATTTAATGCCCCCCACCACCCCACCTCGGGAGAAATTTCCACTTGCCCCCGAGTCCAGC	9.62877	9.66538	19.2941	263.5	12.6675	11.4593	24.1268	329.087	9.62877	9.66538	9.64706	9.55555	9.55555	9.55555	1	7.42036	GCCCCCCACCACCCCACCTCGGG	3	23	chr19	13011357	13011380	chr19_13011374_527	1	+	VEGFAT2	T2-15F-18R	GACCCCCTCCACCCCGCCTCNGG	0	9.26266	0	0	0	0	0	9.62877	0	0	1	0	0
chr7	105293506	105293523	chr7_105293511_511	T2-15F-18R.bwa.sam	445686	7	105293511	TTGCAACCTTCCCCCTCCACCCCCCACCccgccccgggtttcaagtgattttcatacttcagcctcctga	9.66538	9.04299	18.7084	255.359	13.8391	10.2878	24.1268	325.911	9.70199	9.00638	9.34772	9.51894	9.00638	9.25911	1	5.32993	TCCACCCCCCACCCCGCCCCGGG	5	23	chr7	105293491	105293514	chr7_105293511_511	1	+	VEGFAT2	T2-15F-18R	GACCCCCTCCACCCCGCCTCNGG	0	9.59216	0.036611	0	0.003788	0	0	7.76159	0	0	1	0.00377371	0.00314831
chr6	31495044	31495054	chr6_31495050_530	T2-15F-18R.bwa.sam	404963	6	31495050	CATAGTTGATGGGGCAGAGCAGAGGGGGCTGGAGGTGGGGTGGAGGGGGAGGGCTTTGAACAGAAGACCT	13.9123	5.49169	19.404	238.747	15.45	7.94465	23.3946	302.612	5.49169	13.9123	8.74082	5.49169	13.7292	8.68313	1	3.15446	CTCCCCCTCCACCCCACCTCCAG	4	23	chr6	31495043	31495066	chr6_31495050_530	1	-	VEGFAT2	T2-15F-18R	GACCCCCTCCACCCCGCCTCNGG	0	0	5.49169	0	0	0	13.656	0	0	0	1	0	0
chr6	98825043	98825050	chr6_98825048_504	T2-15F-18R.bwa.sam	415188	6	98825048	GAAAACCTGCACTCAGAAGCCACCCCCCACCCCGCCTCTGCCGTATCTGCTAACTTTGCTAACACTCCCC	6.22392	12.2282	18.4521	238.286	8.38398	14.3516	22.7356	299.613	6.22392	12.2282	8.72394	5.41847	12.1183	8.10326	1	2.41661	GCCACCCCCCACCCCGCCTCTGC	4	23	chr6	98825031	98825054	chr6_98825048_504	1	+	VEGFAT2	T2-15F-18R	GACCCCCTCCACCCCGCCTCNGG	0	6.22392	0	0	0	0.036611	0	11.2031	0	0	1	0	0
chr11	374645	374669	chr11_374665_529	T2-15F-18R.bwa.sam	76441	11	374665	ACCCTCACTGGGTGGGGTTGGAAATCTTAACCTGAGGCGGGGCGGGGGGGCCTCAGGGAGGGAGGGAGGG	4.61302	14.7543	19.3674	225.34	5.23541	19.404	24.6394	275.3	15.1571	4.2103	7.98848	14.7177	4.17369	7.83755	1	7.39181	AGGCCCCCCCGCCCCGCCTCAGG	5	23	chr11	374660	374683	chr11_374665_529	1	-	VEGFAT2	T2-15F-18R	GACCCCCTCCACCCCGCCTCNGG	0	0.366113	14.7543	0	0.024155	0	2.01362	0	0	0	1	0.0235853	0.0213845
chr3	195762347	195762352	chr3_195762352_557	T2-15F-18R.bwa.sam	343057	3	195762352	gccctgccgggcccgcaccacccccaccccgccccTGGGGCTGAAGCCGGGAGGGGTCTGCACTGGAGGC	7.24904	13.1435	20.3925	266.612	9.84844	15.9259	25.7743	342.075	7.24904	13.1435	9.76101	3.91741	13.1435	7.17553	1	2.5	CACCACCCCCACCCCGCCCCTGG	4	23	chr3	195762332	195762355	chr3_195762352_557	1	+	VEGFAT2	T2-15F-18R	GACCCCCTCCACCCCGCCTCNGG	0	7.24904	0	0	0	0	0	12.5943	0	0	1	0	0
chr9	27338875	27338891	chr9_27338877_540	T2-15F-18R.bwa.sam	482551	9	27338877	GGCAACTCCAGGGGAAGGACCCCTCCCACCCCGACTCCGGTGGACAGGCAGGTAACTCCACAAGTGGGGC	16.951	2.81907	19.7701	188.815	23.3214	3.40485	26.7262	243.395	17.4636	2.30651	6.34665	17.3904	2.30651	6.33333	1	5.24976	GACCCCTCCCACCCCGACTCCGG	3	23	chr9	27338859	27338882	chr9_27338877_540	1	+	VEGFAT2	T2-15F-18R	GACCCCCTCCACCCCGCCTCNGG	0	16.951	0.659003	0	0.037344	0	0	2.30651	0	0	1	0.0359996	0.0336054
chr19	44821322	44821336	chr19_44821327_395	T2-15F-18R.bwa.sam	232456	19	44821327	GTCTGACACTGGATTCCCCCCCCTCACCCCGCCCCTGGTCCCACTCCTGCCCCCGCCCTACCTCCGCCCC	5.12558	9.33588	14.4615	188.944	7.06598	10.9468	18.0128	240.223	5.30864	9.15282	6.97058	3.80757	9.00638	5.85597	1	4.15515	CCCCCCCCTCACCCCGCCCCTGG	5	23	chr19	44821307	44821330	chr19_44821327_395	1	+	VEGFAT2	T2-15F-18R	GACCCCCTCCACCCCGCCTCNGG	0	4.5398	0.183056	0	0.038462	0	0	9.15282	0	0	1	0.0370375	0.0272289
chr19	29845079	29845093	chr19_29845082_461	T2-15F-18R.bwa.sam	228380	19	29845082	ACAGGCTGTGCGTCGGAGCTCCGCGGGGCCTGCGGCGGGGTGGGTGGGGCCAGGGCGGCGGTGGGCGGGC	14.5713	2.30651	16.8778	158.348	16.7314	3.18518	19.9165	199.397	2.30651	14.5713	5.79731	2.30651	14.4248	5.76811	1	4.6428	GGCCCCACCCACCCCGCCGCAGG	4	23	chr19	29845075	29845098	chr19_29845082_461	1	-	VEGFAT2	T2-15F-18R	GACCCCCTCCACCCCGCCTCNGG	0	0	2.30651	0	0	3.22179	14.3516	0	0	0	1	0	0
chr22	43288479	43288490	chr22_43288489_313	T2-15F-18R.bwa.sam	306694	22	43288489	ccaggccccatgttgtccagcccccacctccccgcctcgggctcctcccgcttcgtgctctctgctcctt	5.1988	6.26053	11.4593	155.827	6.55342	7.17581	13.7292	187.307	5.1988	6.26053	5.70502	5.16219	6.22392	5.66825	1	3.92938	AGCCCCCACCTCCCCGCCTCGGG	4	23	chr22	43288472	43288495	chr22_43288489_313	1	+	VEGFAT2	T2-15F-18R	GACCCCCTCCACCCCGCCTCNGG	0	5.1988	0	0	0	0	0	6.26053	0	0	1	0	0
chr16	56929504	56929526	chr16_56929517_285	T2-15F-18R.bwa.sam	183006	16	56929517	gttttgtggaagacagtttttccacaggccagaggtggggtggggggggcattgtttcaggatgattcga	4.13708	6.29714	10.4342	139.413	4.8693	9.33588	14.2052	184.16	6.73648	3.69774	4.99097	6.73648	3.69774	4.99097	1	6.32065	TGCCCCCCCCACCCCACCTCTGG	4	23	chr16	56929510	56929533	chr16_56929517_285	1	-	VEGFAT2	T2-15F-18R	GACCCCCTCCACCCCGCCTCNGG	0	0.439335	6.29714	0	0.064865	0	3.47807	0	0	0	1	0.0609138	0.0502874
chr11	63623612	63623619	chr11_63623618_273	T2-15F-18R.bwa.sam	87446	11	63623618	tcatgcctgggtttgttttttgttttttccagagacggggtggaaggtgtctccatatgttgcccaagct	4.90591	5.08897	9.99488	136.477	5.71136	6.73648	12.4478	169.423	5.08897	4.90591	4.9966	5.05236	4.90591	4.9786	1	2.44949	GACACCTTCCACCCCGTCTCTGG	3	23	chr11	63623611	63623634	chr11_63623618_273	1	-	VEGFAT2	T2-15F-18R	GACCCCCTCCACCCCGCCTCNGG	0	0	5.08897	0	0	0	4.90591	0	0	0	1	0	0
chr12	57087442	57087448	chr12_57087445_395	T2-15F-18R.bwa.sam	111024	12	57087445	AGCGGCTGGCAGCCCGGGATCCAAAATAACCTGAGGTGGGGGGGGAGGGGTCGCCCACACCCCGTACGGG	12.6309	1.83056	14.4615	131.339	15.4866	2.08684	17.5734	155.277	1.86718	12.5943	4.8493	1.83056	12.5577	4.79454	1	2.16506	GACCCCTCCCCCCCCACCTCAGG	4	23	chr12	57087439	57087462	chr12_57087445_395	1	-	VEGFAT2	T2-15F-18R	GACCCCCTCCACCCCGCCTCNGG	0	0	1.83056	0	0	0	12.5211	0	0	0	1	0	0
chr5	133524682	133524701	chr5_133524687_314	T2-15F-18R.bwa.sam	387854	5	133524687	AGGGCCCTCCAGAAATGCACCCCCCACCCCGCCCCTGGGTGGGTTGTACAATACTGCAGTGATTCAAACG	2.74585	8.7501	11.4959	133.884	3.69774	9.95827	13.656	165.747	2.74585	8.7501	4.90168	2.34312	8.67688	4.50899	1	6.29545	TGCACCCCCCACCCCGCCCCTGG	5	23	chr5	133524667	133524690	chr5_133524687_314	1	+	VEGFAT2	T2-15F-18R	GACCCCCTCCACCCCGCCTCNGG	0	2.74585	0	0	0	0	0	8.7501	0	0	1	0	0
chr12	22334686	22334733	chr12_22334729_344	T2-15F-18R.bwa.sam	105265	12	22334729	gccgccaggcaacccccccccccccaccccgccccGAGACGCGCTCTCTGCGCCGCACCAAGTCCTTGGA	1.90379	10.6905	12.5943	123.223	2.78246	11.8987	14.6811	157.162	1.90379	10.6905	4.51137	1.90379	10.5074	4.47257	1	11.522	CCCCCCCCCCACCCCGCCCCGAG	5	23	chr12	22334709	22334732	chr12_22334729_344	1	+	VEGFAT2	T2-15F-18R	GACCCCCTCCACCCCGCCTCNGG	0	1.86718	0	0	0	0	0	10.6173	0	0	1	0	0
chr1	26696319	26696338	chr1_26696333_258	T2-15F-18R.bwa.sam	7648	1	26696333	CGGGTGGGGAGGGCAGCCCGGGGGACTGGGCCCCGGGGCGGGGTGGGAGGGGGGGAGAAGACGAAGACAG	6.33375	3.11196	9.44571	121.264	7.35887	3.91741	11.2763	146.653	3.11196	6.33375	4.43964	3.07535	6.29714	4.40067	1	7.08548	CCCCCCTCCCACCCCGCCCCGGG	5	23	chr1	26696329	26696352	chr1_26696333_258	1	-	VEGFAT2	T2-15F-18R	GACCCCCTCCACCCCGCCTCNGG	0	0	3.07535	0	0	0	6.26053	0	0	0	1	0	0
chr8	103500159	103500181	chr8_103500167_306	T2-15F-18R.bwa.sam	471509	8	103500167	TATCTTCTCCGCTTTCGCTTCTCCACTCTAGCCGGGGGTGGGGTGGGTGGGGTTGGGGTCTCCGCGGGGG	8.82332	2.37973	11.2031	125.16	10.1413	3.36824	13.5096	159.637	2.37973	8.82332	4.58226	2.16007	8.7501	4.3475	1	6.18466	AACCCCACCCACCCCACCCCCGG	5	23	chr8	103500163	103500186	chr8_103500167_306	1	-	VEGFAT2	T2-15F-18R	GACCCCCTCCACCCCGCCTCNGG	0	0	2.37973	0	0	0	8.09109	0	0	0	1	0	0
chr1	50976512	50976530	chr1_50976520_287	T2-15F-18R.bwa.sam	14267	1	50976520	GTGCTGCTGGGGACCTATTTTTCAGCGACCTGAGGTGGGGAGGGAGGGGTCTGAACTTATTCAGATGCAG	7.28565	3.22179	10.5074	132.333	9.18943	4.32013	13.5096	172.099	3.22179	7.28565	4.84488	2.41635	7.24904	4.18523	1	5.67486	GACCCCTCCCTCCCCACCTCAGG	4	23	chr1	50976513	50976536	chr1_50976520_287	1	-	VEGFAT2	T2-15F-18R	GACCCCCTCCACCCCGCCTCNGG	0	0	3.22179	0	0	0	7.28565	0	0	0	1	0	0
chr19	42302649	42302651	chr19_42302649_260	T2-15F-18R.bwa.sam	231880	19	42302649	GGGGAGGGAGAGGCGAGACCATCCAGCTCCCGAGGCGGGGAGGAGGGAGAAACCACCCACCGGTCACGGG	8.31076	1.20817	9.51894	86.5506	9.95827	1.39123	11.3495	101.666	2.41635	7.10259	4.14274	2.41635	6.99276	4.11059	1	1	TTCTCCCTCCTCCCCGCCTCGGG	4	23	chr19	42302642	42302665	chr19_42302649_260	1	-	VEGFAT2	T2-15F-18R	GACCCCCTCCACCCCGCCTCNGG	0	1.20817	1.20817	0	0.492537	0.659003	7.72498	0	0	0	1	0.33	0.273568
chr3	38099771	38099776	chr3_38099773_218	T2-15F-18R.bwa.sam	316745	3	38099773	TGTGTGCCTGGCATGGGAGGAGGAGCAGACCGGGGGCGGGGTGGGGGTGGGGGCGGGTAAATGAGGCTGA	2.52618	5.45508	7.98126	101.395	2.9289	7.28565	10.2145	126.174	5.45508	2.52618	3.71221	5.45508	2.45296	3.65802	1	1.80278	CCCCACCCCCACCCCGCCCCCGG	5	23	chr3	38099767	38099790	chr3_38099773_218	1	-	VEGFAT2	T2-15F-18R	GACCCCCTCCACCCCGCCTCNGG	0	0	5.45508	0	0	0	2.52618	0	0	0	1	0	0
chr10	101061758	101061770	chr10_101061760_192	T2-15F-18R.bwa.sam	69318	10	101061760	AGCTTCCCAGCCAAACTCCTACCCCCACTCCCCGCCTCCGGTCCTCACCCCCTTCCTCTCTCCCAGCCTC	1.9404	5.08897	7.02937	85.8312	2.5994	6.1507	8.7501	109.215	2.56279	4.46658	3.38333	2.52618	4.46658	3.35907	1	3.77124	CTACCCCCACTCCCCGCCTCCGG	6	23	chr10	101061743	101061766	chr10_101061760_192	1	+	VEGFAT2	T2-15F-18R	GACCCCCTCCACCCCGCCTCNGG	0	1.9404	0.585781	0	0.228571	0	0	4.46658	0	0	1	0.186046	0.129421
chr12	31659415	31659417	chr12_31659415_165	T2-15F-18R.bwa.sam	106711	12	31659415	CGGTGCCTGCCCCTTTAAGATCGACTCCACCCCGCCTCTGGAGGAAAATGACGCCGCCGTCTACCCGTTG	2.81907	3.22179	6.04086	82.3165	3.84418	3.84418	7.68837	105	2.81907	3.22179	3.01371	2.81907	3.22179	3.01371	1	1	GATCGACTCCACCCCGCCTCTGG	3	23	chr12	31659398	31659421	chr12_31659415_165	1	+	VEGFAT2	T2-15F-18R	GACCCCCTCCACCCCGCCTCNGG	0	2.81907	0	0	0	0	0	3.18518	0	0	1	0	0
chr19	45448775	45448799	chr19_45448799_214	T2-15F-18R.bwa.sam	232670	19	45448799	ATTTGGGGGCCTAGAAAGACCCCCCACCCCGCCCCAGGAGAGATGTATTTTCTTTTGAAGGAGACAATAC	1.31801	6.51681	7.83482	80.05	1.75734	7.90804	9.66538	101.823	1.31801	6.51681	2.93073	1.31801	6.51681	2.93073	1	9.63068	AAGACCCCCCACCCCGCCCCAGG	6	23	chr19	45448779	45448802	chr19_45448799_214	1	+	VEGFAT2	T2-15F-18R	GACCCCCTCCACCCCGCCTCNGG	0	1.31801	0	0	0	0	0	6.51681	0	0	1	0	0
chr1	23435756	23435760	chr1_23435756_153	T2-15F-18R.bwa.sam	6736	1	23435756	ccactctgATGGGTGAGATCTGAGCAGATGTCAGAGGTGGGGTGGAGGGGAGTAACAGCTGGTCCTGGAG	2.89229	2.70924	5.60153	76.4591	3.44146	6.37036	9.81183	127.891	2.70924	2.89229	2.79927	2.70924	2.89229	2.79927	1	1.63299	ACTCCCCTCCACCCCACCTCTGA	5	23	chr1	23435751	23435774	chr1_23435756_153	1	-	VEGFAT2	T2-15F-18R	GACCCCCTCCACCCCGCCTCNGG	0	0	2.70924	0	0	0	2.89229	0	0	0	1	0	0
chr10	70778459	70778463	chr10_70778461_150	T2-15F-18R.bwa.sam	63314	10	70778461	CCTGACGTTTGTATGAATCAGTCCCCCCACCCCACCTCTGGTAGGCTGAACTGACTCGGGAGGGATCTCC	1.90379	3.58791	5.49169	71.3863	2.56279	4.39335	6.95615	91.6515	1.90379	3.58791	2.61354	1.90379	3.58791	2.61354	1	1.47902	CAGTCCCCCCACCCCACCTCTGG	6	23	chr10	70778444	70778467	chr10_70778461_150	1	+	VEGFAT2	T2-15F-18R	GACCCCCTCCACCCCGCCTCNGG	0	1.90379	0	0	0	0	0	3.58791	0	0	1	0	0
chr21	45283304	45283311	chr21_45283309_149	T2-15F-18R.bwa.sam	297586	21	45283309	TGGTGGGGAGGAGTGGGCGGGGGGCGCCTGAGGCGGGGGGGGGGGGACGCATGCGGCAGGGGGAGGTGGG	1.97701	3.47807	5.45508	71.624	1.97701	4.50319	6.4802	81.4985	3.47807	1.97701	2.62225	3.44146	1.97701	2.60841	1	2.44114	CGTCCCCCCCCCCCCGCCTCAGG	5	23	chr21	45283300	45283323	chr21_45283309_149	1	-	VEGFAT2	T2-15F-18R	GACCCCCTCCACCCCGCCTCNGG	0	0	3.40485	0	0	0	1.90379	0	0	0	1	0	0
chr15	84748864	84748897	chr15_84748872_214	T2-15F-18R.bwa.sam	168266	15	84748872	CCTGGCGGGCCCGGGCCGCCACCCCACCCCGCCCCCGGCCGTCGGGCGCCGGCCCCTTccgccgctgcga	1.46445	6.37036	7.83482	83.4266	1.72073	7.65176	9.37249	99.111	1.46445	6.37036	3.05436	1.06173	6.33375	2.59321	1	11.6034	CCGCCACCCCACCCCGCCCCCGG	6	23	chr15	84748852	84748875	chr15_84748872_214	1	+	VEGFAT2	T2-15F-18R	GACCCCCTCCACCCCGCCTCNGG	0	1.46445	0	0	0	0	0	6.33375	0	0	1	0	0
chr10	100969486	100969517	chr10_100969491_148	T2-15F-18R.bwa.sam	69271	10	100969491	ccccacccccggctccgcctccaccaccccccccccgccccgcctccagccgcggccccTTCCTCTCGCA	3.44146	1.97701	5.41847	71.2461	4.61302	2.12345	6.73648	85.4868	3.44146	1.97701	2.60841	3.25841	1.97701	2.53809	1	9.95546	CCCCCCCCCCGCCCCGCCTCCAG	5	23	chr10	100969482	100969505	chr10_100969491_148	1	+	VEGFAT2	T2-15F-18R	GACCCCCTCCACCCCGCCTCNGG	0.146445	3.44146	0	0	0	0	0	1.46445	0	0	1	0	0
chr11	12287379	12287390	chr11_12287390_140	T2-15F-18R.bwa.sam	79242	11	12287390	ACTCAAGATCTTCCCATCCCCCTCCACCCCACCCCTGGCTCAGgaattatggagccttaggattctacag	1.97701	3.14857	5.12558	68.1469	2.52618	3.8808	6.40698	85.5219	1.97701	3.14857	2.49495	1.79395	3.07535	2.34884	1	3.43592	ATCCCCCTCCACCCCACCCCTGG	4	23	chr11	12287370	12287393	chr11_12287390_140	1	+	VEGFAT2	T2-15F-18R	GACCCCCTCCACCCCGCCTCNGG	0	1.97701	0	0	0	0	0	3.11196	0	0	1	0	0
chr8	37393674	37393680	chr8_37393679_172	T2-15F-18R.bwa.sam	461549	8	37393679	TCCTTCTCTCTACCCCACCCCGCCCACCCCGCCCCTGGGCCACCATGGGAGGGGTGGGGTTTTTCTTTCT	1.31801	4.97914	6.29714	69.9714	1.72073	5.78458	7.50531	86.1742	1.31801	4.97914	2.56174	1.02512	4.94252	2.25092	1	2.13542	CACCCCGCCCACCCCGCCCCTGG	4	23	chr8	37393659	37393682	chr8_37393679_172	1	+	VEGFAT2	T2-15F-18R	GACCCCCTCCACCCCGCCTCNGG	0	1.31801	0	0	0	0	0	4.94252	0	0	1	0	0
chr17	81923264	81923280	chr17_81923280_165	T2-15F-18R.bwa.sam	208594	17	81923280	AGAccaccctcgccgcacccccccccccccgcccccGGCCCAGTTCACAAGAGCCCTTGCCGCACAGCCC	0.988505	5.05236	6.04086	61.041	1.57428	5.30864	6.88292	78.962	0.988505	5.05236	2.23479	0.988505	5.01575	2.22668	1	4.53246	CACCCCCCCCCCCCCGCCCCCGG	4	23	chr17	81923260	81923283	chr17_81923280_165	1	+	VEGFAT2	T2-15F-18R	GACCCCCTCCACCCCGCCTCNGG	0	0.988505	0	0	0	0	0	4.79608	0	0	1	0	0
chr4	7327816	7327822	chr4_7327822_185	T2-15F-18R.bwa.sam	345487	4	7327822	TTGGCTTGTGTGACCGCCCCCCCCAACCCCGCCCCCGGCAACGTTGCTTTGGCTGCTCTGGGGCTGCTGA	1.90379	4.8693	6.77309	83.1625	2.67262	6.26053	8.93315	111.727	1.90379	4.8693	3.04469	0.988505	4.83269	2.18567	1	2.29129	GCCCCCCCCAACCCCGCCCCCGG	4	23	chr4	7327802	7327825	chr4_7327822_185	1	+	VEGFAT2	T2-15F-18R	GACCCCCTCCACCCCGCCTCNGG	0	1.9404	0	0	0	0	0	4.8693	0	0	1	0	0
chr11	46120301	46120315	chr11_46120301_416	T2-15F-18R.bwa.sam	84913	11	46120301	AATCATAATAAAAACTTCCCCCCGACAGCATCCCGGGGTGGGGTGGGGGGGATGGAGGAGCCCCAGCTAC	14.9374	0.29289	15.2303	57.1314	15.8161	0.402724	16.2188	68.9348	0.29289	14.9374	2.09165	0.29289	14.9008	2.08909	1	4.65475	CATCCCCCCCACCCCACCCCGGG	5	23	chr11	46120297	46120320	chr11_46120301_416	1	-	VEGFAT2	T2-15F-18R	GACCCCCTCCACCCCGCCTCNGG	0	0	0.29289	0	0	0	12.6309	0	0	0	1	0	0
chr9	33202616	33202629	chr9_33202626_124	T2-15F-18R.bwa.sam	483260	9	33202626	CGAGAGGCTGCCCCTAGTGTCCCCTCCCTCCCCGCCTCTGGTGCTGCCGGCTGCATCCCAGGCCTGGAAC	1.13495	3.40485	4.5398	53.6936	1.42784	4.2103	5.63814	66.9701	1.20817	3.33163	2.00629	1.20817	3.33163	2.00629	1	4.53107	GTCCCCTCCCTCCCCGCCTCTGG	4	23	chr9	33202609	33202632	chr9_33202626_124	1	+	VEGFAT2	T2-15F-18R	GACCCCCTCCACCCCGCCTCNGG	0	1.13495	0	0	0	0	0	3.33163	0	0	1	0	0
chr11	133907562	133907570	chr11_133907562_108	T2-15F-18R.bwa.sam	100975	11	133907562	GAGTGGGGGAGGGGCAGATCTCCCCTCCACCCCGCCCTCGGGGCCTTCTGCCCTGCCCTTGGGCAGCACC	1.9404	2.01362	3.95402	53.9907	2.34312	2.2699	4.61302	62.9921	1.9404	2.01362	1.97667	1.9404	2.01362	1.97667	1	3.55903	TCTCCCCTCCACCCCGCCCTCGG	5	23	chr11	133907545	133907568	chr11_133907562_108	1	+	VEGFAT2	T2-15F-18R	GACCCCCTCCACCCCGCCTCNGG	0	1.9404	0	0	0	0	0	2.01362	0	0	1	0	0
chr2	24634712	24634741	chr2_24634720_131	T2-15F-18R.bwa.sam	241135	2	24634720	ACCCTGGATTCCTAGGGGAGGAAccccccccccccccgcccccGgagacaagaccacactctttcgccta	1.24478	3.5513	4.79608	57.4282	1.50106	3.8808	5.38186	65.9242	1.24478	3.5513	2.10252	1.09834	3.5513	1.97497	1	8.45281	ACCCCCCCCCCCCCCGCCCCCGG	5	23	chr2	24634707	24634730	chr2_24634720_131	1	+	VEGFAT2	T2-15F-18R	GACCCCCTCCACCCCGCCTCNGG	0	1.24478	0	0	0	0	0	3.5513	0	0	1	0	0
chr11	32162927	32162943	chr11_32162936_114	T2-15F-18R.bwa.sam	82451	11	32162936	CAACCTCAAGAAAGCCAGGGGTAGGAGGAGACCTGGGGCGGGGTGCGGGGGGTGGTTGGGGAGGGGCGCT	2.67262	1.50106	4.17369	54.7083	3.03874	2.19668	5.23541	70.5691	1.50106	2.67262	2.00294	1.42784	2.67262	1.95348	1	5.6	CACCCCCCGCACCCCGCCCCAGG	4	23	chr11	32162932	32162955	chr11_32162936_114	1	-	VEGFAT2	T2-15F-18R	GACCCCCTCCACCCCGCCTCNGG	0	0	1.50106	0	0	0	2.41635	0	0	0	1	0	0
chr11	72750159	72750161	chr11_72750159_113	T2-15F-18R.bwa.sam	90288	11	72750159	CCTCCTGATGTGACAGAACCCTTGGGAGCCTGAAGCGGGGTAGAGGGGACAGCTGGTGAACAAGAATCAC	3.07535	1.06173	4.13708	49.3559	3.91741	1.53767	5.45508	67.0373	1.06173	3.07535	1.80698	1.06173	3.03874	1.79619	1	1	TGTCCCCTCTACCCCGCTTCAGG	5	23	chr11	72750152	72750175	chr11_72750159_113	1	-	VEGFAT2	T2-15F-18R	GACCCCCTCCACCCCGCCTCNGG	0	0	1.06173	0	0	0	3.03874	0	0	0	1	0	0
chr2	47570993	47570998	chr2_47570993_117	T2-15F-18R.bwa.sam	245524	2	47570993	CGCCCGGCAGGGAGAGGCGGAGTCACTGGCGCCCGGGGCGGGGTGTTGGGGAGGGGTGAGTAGGGACAGG	3.47807	0.805448	4.28352	45.7165	4.06385	0.915282	4.97914	52.6783	0.805448	3.47807	1.67374	0.805448	3.47807	1.67374	1	2.0548	CCTCCCCAACACCCCGCCCCGGG	6	23	chr2	47570989	47571012	chr2_47570993_117	1	-	VEGFAT2	T2-15F-18R	GACCCCCTCCACCCCGCCTCNGG	0	0	0.805448	0	0	0	3.25841	0	0	0	1	0	0
chr7	50697824	50697834	chr7_50697834_162	T2-15F-18R.bwa.sam	437334	7	50697834	CTGTGCTGTGGGCTGAACCACCCCCACCCCACCCCAGGGAGGGAAGGAGCCTTTGTACCCAGTGCCAGGG	3.29502	2.63601	5.93103	80.4984	3.99063	3.03874	7.02937	95.1157	3.29502	2.63601	2.94715	1.06173	2.63601	1.67294	1	3.61109	AACCACCCCCACCCCACCCCAGG	5	23	chr7	50697814	50697837	chr7_50697834_162	1	+	VEGFAT2	T2-15F-18R	GACCCCCTCCACCCCGCCTCNGG	0	3.29502	0	0	0	0	0	2.52618	0	0	1	0	0
chr19	58154704	58154711	chr19_58154705_103	T2-15F-18R.bwa.sam	236440	19	58154705	GGGGGTGAGGGGGACTCGCAGACCACCCCCCCCCCCGCCCCAGGCGGAGGTCGGGGGCCGTCACCTGGCC	0.84206	2.9289	3.77096	42.8952	1.06173	3.25841	4.32013	50.8035	0.84206	2.9289	1.57045	0.84206	2.89229	1.5606	1	2.86138	ACCACCCCCCCCCCCGCCCCAGG	6	23	chr19	58154691	58154714	chr19_58154705_103	1	+	VEGFAT2	T2-15F-18R	GACCCCCTCCACCCCGCCTCNGG	0	0.84206	0	0	0	0	0	2.85568	0	0	1	0	0
chr11	13926815	13926832	chr11_13926824_195	T2-15F-18R.bwa.sam	79578	11	13926824	taatattttttaaaaagtacCCCCCCCACCCCGCCACAGGCACACCTCATAGGATAGCTGAAGGGATTAG	6.66325	0.475947	7.1392	48.6415	9.0796	0.475947	9.55555	56.7803	6.66325	0.475947	1.78083	4.90591	0.475947	1.52805	1	4.80722	TACCCCCCCCACCCCGCCACAGG	3	23	chr11	13926806	13926829	chr11_13926824_195	1	+	VEGFAT2	T2-15F-18R	GACCCCCTCCACCCCGCCTCNGG	0	6.66325	0	0	0	0	0	0.402724	0	0	1	0	0
chr3	31417163	31417165	chr3_31417165_83	T2-15F-18R.bwa.sam	315422	3	31417165	CATTTTCCACCCTATTCCCAAGAGATGATCCTGGGGCGGGGTGTGGGGGAAGTCCTCTGGCTAGACaaag	1.46445	1.57428	3.03874	41.4729	1.86718	1.9404	3.80757	51.9904	1.57428	1.46445	1.51838	1.57428	1.46445	1.51838	1	1	CTTCCCCCACACCCCGCCCCAGG	6	23	chr3	31417159	31417182	chr3_31417165_83	1	-	VEGFAT2	T2-15F-18R	GACCCCCTCCACCCCGCCTCNGG	0	0	1.57428	0	0	0	1.46445	0	0	0	1	0	0
chr11	83722556	83722559	chr11_83722559_87	T2-15F-18R.bwa.sam	92415	11	83722559	AGTCCAGCAAGTTTACCTCCTCACCTCCAGAGGCGGGGTGGGGAGTGACTCCAGGCTGGTTTTTAAACTG	1.06173	2.12345	3.18518	41.0122	1.31801	3.03874	4.35674	54.6626	2.12345	1.06173	1.50151	2.12345	1.06173	1.50151	1	1.24722	GTCACTCCCCACCCCGCCTCTGG	4	23	chr11	83722550	83722573	chr11_83722559_87	1	-	VEGFAT2	T2-15F-18R	GACCCCCTCCACCCCGCCTCNGG	0	0	2.12345	0	0	0	1.06173	0	0	0	1	0	0
chr19	18020502	18020506	chr19_18020502_77	T2-15F-18R.bwa.sam	226455	19	18020502	CCCAGCACATTCTGTCCCAAGCAAAGAGCGCCAGAGATGGGGTGGGGGTGGGGGTGGGAGGGGGACGCAT	1.20817	1.6109	2.81907	38.1051	1.42784	2.01362	3.44146	46.3141	1.6109	1.20817	1.39508	1.6109	1.17156	1.37378	1	1.69967	CCCCACCCCCACCCCATCTCTGG	6	23	chr19	18020497	18020520	chr19_18020502_77	1	-	VEGFAT2	T2-15F-18R	GACCCCCTCCACCCCGCCTCNGG	0	0	1.6109	0	0	0	1.13495	0	0	0	1	0	0
chr19	51412259	51412267	chr19_51412262_89	T2-15F-18R.bwa.sam	234685	19	51412262	cagagaaggcatgcagaaggggccagtggtgcccggggtggggtggggggtgttgatgcatggcttgtag	2.52618	0.732226	3.25841	37.1484	2.78246	0.805448	3.58791	40.8901	0.732226	2.52618	1.36005	0.732226	2.52618	1.36005	1	3.29983	AACACCCCCCACCCCACCCCGGG	5	23	chr19	51412258	51412281	chr19_51412262_89	1	-	VEGFAT2	T2-15F-18R	GACCCCCTCCACCCCGCCTCNGG	0	0	0.732226	0	0	0	2.48957	0	0	0	1	0	0
chr9	133572193	133572208	chr9_133572193_84	T2-15F-18R.bwa.sam	497873	9	133572193	tccaccctgccccgccaccccccaccccccaccccGCCCCAGGGCCTCTGCCTGCCCTGTAGCACACATG	2.23329	0.84206	3.07535	37.4566	3.29502	0.915282	4.2103	47.4342	2.23329	0.84206	1.37134	2.23329	0.805448	1.34119	1	5.76628	CCCACCCCCCACCCCGCCCCAGG	5	23	chr9	133572178	133572201	chr9_133572193_84	1	+	VEGFAT2	T2-15F-18R	GACCCCCTCCACCCCGCCTCNGG	0	2.23329	0	0	0	0	0	0.84206	0	0	1	0	0
chr14	104134854	104134874	chr14_104134874_94	T2-15F-18R.bwa.sam	156410	14	104134874	TGGTCCGCTGAAGGGAGCCCCCCCCTCCCCGCCCCAGGCTCAGGGTCTTGGATGAGACAGGATGGGGGAA	0.512558	2.9289	3.44146	33.4664	0.732226	3.36824	4.10046	42.8952	0.512558	2.9289	1.22525	0.512558	2.9289	1.22525	1	8.49837	AGCCCCCCCCTCCCCGCCCCAGG	5	23	chr14	104134854	104134877	chr14_104134874_94	1	+	VEGFAT2	T2-15F-18R	GACCCCCTCCACCCCGCCTCNGG	0	0.512558	0	0	0	0	0	2.9289	0	0	1	0	0
chr13	51767779	51767789	chr13_51767779_71	T2-15F-18R.bwa.sam	130298	13	51767779	TGCACAGTAAAGGCAGTGTCCAGCCCTCTCCTggggcggggggggggggggggTGCACAGCGCCAGCCTC	1.75734	0.84206	2.5994	33.2265	1.83056	1.02512	2.85568	37.4166	0.84206	1.75734	1.21646	0.84206	1.75734	1.21646	1	2.96235	CCCCCCCCCCCCCCCGCCCCAGG	5	23	chr13	51767773	51767796	chr13_51767779_71	1	-	VEGFAT2	T2-15F-18R	GACCCCCTCCACCCCGCCTCNGG	0	0	0.84206	0	0	0	1.6109	0	0	0	1	0	0
chr2	222559151	222559177	chr2_222559177_66	T2-15F-18R.bwa.sam	272389	2	222559177	TTTAAAGGCACACACCGCGccccccccccccccgcccggccccTGCTCCTCTCGCTGTTGCACGGGCTTT	1.02512	1.39123	2.41635	32.619	1.46445	1.46445	2.9289	40	1.02512	1.39123	1.19422	1.02512	1.39123	1.19422	1	9.25563	GCCCCCCCCCCCCCCGCCCGGCC	7	23	chr2	222559160	222559183	chr2_222559177_66	1	+	VEGFAT2	T2-15F-18R	GACCCCCTCCACCCCGCCTCNGG	0	1.06173	0	0	0	0	0	1.39123	0	0	1	0	0
chr3	13145800	13145814	chr3_13145803_65	T2-15F-18R.bwa.sam	311942	3	13145803	GGGCGGTTTGGGGAGTGAACCTGGGCGCCCGGGGGCGGGGGGGGGGGGTCCTGATCATTGGGAACAAGTT	1.09834	1.2814	2.37973	32.4037	1.2814	1.72073	3.00213	40.5586	1.2814	1.09834	1.18634	1.2814	1.06173	1.1664	1	4.47214	GACCCCCCCCCCCCGCCCCCGGG	5	23	chr3	13145795	13145818	chr3_13145803_65	1	-	VEGFAT2	T2-15F-18R	GACCCCCTCCACCCCGCCTCNGG	0	0	1.2814	0	0	0	0.988505	0	0	0	1	0	0
chr2	169967243	169967245	chr2_169967245_66	T2-15F-18R.bwa.sam	264192	2	169967245	AGCAAATTGAGGAGAGTATGCCCCCCCCACCCCCCTACAGGGTATGCGCCCCCCGCCCCCCCCCACACAC	1.6109	0.805448	2.41635	31.1127	2.16007	0.805448	2.96551	36.0278	1.6109	0.805448	1.13908	1.6109	0.805448	1.13908	1	1	TGCCCCCCCCACCCCCCTACAGG	6	23	chr2	169967228	169967251	chr2_169967245_66	1	+	VEGFAT2	T2-15F-18R	GACCCCCTCCACCCCGCCTCNGG	0	1.6109	0	0	0	0	0	0.805448	0	0	1	0	0
chr4	142846220	142846225	chr4_142846220_108	T2-15F-18R.bwa.sam	362895	4	142846220	TAGGATCCCAGGCGGGTAATTACCTCTCCCGGAGGCGGAGTGGGGGGCGGCAGCAGCAGCAGACACTTTT	3.62452	0.329502	3.95402	29.8496	4.61302	0.585781	5.1988	44.8999	0.329502	3.62452	1.09283	0.329502	3.58791	1.0873	1	2.0548	GCCGCCCCCCACTCCGCCTCCGG	4	23	chr4	142846213	142846236	chr4_142846220_108	1	-	VEGFAT2	T2-15F-18R	GACCCCCTCCACCCCGCCTCNGG	0	0	0.329502	0	0	0	3.62452	0	0	0	1	0	0
chr11	61553967	61553968	chr11_61553967_251	T2-15F-18R.bwa.sam	86858	11	61553967	ATCAACGAGCTCCCTGGCTTCTGGAACCCCTGAGGCGGAGGGGAGGGGGTGGCAGGGCTTGGGGGACTGG	9.0796	0.109834	9.18943	27.2764	10.1413	0.146445	10.2878	33.2866	0.109834	9.0796	0.998623	0.109834	9.04299	0.996607	1	0.5	CACCCCCTCCCCTCCGCCTCAGG	3	23	chr11	61553960	61553983	chr11_61553967_251	1	-	VEGFAT2	T2-15F-18R	GACCCCCTCCACCCCGCCTCNGG	0	0	0.109834	0	0	0	7.43209	0	0	0	1	0	0
chr20	63944452	63944466	chr20_63944461_64	T2-15F-18R.bwa.sam	290371	20	63944461	AATCAGGTCGATGGCCACCGTGTTGCCGCTCCCTGGGGCGGGATGGGGGGGCGGGTGACCGGGGGCTGGG	1.75734	0.585781	2.34312	27.7128	1.97701	0.695614	2.67262	32.0312	0.585781	1.75734	1.0146	0.549169	1.75734	0.982384	1	5.79272	CCGCCCCCCCATCCCGCCCCAGG	6	23	chr20	63944457	63944480	chr20_63944461_64	1	-	VEGFAT2	T2-15F-18R	GACCCCCTCCACCCCGCCTCNGG	0	0	0.585781	0	0	0	1.6109	0	0	0	1	0	0
chr6	2737970	2738001	chr6_2737982_53	T2-15F-18R.bwa.sam	398811	6	2737982	CAACTCTGCTGGGGGTGGGGTGCCGGGGGCGGGTGGGGGGggggtggtcaatgttattaaccccagatga	1.09834	0.84206	1.9404	26.2679	1.09834	0.951893	2.05023	27.9285	0.84206	1.09834	0.9617	0.84206	1.09834	0.9617	1	10.453	ACCCCCCCCCCACCCGCCCCCGG	6	23	chr6	2737969	2737992	chr6_2737982_53	1	-	VEGFAT2	T2-15F-18R	GACCCCCTCCACCCCGCCTCNGG	0	0	0.84206	0	0	0	1.06173	0	0	0	1	0	0
chr12	68808012	68808022	chr12_68808012_114	T2-15F-18R.bwa.sam	112808	12	68808012	ACCCTCTCAGCTCGCGGCCAACACCCCCACCCCGCCTCACAGCCCGCCGCGCCCGCGGGGCGACACCCCC	0.219668	3.95402	4.17369	25.4558	0.29289	4.90591	5.1988	32.7414	0.219668	3.95402	0.931971	0.219668	3.91741	0.927647	1	4.10961	CAACACCCCCACCCCGCCTCACA	6	23	chr12	68807995	68808018	chr12_68808012_114	1	+	VEGFAT2	T2-15F-18R	GACCCCCTCCACCCCGCCTCNGG	0	0.219668	0	0	0	0	0	3.95402	0	0	1	0	0
chr17	48026463	48026488	chr17_48026478_71	T2-15F-18R.bwa.sam	200180	17	48026478	CATTTAATTTGTTCCTTGGCAGACTGAAGAACCTGGGGTGGGGTGGGGGAGGTTGAGAGAGAATTGAGAA	2.23329	0.366113	2.5994	24.6982	2.63601	0.475947	3.11196	30.5941	0.366113	2.23329	0.904232	0.366113	2.19668	0.89679	1	7.38448	AACCTCCCCCACCCCACCCCAGG	5	23	chr17	48026474	48026497	chr17_48026478_71	1	-	VEGFAT2	T2-15F-18R	GACCCCCTCCACCCCGCCTCNGG	0	0	0.366113	0	0	0	2.19668	0	0	0	1	0	0
chr1	27235142	27235160	chr1_27235142_48	T2-15F-18R.bwa.sam	7789	1	27235142	GGGCCAGGCCTCGCCGgggcggagggcagagtggtccgggggcggggtgggggcggagggTTTGGTCGGG	0.732226	1.02512	1.75734	23.6643	0.805448	1.24478	2.05023	27.3496	1.02512	0.732226	0.866381	1.02512	0.732226	0.866381	1	7.71722	CTCCGCCCCCACCCCGCCCCCGG	5	23	chr1	27235142	27235165	chr1_27235142_48	1	-	VEGFAT2	T2-15F-18R	GACCCCCTCCACCCCGCCTCNGG	0	0	1.02512	0	0	0	0.622392	0	0	0	1	0	0
chr6	110199824	110199834	chr6_110199831_73	T2-15F-18R.bwa.sam	416833	6	110199831	ACTTTAGATTCCCCACCATGCCCCCTCCACCCCACCTCTGACCAGAAATAGCAGATGCTGCTCTGTGGAT	0.256279	2.41635	2.67262	21.4942	0.402724	3.29502	3.69774	31.4643	0.256279	2.41635	0.78693	0.256279	2.41635	0.78693	1	3.40588	TGCCCCCTCCACCCCACCTCTGA	4	23	chr6	110199814	110199837	chr6_110199831_73	1	+	VEGFAT2	T2-15F-18R	GACCCCCTCCACCCCGCCTCNGG	0	0.256279	0	0	0	0	0	2.34312	0	0	1	0	0
chr2	66556910	66556915	chr2_66556915_49	T2-15F-18R.bwa.sam	248503	2	66556915	TATGGCAGAGATTCCTATCCTCAGGACTTGGGGCGGGGTGGGAGGGGGCGCAGAGAGGGGGTAGCGGGGC	0.402724	1.39123	1.79395	20.445	0.439335	1.9404	2.37973	25.219	1.39123	0.402724	0.74852	1.39123	0.402724	0.74852	1	2.5	GCCCCCTCCCACCCCGCCCCAAG	5	23	chr2	66556906	66556929	chr2_66556915_49	1	-	VEGFAT2	T2-15F-18R	GACCCCCTCCACCCCGCCTCNGG	0	0	1.39123	0	0	0	0.329502	0	0	0	1	0	0
chr17	64089694	64089695	chr17_64089694_42	T2-15F-18R.bwa.sam	203651	17	64089694	GAATCACAAAGGTGCTGCAACAGATAGACCCGAGCCGGGGTGGAGGGGAGTCAGAAACAGACAGGAGGGA	0.439335	1.09834	1.53767	18.9737	0.512558	1.57428	2.08684	24.5357	1.09834	0.439335	0.69465	1.09834	0.439335	0.69465	1	0.5	ACTCCCCTCCACCCCGGCTCGGG	4	23	chr17	64089687	64089710	chr17_64089694_42	1	-	VEGFAT2	T2-15F-18R	GACCCCCTCCACCCCGCCTCNGG	0	0	1.09834	0	0	0	0.439335	0	0	0	1	0	0
chr16	8403344	8403357	chr16_8403344_113	T2-15F-18R.bwa.sam	174834	16	8403344	ATTGAGCCCTTCTAAGGAGCTCGGCGGGGTGGAGAGGTTGGGGGAATGGGGCTGGGATGCAGAGCACAGC	0.109834	4.02724	4.13708	18.1659	0.109834	4.90591	5.01575	20.0499	4.02724	0.109834	0.665077	4.02724	0.109834	0.665077	1	6.5	CAACCTCTCCACCCCGCCGAGCT	7	23	chr16	8403326	8403349	chr16_8403344_113	1	-	VEGFAT2	T2-15F-18R	GACCCCCTCCACCCCGCCTCNGG	0	0	4.02724	4.02724	0	0	0.109834	0	0	0	1	0	0
chr14	89936968	89936978	chr14_89936977_106	T2-15F-18R.bwa.sam	152969	14	89936977	AAGAAATATATTACCTGTGTCCCCTCCCACCCCGCCTCCAGAGGAAGAATATGTTCAGAAAATTCTAATT	0.109834	3.77096	3.8808	17.5784	0.146445	4.57641	4.72286	22.3607	0.146445	3.73435	0.739512	0.109834	3.73435	0.640436	1	3.89711	GTCCCCTCCCACCCCGCCTCCAG	4	23	chr14	89936960	89936983	chr14_89936977_106	1	+	VEGFAT2	T2-15F-18R	GACCCCCTCCACCCCGCCTCNGG	0	0.109834	0.036611	0	0.2	0	0	3.73435	0	0	1	0.166667	0.0170566
chr8	67343392	67343404	chr8_67343404_36	T2-15F-18R.bwa.sam	466168	8	67343404	AGAGAGAAAGGAGAGGGGGTGGAGGTGGGGGATTGGAGGCGTGGAGGGCAGCGGCAGGATCAGGAAGGGG	0.951893	0.366113	1.31801	16.1245	1.09834	0.475947	1.57428	19.7484	0.366113	0.951893	0.590339	0.366113	0.951893	0.590339	1	6	CCCCACCTCCACCCCCTCTCCTT	7	23	chr8	67343376	67343399	chr8_67343404_36	1	-	VEGFAT2	T2-15F-18R	GACCCCCTCCACCCCGCCTCNGG	0	0	0.366113	0.366113	0	0	0.951893	0	0	0	1	0	0
chr15	74690792	74690793	chr15_74690792_34	T2-15F-18R.bwa.sam	165760	15	74690792	acaacatagcaagacTGTTTCCACCCCCACCCCGCCTCAGAAAAAGAAATCCAGCACAATCCCCTATCTA	0.29289	0.951893	1.24478	14.4222	0.402724	1.09834	1.50106	18.1659	0.29289	0.951893	0.528016	0.29289	0.951893	0.528016	1	0.5	TTCCACCCCCACCCCGCCTCAGA	5	23	chr15	74690775	74690798	chr15_74690792_34	1	+	VEGFAT2	T2-15F-18R	GACCCCCTCCACCCCGCCTCNGG	0	0.29289	0	0	0	0	0	0.84206	0	0	1	0	0
chr2	239424841	239424854	chr2_239424854_59	T2-15F-18R.bwa.sam	275860	2	239424854	TCGTTCCATCAGTCTCACCCCCCACCCCCCAACCTCAGCCTTCCTGCCTGGACACCAAGGGCTCCCCCGT	2.08684	0.073223	2.16007	10.6771	2.67262	0.073223	2.74585	12.083	2.08684	0.073223	0.390902	2.08684	0.073223	0.390902	1	6.5	ACCCCCCACCCCCCAACCTCAGC	7	23	chr2	239424835	239424858	chr2_239424854_59	1	+	VEGFAT2	T2-15F-18R	GACCCCCTCCACCCCGCCTCNGG	0	2.08684	0	0	0	0	0	0.073223	0	0	1	0	0
chr20	2321730	2321743	chr20_2321730_30	T2-15F-18R.bwa.sam	277287	20	2321730	GCTCCTGAAACCCTCAGGAAAGGAGTGGAGCCCGAGGTTGGGGGGTGGGAGACAGCGTGGCACACAACCA	0.109834	0.988505	1.09834	9	0.109834	1.13495	1.24478	9.64365	0.988505	0.109834	0.329502	0.988505	0.109834	0.329502	1	6.5	GTCTCCCACCCCCCAACCTCGGG	6	23	chr20	2321725	2321748	chr20_2321730_30	1	-	VEGFAT2	T2-15F-18R	GACCCCCTCCACCCCGCCTCNGG	0	0	0.988505	0	0	0	0.109834	0	0	0	1	0	0
chr14	25322647	25322660	chr14_25322647_29	T2-15F-18R.bwa.sam	142540	14	25322647	gggtctcttttggagtcatgagctatgcagcctgaggttggggggtgggtggaaccctggcaggtatctg	0.073223	0.988505	1.06173	7.34847	0.073223	1.31801	1.39123	8.48528	0.988505	0.073223	0.269037	0.988505	0.073223	0.269037	1	6.5	TCCACCCACCCCCCAACCTCAGG	7	23	chr14	25322642	25322665	chr14_25322647_29	1	-	VEGFAT2	T2-15F-18R	GACCCCCTCCACCCCGCCTCNGG	0	0	0.988505	0	0	0	0.073223	0	0	0	1	0	0
chr1	205749929	205749943	chr1_205749934_65	T2-15F-18R.bwa.sam	41213	1	205749934	TCACCACTCGCCCCCATCCCCCTCCAACCCGCTCCAGGCCTCAGACTCCGCACTGACCTGACAGGCCGCG	0.549169	1.83056	2.37973	27.3861	0.768837	2.08684	2.85568	34.5977	0.549169	1.83056	1.00264	0.036611	1.83056	0.258881	1	5.79272	ATCCCCCTCCAACCCGCTCCAGG	5	23	chr1	205749914	205749937	chr1_205749934_65	1	+	VEGFAT2	T2-15F-18R	GACCCCCTCCACCCCGCCTCNGG	0	0.549169	0	0	0	0	0	1.83056	0	0	1	0	0
F1&R1
#BED Chromosome	BED Min.Position	BED Max.Position	BED Name	Filename	WindowIndex	Chromosome	Position	Sequence	+.mi	-.mi	bi.sum.mi	bi.geometric_mean.mi	+.total	-.total	total.sum	total.geometric_mean	primer1.mi	primer2.mi	primer.geometric_mean	primer1E.mi	primer2E.mi	primerE.geometric_mean	IF(AND(primerE.geometric_mean>0)*OR(primer1E.mi>=1,primer2E.mi>=1),1,0)	position.stdev	Off-Target Sequence	Mismatches	Length	BED off-target Chromosome	BED off-target start	BED off-target end	BED off-target name	BED Score	Strand	Cells	Targetsite	Target Sequence	FUPnum	FDPnum	FUNum	FDNnum	FDSBRatio	RUPnum	RDPnum	RUNnum	RDNnum	RDSBRatio	Flag2	Translocation Rate	Translocation Rate+2
chr6	43770717	43770859	chr6_43770825_17414	T2-15F-19R.bwa.sam	488285	6	43770825	AGCCGCGGGCAGGGGCCGGAGCCCGCGCCCGGAGGCGGGGTGGAGGGGGTCGGGGCTCGCGGCGTCGCAC	356.96	280.589	637.549	8644.3	556.931	384.016	940.947	12631.7	286.117	351.432	317.097	278.978	345.098	310.282	1	34.1343	GACCCCCTCCACCCCGCCTCCGG	0	23	chr6	43770818	43770841	chr6_43770825_17414	1	-	VEGFAT2	T2-15F-19R	GACCCCCTCCACCCCGCCTCNGG	2.08684	2.74585	250.677	0.036611	0.010833	0	344.293	1.02512	0.805448	0.002968	1	0.0107169	0.0107502
chr11	31795898	31795963	chr11_31795935_12793	T2-15F-19R.bwa.sam	98974	11	31795935	TACCCACCTCCCTATCCTCAAAACTTGGCCAGAGGCGGGGTGGAGGGGCCCCTAGGAGCGCCTTGGTGGG	158.161	310.207	468.368	6050.07	231.237	431.391	662.628	8626.79	310.903	157.465	221.261	300.945	156.44	216.979	1	15.9426	GGGCCCCTCCACCCCGCCTCTGG	3	23	chr11	31795928	31795951	chr11_31795935_12793	1	-	VEGFAT2	T2-15F-19R	GACCCCCTCCACCCCGCCTCNGG	0	0.695614	309.622	0.036611	0.002241	0	157.062	0	0	0	1	0.00223599	0.00222727
chr9	100837308	100837391	chr9_100837369_14483	T2-15F-19R.bwa.sam	586029	9	100837369	agatgagccacaaccctgttggacgtcctgaggcggggtgggggggtgtgcaagggaactctcctgtttc	97.0565	433.185	530.241	5600.59	109.211	610.274	719.485	7051.5	433.221	97.0199	205.015	422.824	96.544	202.042	1	18.8483	ACACCCCCCCACCCCGCCTCAGG	4	23	chr9	100837360	100837383	chr9_100837369_14483	1	-	VEGFAT2	T2-15F-19R	GACCCCCTCCACCCCGCCTCNGG	0	0.036611	430.549	0	8.5e-05	0	81.0208	0	0	0	1	8.49928e-05	8.4633e-05
chr5	6714997	6715038	chr5_6715005_9992	T2-15F-19R.bwa.sam	443658	5	6715005	GAACGGGAAATCGACTCTCTACCCCTCCACCCCGCCTCCGGGCAAGTGAGGAACCCCTTGTCAAAGTGGG	219.741	146.079	365.82	4893.67	320.129	189.83	509.959	6733.32	220.437	145.383	179.019	213.297	144.395	175.497	1	9.3457	CTACCCCTCCACCCCGCCTCCGG	3	23	chr5	6714988	6715011	chr5_6715005_9992	1	+	VEGFAT2	T2-15F-19R	GACCCCCTCCACCCCGCCTCNGG	0	218.35	0.695614	0	0.003175	0.585781	0	143.956	0	0	1	0.00316495	0.00314693
chr18	23779581	23779630	chr18_23779595_6239	T2-15F-19R.bwa.sam	254217	18	23779595	tAAaacaagagaaagcagaatacatgggccagaggcggggtgggtgggggcagtggtgggagctcgtgga	121.366	107.051	228.418	3113.37	143.333	147.214	290.547	3967.65	109.541	118.877	114.113	107.601	118.108	112.732	1	11.9094	GCCCCCACCCACCCCGCCTCTGG	3	23	chr18	23779588	23779611	chr18_23779595_6239	1	-	VEGFAT2	T2-15F-19R	GACCCCCTCCACCCCGCCTCNGG	0	2.48957	106.722	0	0.022788	0	105.807	0	0	0	1	0.0222803	0.0223859
chr15	32993877	32993916	chr15_32993905_6668	T2-15F-19R.bwa.sam	189731	15	32993905	cctcctcaacttgtcctctgcaacagcagccgggggcggggtggggggggtcttttggaaatgcaaatct	61.4337	182.69	244.124	2893.65	68.6828	255.876	324.559	3620.96	183.276	60.848	105.603	166.655	60.7015	100.579	1	9.4354	GACCCCCCCCACCCCGCCCCCGG	2	23	chr15	32993899	32993922	chr15_32993905_6668	1	-	VEGFAT2	T2-15F-19R	GACCCCCTCCACCCCGCCTCNGG	0	0.585781	182.397	0	0.003201	0	55.8688	0	0	0	1	0.00319079	0.00316667
chr17	4455438	4455485	chr17_4455457_5434	T2-15F-19R.bwa.sam	229505	17	4455457	CTGTCGGTGCCCCACATGTGGCAGATGCCCAGAGGCGGGGTGTGGGGGGTACTTTGTGGGCGTTTTGGGG	88.819	110.127	198.946	2701.37	115.802	153.584	269.386	3642.63	111.701	87.2447	98.7184	107.93	86.6223	96.691	1	10.617	TACCCCCCACACCCCGCCTCTGG	3	23	chr17	4455450	4455473	chr17_4455457_5434	1	-	VEGFAT2	T2-15F-19R	GACCCCCTCCACCCCGCCTCNGG	0	1.57428	109.907	0	0.014117	0	86.9152	0	0	0	1	0.0139205	0.0138726
chr10	133336428	133336479	chr10_133336443_4450	T2-15F-19R.bwa.sam	91900	10	133336443	GTCCGACGCCCCTTCTGTCGCCCTCCCCACCCCGCCTCCGGCGGACAGAGCTGGGCGGGAGCTGGGACTG	76.0416	86.8786	162.92	2220.07	108.26	110.2	218.46	2983.38	80.3618	82.5585	81.4527	76.8105	82.0459	79.385	1	11.8539	CGCCCTCCCCACCCCGCCTCCGG	4	23	chr10	133336426	133336449	chr10_133336443_4450	1	+	VEGFAT2	T2-15F-19R	GACCCCCTCCACCCCGCCTCNGG	0.988505	75.6389	4.68625	0	0.058314	0.146445	0.366113	80.6547	0	0.004517	1	0.0551008	0.0569236
chr2	241275153	241275216	chr2_241275191_4235	T2-15F-19R.bwa.sam	331410	2	241275191	TTAACAAAACAGAAAGCAATTCCCCCCCACCCCGCCTCAGGAAAGAATAAACCTCATACCAGGCTAAAAA	73.9914	81.0574	155.049	2115.3	103.134	101.084	204.218	2788.86	75.3826	79.6662	77.4948	73.1127	78.7509	75.8795	1	14.1134	ATTCCCCCCCACCCCGCCTCAGG	4	23	chr2	241275174	241275197	chr2_241275191_4235	1	+	VEGFAT2	T2-15F-19R	GACCCCCTCCACCCCGCCTCNGG	0	73.6253	1.39123	0	0.018537	0	0	78.2383	0	0	1	0.0181996	0.018064
chr5	139648618	139648748	chr5_139648671_3724	T2-15F-19R.bwa.sam	465540	5	139648671	AGGGGCAGGTGCTGCAGGCTCCCCCCCCTCCCCGCCTCGGGCCAGCCGCGGCGGCGCGACTCGGGCTCCG	59.6764	76.664	136.34	1847.49	83.0344	95.7385	178.773	2435.33	62.1294	74.2111	67.902	59.2371	73.8084	66.1225	1	29.5602	CTCCCCCCCCTCCCCGCCTCGGG	4	23	chr5	139648654	139648677	chr5_139648671_3724	1	+	VEGFAT2	T2-15F-19R	GACCCCCTCCACCCCGCCTCNGG	0	58.3218	1.9404	0.29289	0.03218	0.109834	0	69.8543	0	0	1	0.0311767	0.031165
chr17	41888490	41888527	chr17_41888504_3623	T2-15F-19R.bwa.sam	238192	17	41888504	AGAGAAATGAGCTGCTTCTACACTCAGCCCAGAGGCGGGGTGGGAGGGGCATGGGACAGATCCAGGAATC	69.4516	63.1911	132.643	1809.48	80.6547	86.8786	167.533	2286.42	63.667	68.9757	66.2682	62.349	68.5363	65.3695	1	8.89326	TGCCCCTCCCACCCCGCCTCTGG	4	23	chr17	41888497	41888520	chr17_41888504_3623	1	-	VEGFAT2	T2-15F-19R	GACCCCCTCCACCCCGCCTCNGG	0	0.585781	63.008	0	0.009206	0	65.6074	0	0.073223	0	1	0.00912202	0.00893043
chrX	150764035	150764102	chrX_150764055_3700	T2-15F-19R.bwa.sam	626713	X	150764055	CCGTGCCTGTTGCTGCAGCTGCCCCCCCACCCCGCCACTGGCTGCAGGAATTCAGCCTTTAGAGGCAGAG	42.1762	93.2856	135.462	1713.27	58.6513	121.074	179.725	2301.7	44.0434	91.4184	63.4537	43.1281	91.0889	62.6777	1	16.7067	CTGCCCCCCCACCCCGCCACTGG	5	23	chrX	150764038	150764061	chrX_150764055_3700	1	+	VEGFAT2	T2-15F-19R	GACCCCCTCCACCCCGCCTCNGG	0	41.627	2.01362	1.64751	0.046102	0	0	89.9905	0	0	1	0.0440703	0.044119
chr4	38535983	38536041	chr4_38536006_3410	T2-15F-19R.bwa.sam	418917	4	38536006	TCTGGGCCCCATCCTCCCCTCCCCACCCACCCCGCCTCAGGCTTGAAGAGGAAAGAAGAGCGCAGGGCCA	57.8458	66.9987	124.844	1700.41	81.2771	89.2583	170.535	2326.45	58.8343	66.0102	62.319	54.9169	65.5342	59.9911	1	13.443	CTCCCCACCCACCCCGCCTCAGG	4	23	chr4	38535989	38536012	chr4_38536006_3410	1	+	VEGFAT2	T2-15F-19R	GACCCCCTCCACCCCGCCTCNGG	0	57.5529	0.988505	0	0.016875	0	0	64.2894	0	0	1	0.016595	0.0163277
chr9	123375863	123375915	chr9_123375900_3227	T2-15F-19R.bwa.sam	590809	9	123375900	GGAGCTGTGAACCTCCCCGCCACACCCCTTCCTGGGGCGGGGTGGGGGGAGTGGGTGCTGGCGAGGAGAG	67.3648	50.7799	118.145	1597.52	77.8722	70.1838	148.056	2019.27	52.0613	66.0834	58.6548	50.8165	65.461	57.6758	1	13.411	CACTCCCCCCACCCCGCCCCAGG	4	23	chr9	123375895	123375918	chr9_123375900_3227	1	-	VEGFAT2	T2-15F-19R	GACCCCCTCCACCCCGCCTCNGG	0	1.06173	46.3865	0	0.022359	0	62.5687	0	0	0	1	0.02187	0.0214715
chr11	72237752	72237784	chr11_72237762_3131	T2-15F-19R.bwa.sam	108232	11	72237762	TATGGCCGGCCCCTCAGCTTCCCTCCACCCCGCATCCGGGAGAGCATCCAGGAAGACCTGGCAGAGGAGG	37.014	77.6159	114.63	1464.01	48.7662	100.754	149.521	1914.59	37.8561	76.7739	53.9106	37.0872	76.481	53.2585	1	10.0384	GCTTCCCTCCACCCCGCATCCGG	5	23	chr11	72237743	72237766	chr11_72237762_3131	1	+	VEGFAT2	T2-15F-19R	GACCCCCTCCACCCCGCCTCNGG	0	36.9042	0.84206	0	0.022287	0	0	76.5542	0	0	1	0.0218011	0.0211859
chr8	143740771	143740818	chr8_143740793_2882	T2-15F-19R.bwa.sam	571476	8	143740793	TCGCCTGATCGCCTGTGTACCCCACCACCCCGCCCCAGGTGTCAGGATAAGGAGCCTGACCCTGTCCTGA	33.3163	72.1975	105.514	1339.6	45.7641	94.75	140.514	1798.61	35.0736	70.4401	49.705	33.9387	69.8177	48.6777	1	11.4191	GTACCCCACCACCCCGCCCCAGG	5	23	chr8	143740774	143740797	chr8_143740793_2882	1	+	VEGFAT2	T2-15F-19R	GACCCCCTCCACCCCGCCTCNGG	0	33.3163	1.72073	0.036611	0.049061	0	0	70.4401	0	0	1	0.0467666	0.0464598
chr1	151059400	151059452	chr1_151059411_2294	T2-15F-19R.bwa.sam	35304	1	151059411	CAGCCCAGGACACCCGCCTCCCCCACACCCCGCATCCGGTGTGTCTCCGCCTGGCCCGGCCGGCGCGGCA	29.9114	54.0749	83.9863	1098.5	41.8467	68.756	110.603	1465.11	31.8152	52.1711	40.7411	30.8633	51.7684	39.9718	1	17.8603	CCTCCCCCACACCCCGCATCCGG	6	23	chr1	151059392	151059415	chr1_151059411_2294	1	+	VEGFAT2	T2-15F-19R	GACCCCCTCCACCCCGCCTCNGG	0	24.676	1.86718	0.036611	0.070248	0	0	51.6219	0	0	1	0.0656371	0.0654158
chr22	50446346	50446391	chr22_50446374_1968	T2-15F-19R.bwa.sam	371060	22	50446374	CCCTGGGAGCCCACTGTCCCCCCCCCCCCCCCGCCTCCGGCCTCCATCCCTTCAGCTCGGGTCTAGCCAG	52.0979	19.9532	72.051	880.645	71.6483	22.2597	93.908	1090.81	53.965	18.086	31.2412	53.5257	17.9395	30.9875	1	9.73417	CCCCCCCCCCCCCCCGCCTCCGG	4	23	chr22	50446356	50446379	chr22_50446374_1968	1	+	VEGFAT2	T2-15F-19R	GACCCCCTCCACCCCGCCTCNGG	0	52.0246	1.86718	0	0.034623	0	0	17.7565	0	0	1	0.0334644	0.033407
chr9	137368968	137369023	chr9_137368991_1850	T2-15F-19R.bwa.sam	596214	9	137368991	GGGCACAGGGCCGGGGGACGGGGTGCAGTGCCCGGGGCGGGGTGGGGGGGCTTCTCAGAGCCGTGTGGGG	36.6845	31.0464	67.7309	921.79	38.991	43.4576	82.4486	1124.35	31.2294	36.5015	33.7627	24.0536	36.2818	29.5416	1	14.3372	AAGCCCCCCCACCCCGCCCCGGG	4	23	chr9	137368986	137369009	chr9_137368991_1850	1	-	VEGFAT2	T2-15F-19R	GACCCCCTCCACCCCGCCTCNGG	0	0.183056	31.0098	0	0.005862	0	29.6185	0	0	0	1	0.00582784	0.00551493
chr1	939937	939970	chr1_939957_1666	T2-15F-19R.bwa.sam	37	1	939957	TTCCCCCGGGTCGGCCCTGACCCTGTCCACCCCACCTCAGGACGTTCTCCAGGGGTCCCTCCGGGATGCA	20.722	40.2724	60.9944	789.05	28.3005	53.8552	82.1557	1066.34	21.6007	39.3937	29.1707	21.564	38.4052	28.778	1	7.76159	GACCCTGTCCACCCCACCTCAGG	3	23	chr1	939940	939963	chr1_939957_1666	1	+	VEGFAT2	T2-15F-19R	GACCCCCTCCACCCCGCCTCNGG	0	20.722	0.878671	0	0.040609	0	0	39.3937	0	0	1	0.0390243	0.0372308
chr4	8840171	8840204	chr4_8840189_1740	T2-15F-19R.bwa.sam	414713	4	8840189	CCAGGAAGACAGAGAGAGGAGTCGAGCCTGCCCGGGGCGGGGTGGGGGGTATGAAACATGAGGCCTGCAG	36.9042	26.7995	63.7036	858.985	47.9974	37.9659	85.9633	1165.98	27.7147	35.9889	31.582	21.1247	35.6594	27.4462	1	8.91191	CATACCCCCCACCCCGCCCCGGG	6	23	chr4	8840184	8840207	chr4_8840189_1740	1	-	VEGFAT2	T2-15F-19R	GACCCCCTCCACCCCGCCTCNGG	0	0.915282	26.7629	0	0.033025	0	35.9157	0	0	0	1	0.0319692	0.0308403
chr19	14032160	14032191	chr19_14032161_1876	T2-15F-19R.bwa.sam	270146	19	14032161	GAATGGGCGGCAGCGAGGTCGAACCGGAGCCCCGGGGCGGGGTGGGGGAGCTCTCTGGGTGGTTAACAGG	56.0885	12.5943	68.6828	725.953	71.868	17.1707	89.0387	959.504	14.4981	54.1847	28.0281	12.7041	53.7454	26.1302	1	9.49561	GAGCTCCCCCACCCCGCCCCGGG	4	23	chr19	14032156	14032179	chr19_14032161_1876	1	-	VEGFAT2	T2-15F-19R	GACCCCCTCCACCCCGCCTCNGG	0.659003	2.19668	12.5577	0	0.148515	0	53.8918	0	0	0	1	0.12931	0.131111
chr5	180161273	180161332	chr5_180161301_1495	T2-15F-19R.bwa.sam	475728	5	180161301	TGCAGTGGGCAGGAGAGGGACTCCCTCCGCCCCGCTTCCAGAGTGTCTTTTGGGAGGTGAGTGGGCTCCG	20.3193	34.4146	54.7339	722.288	27.2754	45.1417	72.4171	958.428	22.4061	32.3278	26.9136	19.2941	32.2545	24.9464	1	14.9253	GACTCCCTCCGCCCCGCTTCCAG	4	23	chr5	180161284	180161307	chr5_180161301_1495	1	+	VEGFAT2	T2-15F-19R	GACCCCCTCCACCCCGCCTCNGG	0	20.3193	2.08684	0	0.092985	0	0	32.2912	0	0	1	0.0850744	0.0855049
chr10	114534490	114534506	chr10_114534497_1300	T2-15F-19R.bwa.sam	86794	10	114534497	GCTGCAACGGCCCTGGGCACTCATGATCCCTGAGGCGGGGTGGGGGTGGGGGGTTCCTGGGACACTCCAG	21.8569	25.7377	47.5947	647.836	23.5411	35.037	58.5781	784.443	25.7377	21.8569	23.7181	25.7377	21.7471	23.6584	1	4.57987	CCCCACCCCCACCCCGCCTCAGG	4	23	chr10	114534490	114534513	chr10_114534497_1300	1	-	VEGFAT2	T2-15F-19R	GACCCCCTCCACCCCGCCTCNGG	0	0	25.7377	0	0	0	19.5138	0	0	0	1	0	0
chr20	10933303	10933319	chr20_10933311_1259	T2-15F-19R.bwa.sam	334325	20	10933311	agggaagggaacatcacacactggggcctgccaggggcggggtgggggggtggtaaaggggagggatagc	20.9417	25.152	46.0936	626.868	22.3695	34.4878	56.8573	758.658	25.152	20.9417	22.9505	23.9072	20.7586	22.2773	1	4.27875	CCACCCCCCCACCCCGCCCCTGG	5	23	chr20	10933306	10933329	chr20_10933311_1259	1	-	VEGFAT2	T2-15F-19R	GACCCCCTCCACCCCGCCTCNGG	0	0	24.9323	0	0	0	16.4019	0	0	0	1	0	0
chr2	169716803	169716843	chr2_169716842_1397	T2-15F-19R.bwa.sam	316959	2	169716842	tccctctccacacaccccacccccccaccccgccccaggttttgctccaagctgtgcatttgggctcccg	17.5368	33.6092	51.146	663.115	24.5662	43.2379	67.8041	890.197	17.5734	33.5726	24.2896	14.2418	33.3529	21.7946	1	11.8816	CCACCCCCCCACCCCGCCCCAGG	5	23	chr2	169716823	169716846	chr2_169716842_1397	1	+	VEGFAT2	T2-15F-19R	GACCCCCTCCACCCCGCCTCNGG	0	17.5002	0.036611	0	0.002083	0	0	32.3644	0	0	1	0.00207867	0.00187395
chr11	65712282	65712319	chr11_65712296_1195	T2-15F-19R.bwa.sam	105927	11	65712296	GGGAAGATGGCGGAGGTGGTGAGTCCGGTGCCCGGGGCGGGGCGGAGGGAGCCAGGGGAGGTGGGTAGAG	30.2043	13.5462	43.7505	552.494	38.6615	18.2324	56.8939	725.181	13.5462	30.2043	20.2275	13.5096	29.8748	20.0897	1	10.5038	GGCTCCCTCCGCCCCGCCCCGGG	4	23	chr11	65712291	65712314	chr11_65712296_1195	1	-	VEGFAT2	T2-15F-19R	GACCCCCTCCACCCCGCCTCNGG	0	0	13.5462	0	0	0	30.1311	0	0	0	1	0	0
chr4	1494517	1494562	chr4_1494530_1135	T2-15F-19R.bwa.sam	412108	4	1494530	GTGTGCGAGACGGGTATGAGGCCCCCACACCCCGCCTCAGGACCACTGTCCATGGTTCCACCCCTGACCC	14.6079	26.9459	41.5538	541.908	21.1979	35.4763	56.6743	749.033	14.9008	26.653	19.9287	14.9008	26.47	19.8601	1	11.7944	AGGCCCCCACACCCCGCCTCAGG	5	23	chr4	1494513	1494536	chr4_1494530_1135	1	+	VEGFAT2	T2-15F-19R	GACCCCCTCCACCCCGCCTCNGG	0	14.4248	0.29289	0	0.019851	0	0	26.5798	0	0	1	0.0194646	0.0175197
chrX	129906653	129906673	chrX_129906666_1426	T2-15F-19R.bwa.sam	621975	X	129906666	CTCCTGTGATGTTTTGTGCCCCCCCCACCCCGCCCCCGGAACTAAATGTAGTCCGTTTAGTAATGTTGGC	11.679	40.5287	52.2077	594.25	15.8161	50.7066	66.5227	773.511	11.679	40.5287	21.7563	9.22604	40.2358	19.267	1	4.9558	TGCCCCCCCCACCCCGCCCCCGG	4	23	chrX	129906647	129906670	chrX_129906666_1426	1	+	VEGFAT2	T2-15F-19R	GACCCCCTCCACCCCGCCTCNGG	0	11.6424	0	0	0	0	0	39.3571	0	0	1	0	0
chr3	140679950	140679990	chr3_140679958_1221	T2-15F-19R.bwa.sam	402385	3	140679958	atctgaattaattagaatcaacccccccaccccgcttcaggtgattctaatgtgcagAATGGCCTGCAGG	32.6939	12.0085	44.7024	541.206	44.1166	14.132	58.2486	682.004	32.6939	12.0085	19.8143	30.2775	11.679	18.8046	1	11.0273	CAACCCCCCCACCCCGCTTCAGG	4	23	chr3	140679941	140679964	chr3_140679958_1221	1	+	VEGFAT2	T2-15F-19R	GACCCCCTCCACCCCGCCTCNGG	0	32.6207	0	0	0	0	0	10.7271	0	0	1	0	0
chr17	57663155	57663171	chr17_57663168_1186	T2-15F-19R.bwa.sam	242641	17	57663168	TGCCCAGTTGCTGGGGCTTTGCTCTGAGCCAGTGGCGGGGTGGAGGGGCGGGGCCAAGGCGGGAGCAGCG	33.2064	10.2145	43.421	503.044	40.4189	14.2052	54.624	654.486	10.2145	33.2064	18.4171	10.1779	33.0234	18.3333	1	5.35413	CCGCCCCTCCACCCCGCCACTGG	4	23	chr17	57663161	57663184	chr17_57663168_1186	1	-	VEGFAT2	T2-15F-19R	GACCCCCTCCACCCCGCCTCNGG	0	0	10.2145	0	0	0	32.7671	0	0	0	1	0	0
chr5	171451057	171451085	chr5_171451065_1463	T2-15F-19R.bwa.sam	472608	5	171451065	CAGccccgtcccctcgggccgcccccccaccccgccgccggccgcctcccgcccgcgggcgagccgcTGA	8.82332	44.739	53.5623	542.68	12.4478	57.0404	69.4882	727.819	8.82332	44.739	19.8682	7.02937	44.5193	17.6902	1	8.00666	CCGCCCCCCCACCCCGCCGCCGG	5	23	chr5	171451048	171451071	chr5_171451065_1463	1	+	VEGFAT2	T2-15F-19R	GACCCCCTCCACCCCGCCTCNGG	0	8.82332	0	0	0	0	0	40.2358	0	0	1	0	0
chr17	17051527	17051548	chr17_17051536_1331	T2-15F-19R.bwa.sam	233010	17	17051536	GCAGCCAAAGCCTGGAGCTTGGCCTCCCATCCTGGGGCGGGGTGGCGGGGGAGGGCCTTGGGTCATCTCT	41.1145	7.61515	48.7296	483.305	48.9127	11.2763	60.189	641.473	7.61515	41.1145	17.6944	7.54192	40.785	17.5385	1	5.51989	CTCCCCCGCCACCCCGCCCCAGG	4	23	chr17	17051531	17051554	chr17_17051536_1331	1	-	VEGFAT2	T2-15F-19R	GACCCCCTCCACCCCGCCTCNGG	0	0	7.61515	0	0	0	40.2724	0	0	0	1	0	0
chr13	26052078	26052128	chr13_26052094_938	T2-15F-19R.bwa.sam	151130	13	26052094	TCCCCGGCGCGCATGCGCGCTGCGCGGCTCCCCCCCACCCCCGACCTCAGGGACGCCCGCGGGCGCCGGG	19.0745	15.2669	34.3414	466.108	25.1153	21.5274	46.6428	635.113	19.0745	15.2669	17.0648	18.9646	15.1937	16.9748	1	12.4775	TCCCCCCCACCCCCGACCTCAGG	7	23	chr13	26052087	26052110	chr13_26052094_938	1	+	VEGFAT2	T2-15F-19R	GACCCCCTCCACCCCGCCTCNGG	0	19.0745	0	0	0	0	0	15.0106	0	0	1	0	0
chr11	19777077	19777140	chr11_19777113_896	T2-15F-19R.bwa.sam	97162	11	19777113	CTCACCAgccgccgacccccccccccaccccgccctcggccgccgcggccccagcggcctccgcGCTGCG	14.791	18.0128	32.8037	445.834	21.2712	22.0766	43.3478	591.898	14.791	18.0128	16.3226	14.7543	17.8297	16.2193	1	14.0864	CCCCCCCCCCACCCCGCCCTCGG	5	23	chr11	19777094	19777117	chr11_19777113_896	1	+	VEGFAT2	T2-15F-19R	GACCCCCTCCACCCCGCCTCNGG	0	14.7543	0	0	0	0.073223	0.073223	17.5002	0	0.004158	1	0	0
chr9	37465347	37465376	chr9_37465367_998	T2-15F-19R.bwa.sam	578014	9	37465367	TCCTCCCCCTTCCACCCGCCCCCCTCCCACCCCGCCTCTAGTCCCCTAGCTCCTCCAGCCAGTTCGCCGC	11.1664	25.3716	36.5381	459.744	14.5347	31.6322	46.1668	585.669	11.1664	25.3716	16.8318	10.5074	25.0055	16.2094	1	8.45096	CCCCCCTCCCACCCCGCCTCTAG	5	23	chr9	37465350	37465373	chr9_37465367_998	1	+	VEGFAT2	T2-15F-19R	GACCCCCTCCACCCCGCCTCNGG	0	11.1664	0	0	0	0	0	23.9804	0	0	1	0	0
chr7	95690352	95690380	chr7_95690363_981	T2-15F-19R.bwa.sam	530302	7	95690363	CTTCTGTGTTGGAGCTATGGAACTCTAAACCCAGGGGCGGGGTGTGAGGGGTCCTTAGTTTGAATTGTGT	24.1635	11.7522	35.9157	460.283	31.4857	15.8161	47.3018	609.524	11.8254	24.0902	16.8783	9.70199	23.9438	15.2415	1	6.90789	GACCCCTCACACCCCGCCCCTGG	4	23	chr7	95690358	95690381	chr7_95690363_981	1	-	VEGFAT2	T2-15F-19R	GACCCCCTCCACCCCGCCTCNGG	0	0.073223	11.7522	0	0.006173	0	24.017	0	0	0	1	0.00613513	0.00529625
chr2	128486616	128486655	chr2_128486626_941	T2-15F-19R.bwa.sam	310149	2	128486626	GGGGGCACTGCTTGCACGTCAGCCGCGTGGCCGGGGGCGGGGTGGGGGGGGGGTCATGCCGGTGACATag	20.7586	13.6926	34.4512	460.498	23.4312	19.587	43.0183	585.15	14.2418	20.2094	16.9652	11.1298	19.587	14.7648	1	11.3247	CCCCCCCCCCACCCCGCCCCCGG	4	23	chr2	128486621	128486644	chr2_128486626_941	1	-	VEGFAT2	T2-15F-19R	GACCCCCTCCACCCCGCCTCNGG	0	0.549169	13.6926	0	0.038462	0	18.3423	0	0	0	1	0.0370375	0.0338121
chr8	18184002	18184039	chr8_18184035_965	T2-15F-19R.bwa.sam	548093	8	18184035	tgtatactagtggctctatgctttcagggtcccggggcggggtggtgggggggtccctgttcccattgct	19.5138	15.8161	35.3299	479.85	23.7241	20.5023	44.2264	602.395	15.8161	19.5138	17.5679	10.9468	19.4406	14.5881	1	11.1952	CCCCCCCACCACCCCGCCCCGGG	4	23	chr8	18184030	18184053	chr8_18184035_965	1	-	VEGFAT2	T2-15F-19R	GACCCCCTCCACCCCGCCTCNGG	0	0	15.8161	0	0	0	19.4772	0	0	0	1	0	0
chr1	77779749	77779773	chr1_77779749_1362	T2-15F-19R.bwa.sam	24651	1	77779749	TGTACCTGGCCTGGAGCTCCAGGTACAGGGCCAGGGGCGGGGTGGGGTGGAGAGGCGGGCGGGAGGAAGC	45.398	4.46658	49.8646	388.947	52.2443	5.74797	57.9923	473.328	4.50319	45.3614	14.2923	4.50319	44.2997	14.1241	1	6.63076	TCTCCACCCCACCCCGCCCCTGG	6	23	chr1	77779744	77779767	chr1_77779749_1362	1	-	VEGFAT2	T2-15F-19R	GACCCCCTCCACCCCGCCTCNGG	0	0.036611	5.08897	0	0.007092	0	44.2997	0	0	0	1	0.00704206	0.00513797
chr1	11654480	11654497	chr1_11654488_914	T2-15F-19R.bwa.sam	3984	1	11654488	CTTAAAGGCccccgacccgacccgccccgccccgcctctggccccgcgcccggccgccccgcAGTCCCAG	6.91953	26.5432	33.4627	370.169	9.37249	35.1102	44.4827	495.484	6.91953	26.5432	13.5524	6.91953	26.3601	13.5055	1	4.35036	GACCCGCCCCGCCCCGCCTCTGG	3	23	chr1	11654471	11654494	chr1_11654488_914	1	+	VEGFAT2	T2-15F-19R	GACCCCCTCCACCCCGCCTCNGG	0	6.91953	0	0	0	0	0	25.4082	0	0	1	0	0
chr11	73747411	73747455	chr11_73747454_904	T2-15F-19R.bwa.sam	108757	11	73747454	tgaccttgtgatcggaacccccccccgccccgcccccggcctcccaagtgctgggaattacagctgtgag	6.77309	26.3235	33.0966	364.712	9.77521	31.925	41.7003	482.518	8.38398	24.7126	14.3941	7.43209	24.0902	13.3806	1	14.3217	ACCCCCCCCCGCCCCGCCCCCGG	5	23	chr11	73747435	73747458	chr11_73747454_904	1	+	VEGFAT2	T2-15F-19R	GACCCCCTCCACCCCGCCTCNGG	0	6.8097	1.57428	0	0.186957	0	0	21.6739	0	0	1	0.157509	0.151607
chr9	127900791	127900818	chr9_127900807_858	T2-15F-19R.bwa.sam	592214	9	127900807	gaaaccccctcccccaaccccccaccccaccccgcctccagtctctactaaaaatacacaaattagcgag	11.5692	19.8433	31.4125	413.85	15.1937	24.2733	39.467	524.543	11.5692	19.8433	15.1516	8.4206	19.6237	12.8547	1	7.88566	CCCCCACCCCACCCCGCCTCCAG	5	23	chr9	127900790	127900813	chr9_127900807_858	1	+	VEGFAT2	T2-15F-19R	GACCCCCTCCACCCCGCCTCNGG	0.073223	11.5692	0	0	0	0	0	9.7386	0	0	1	0	0
chr22	39706390	39706409	chr22_39706395_950	T2-15F-19R.bwa.sam	366991	22	39706395	GTCCTGCAGCCGGAGCCTGTCCCTCCCCACCCCGCCTTGGGGCACTCTGCTTTGCAGCAGCCTTGCTGTG	4.90591	29.8748	34.7807	330.672	7.02937	39.2107	46.2401	453.467	5.01575	29.765	12.2186	4.90591	29.6551	12.0617	1	6.21155	GTCCCTCCCCACCCCGCCTTGGG	4	23	chr22	39706378	39706401	chr22_39706395_950	1	+	VEGFAT2	T2-15F-19R	GACCCCCTCCACCCCGCCTCNGG	0	4.90591	0.109834	0	0.021739	0	0	29.6918	0	0	1	0.0212765	0.0156554
chr13	99894719	99894747	chr13_99894737_600	T2-15F-19R.bwa.sam	166937	13	99894737	GATTGCTTTATTCCCCTAATACCTTGCCTGAGGCGGGGGGGGGGGGGGGTGCCCAATAATGTCTTCATTG	8.60365	13.3631	21.9668	292.874	9.22604	17.1341	26.3601	343.418	13.3997	8.56704	10.7143	13.2167	8.34737	10.5035	1	6.53088	CCCCCCCCCCCCCCCGCCTCAGG	4	23	chr13	99894728	99894751	chr13_99894737_600	1	-	VEGFAT2	T2-15F-19R	GACCCCCTCCACCCCGCCTCNGG	0	0	13.3631	0	0	0	8.23754	0	0	0	1	0	0
chr6	31495044	31495058	chr6_31495050_664	T2-15F-19R.bwa.sam	484317	6	31495050	CATAGTTGATGGGGCAGAGCAGAGGGGGCTGGAGGTGGGGTGGAGGGGGAGGGCTTTGAACAGAAGACCT	18.8182	5.49169	24.3099	277.669	20.3559	7.94465	28.3005	347.35	5.49169	18.8182	10.1658	5.49169	18.5619	10.0964	1	4.06202	CTCCCCCTCCACCCCACCTCCAG	4	23	chr6	31495043	31495066	chr6_31495050_664	1	-	VEGFAT2	T2-15F-19R	GACCCCCTCCACCCCGCCTCNGG	0	0	5.49169	0	0	0	17.8297	0	0	0	1	0	0
chr19	13011354	13011391	chr19_13011374_540	T2-15F-19R.bwa.sam	269709	19	13011374	ACAAAGAGGCCATTTAATGCCCCCCACCACCCCACCTCGGGAGAAATTTCCACTTGCCCCCGAGTCCAGC	9.62877	10.1413	19.7701	269.909	12.6675	13.0702	25.7377	351.457	9.62877	10.1413	9.88172	9.55555	9.92166	9.73688	1	9.38777	GCCCCCCACCACCCCACCTCGGG	3	23	chr19	13011357	13011380	chr19_13011374_540	1	+	VEGFAT2	T2-15F-19R	GACCCCCTCCACCCCGCCTCNGG	0	9.26266	0	0	0	0	0	10.1413	0	0	1	0	0
chr7	105293497	105293523	chr7_105293510_535	T2-15F-19R.bwa.sam	532863	7	105293510	TTTGCAACCTTCCCCCTCCACCCCCCACCccgccccgggtttcaagtgattttcatacttcagcctcctg	9.66538	9.92166	19.587	267.477	13.8391	11.4959	25.335	344.517	9.70199	9.88505	9.79309	9.51894	9.7386	9.62814	1	6.66408	TCCACCCCCCACCCCGCCCCGGG	5	23	chr7	105293491	105293514	chr7_105293510_535	1	+	VEGFAT2	T2-15F-19R	GACCCCCTCCACCCCGCCTCNGG	0	9.59216	0.036611	0	0.003788	0.585781	0	9.00638	0	0	1	0.00377371	0.00314831
chr6	98825040	98825050	chr6_98825048_481	T2-15F-19R.bwa.sam	496521	6	98825048	GAAAACCTGCACTCAGAAGCCACCCCCCACCCCGCCTCTGCCGTATCTGCTAACTTTGCTAACACTCCCC	6.22392	11.3861	17.61	229.935	8.38398	14.2784	22.6624	298.848	6.22392	11.3861	8.41821	5.41847	11.2397	7.80396	1	3.5316	GCCACCCCCCACCCCGCCTCTGC	4	23	chr6	98825031	98825054	chr6_98825048_481	1	+	VEGFAT2	T2-15F-19R	GACCCCCTCCACCCCGCCTCNGG	0	6.22392	0	0	0	0	0	9.81183	0	0	1	0	0
chr9	27338871	27338891	chr9_27338877_571	T2-15F-19R.bwa.sam	575970	9	27338877	GGCAACTCCAGGGGAAGGACCCCTCCCACCCCGACTCCGGTGGACAGGCAGGTAACTCCACAAGTGGGGC	16.951	3.95402	20.905	223.616	23.3214	5.38186	28.7033	306.005	17.4636	3.44146	7.75244	17.3904	3.40485	7.69491	1	5.80111	GACCCCTCCCACCCCGACTCCGG	3	23	chr9	27338859	27338882	chr9_27338877_571	1	+	VEGFAT2	T2-15F-19R	GACCCCCTCCACCCCGCCTCNGG	0	16.951	0.659003	0	0.037344	0	0	3.44146	0	0	1	0.0359996	0.0336054
chr3	195762347	195762352	chr3_195762351_598	T2-15F-19R.bwa.sam	411173	3	195762351	cgccctgccgggcccgcaccacccccaccccgccccTGGGGCTGAAGCCGGGAGGGGTCTGCACTGGAGG	7.24904	14.6445	21.8936	281.425	9.84844	19.404	29.2524	377.584	7.24904	14.6445	10.3033	3.91741	14.6445	7.5742	1	2.06155	CACCACCCCCACCCCGCCCCTGG	4	23	chr3	195762332	195762355	chr3_195762351_598	1	+	VEGFAT2	T2-15F-19R	GACCCCCTCCACCCCGCCTCNGG	0	7.24904	0	0	0	0	0	14.0587	0	0	1	0	0
chr22	43288481	43288490	chr22_43288489_347	T2-15F-19R.bwa.sam	368339	22	43288489	ccaggccccatgttgtccagcccccacctccccgcctcgggctcctcccgcttcgtgctctctgctcctt	5.1988	7.50531	12.7041	170.617	6.55342	9.04299	15.5964	210.269	5.1988	7.50531	6.24649	5.16219	7.50531	6.22446	1	2.91071	AGCCCCCACCTCCCCGCCTCGGG	4	23	chr22	43288472	43288495	chr22_43288489_347	1	+	VEGFAT2	T2-15F-19R	GACCCCCTCCACCCCGCCTCNGG	0	5.1988	0	0	0	0	0	7.4687	0	0	1	0	0
chr1	26696319	26696344	chr1_26696334_426	T2-15F-19R.bwa.sam	9221	1	26696334	GGGTGGGGAGGGCAGCCCGGGGGACTGGGCCCCGGGGCGGGGTGGGAGGGGGGGAGAAGACGAAGACAGG	12.4844	3.11196	15.5964	170.25	14.2418	3.91741	18.1592	204.017	3.11196	12.4844	6.23306	3.07535	12.3746	6.16897	1	8.36365	CCCCCCTCCCACCCCGCCCCGGG	5	23	chr1	26696329	26696352	chr1_26696334_426	1	-	VEGFAT2	T2-15F-19R	GACCCCCTCCACCCCGCCTCNGG	0	0	3.07535	0	0	0	11.9719	0	0	0	1	0	0
chr19	44821322	44821336	chr19_44821326_411	T2-15F-19R.bwa.sam	279092	19	44821326	AGTCTGACACTGGATTCCCCCCCCTCACCCCGCCCCTGGTCCCACTCCTGCCCCCGCCCTACCTCCGCCC	5.12558	9.92166	15.0472	194.782	7.06598	12.6309	19.6969	258.041	5.30864	9.7386	7.19018	3.80757	9.62877	6.05494	1	4.36592	CCCCCCCCTCACCCCGCCCCTGG	5	23	chr19	44821307	44821330	chr19_44821326_411	1	+	VEGFAT2	T2-15F-19R	GACCCCCTCCACCCCGCCTCNGG	0	4.5398	0.183056	0	0.038462	0	0	9.33588	0	0	1	0.0370375	0.0272289
chr19	29845081	29845086	chr19_29845082_453	T2-15F-19R.bwa.sam	274070	19	29845082	ACAGGCTGTGCGTCGGAGCTCCGCGGGGCCTGCGGCGGGGTGGGTGGGGCCAGGGCGGCGGTGGGCGGGC	14.2784	2.30651	16.5849	156.748	15.5964	3.18518	18.7816	192.515	2.30651	14.2784	5.73875	2.30651	14.2052	5.72402	1	1.92029	GGCCCCACCCACCCCGCCGCAGG	4	23	chr19	29845075	29845098	chr19_29845082_453	1	-	VEGFAT2	T2-15F-19R	GACCCCCTCCACCCCGCCTCNGG	0	0	2.30651	0	0	6.8097	15.1937	0	0	0	1	0	0
chr16	56929504	56929525	chr16_56929517_309	T2-15F-19R.bwa.sam	219078	16	56929517	gttttgtggaagacagtttttccacaggccagaggtggggtggggggggcattgtttcaggatgattcga	5.01575	6.29714	11.3129	153.506	5.89442	9.33588	15.2303	202.62	6.73648	4.57641	5.55238	6.73648	4.50319	5.50778	1	5.84843	TGCCCCCCCCACCCCACCTCTGG	4	23	chr16	56929510	56929533	chr16_56929517_309	1	-	VEGFAT2	T2-15F-19R	GACCCCCTCCACCCCGCCTCNGG	0	0.439335	6.29714	0	0.064865	0	3.77096	0	0	0	1	0.0609138	0.0502874
chr11	374645	374669	chr11_374665_468	T2-15F-19R.bwa.sam	92052	11	374665	ACCCTCACTGGGTGGGGTTGGAAATCTTAACCTGAGGCGGGGCGGGGGGGCCTCAGGGAGGGAGGGAGGG	2.37973	14.7543	17.1341	161.849	2.70924	19.404	22.1132	198.04	15.1571	1.97701	5.47409	14.7177	1.97701	5.39417	1	7.39181	AGGCCCCCCCGCCCCGCCTCAGG	5	23	chr11	374660	374683	chr11_374665_468	1	-	VEGFAT2	T2-15F-19R	GACCCCCTCCACCCCGCCTCNGG	0	0.366113	14.7543	0	0.024155	0	0.366113	0	0	0	1	0.0235853	0.0213845
chr11	63623612	63623624	chr11_63623619_292	T2-15F-19R.bwa.sam	104989	11	63623619	catgcctgggtttgttttttgttttttccagagacggggtggaaggtgtctccatatgttgcccaagctg	5.60153	5.08897	10.6905	145.832	6.73648	6.73648	13.473	184	5.08897	5.60153	5.3391	5.05236	5.60153	5.31986	1	3.93502	GACACCTTCCACCCCGTCTCTGG	3	23	chr11	63623611	63623634	chr11_63623619_292	1	-	VEGFAT2	T2-15F-19R	GACCCCCTCCACCCCGCCTCNGG	0	0	5.08897	0	0	0	5.60153	0	0	0	1	0	0
chr8	103500159	103500193	chr8_103500168_388	T2-15F-19R.bwa.sam	563194	8	103500168	ATCTTCTCCGCTTTCGCTTCTCCACTCTAGCCGGGGGTGGGGTGGGTGGGGTTGGGGTCTCCGCGGGGGT	11.8254	2.37973	14.2052	144.897	14.2418	3.36824	17.61	189.177	2.37973	11.8254	5.30485	2.16007	11.7522	5.03841	1	10.9209	AACCCCACCCACCCCACCCCCGG	5	23	chr8	103500163	103500186	chr8_103500168_388	1	-	VEGFAT2	T2-15F-19R	GACCCCCTCCACCCCGCCTCNGG	0	0	2.37973	0	0	0	8.4206	0	0	0	1	0	0
chr12	57087442	57087449	chr12_57087446_416	T2-15F-19R.bwa.sam	133107	12	57087446	GCGGCTGGCAGCCCGGGATCCAAAATAACCTGAGGTGGGGGGGGAGGGGTCGCCCACACCCCGTACGGGG	13.3997	1.83056	15.2303	135.277	15.6696	2.08684	17.7565	156.192	1.86718	13.3631	4.99513	1.83056	13.1801	4.91192	1	2.2315	GACCCCTCCCCCCCCACCTCAGG	4	23	chr12	57087439	57087462	chr12_57087446_416	1	-	VEGFAT2	T2-15F-19R	GACCCCCTCCACCCCGCCTCNGG	0	0	1.83056	0	0	0	12.997	0	0	0	1	0	0
chr19	42302649	42302651	chr19_42302649_334	T2-15F-19R.bwa.sam	278368	19	42302649	GGGGAGGGAGAGGCGAGACCATCCAGCTCCCGAGGCGGGGAGGAGGGAGAAACCACCCACCGGTCACGGG	11.02	1.20817	12.2282	99.6644	14.0953	1.39123	15.4866	120.955	2.41635	9.81183	4.86916	2.41635	9.81183	4.86916	1	1	TTCTCCCTCCTCCCCGCCTCGGG	4	23	chr19	42302642	42302665	chr19_42302649_334	1	-	VEGFAT2	T2-15F-19R	GACCCCCTCCACCCCGCCTCNGG	0	1.20817	1.20817	0	0.492537	0.366113	10.1413	0	0	0	1	0.33	0.273568
chr5	133524676	133524701	chr5_133524686_346	T2-15F-19R.bwa.sam	463898	5	133524686	GAGGGCCCTCCAGAAATGCACCCCCCACCCCGCCCCTGGGTGGGTTGTACAATACTGCAGTGATTCAAAC	2.74585	9.92166	12.6675	142.566	3.69774	12.5577	16.2554	186.126	2.74585	9.92166	5.21952	2.34312	9.84844	4.80376	1	6.91448	TGCACCCCCCACCCCGCCCCTGG	5	23	chr5	133524667	133524690	chr5_133524686_346	1	+	VEGFAT2	T2-15F-19R	GACCCCCTCCACCCCGCCTCNGG	0	2.74585	0	0	0	0	0	9.84844	0	0	1	0	0
chr15	84748844	84748897	chr15_84748871_470	T2-15F-19R.bwa.sam	201310	15	84748871	GCCTGGCGGGCCCGGGCCGCCACCCCACCCCGCCCCCGGCCGTCGGGCGCCGGCCCCTTccgccgctgcg	1.46445	15.7429	17.2073	131.149	1.72073	21.1247	22.8454	164.678	1.46445	15.7429	4.80152	1.06173	15.5964	4.06929	1	14.9995	CCGCCACCCCACCCCGCCCCCGG	6	23	chr15	84748852	84748875	chr15_84748871_470	1	+	VEGFAT2	T2-15F-19R	GACCCCCTCCACCCCGCCTCNGG	0	1.46445	0	0	0	0	0	15.5964	0	0	1	0	0
chr12	22334693	22334733	chr12_22334728_283	T2-15F-19R.bwa.sam	126195	12	22334728	cgccgccaggcaacccccccccccccaccccgccccGAGACGCGCTCTCTGCGCCGCACCAAGTCCTTGG	1.90379	8.45721	10.361	109.599	2.78246	9.77521	12.5577	142.45	1.90379	8.45721	4.01257	1.90379	8.01787	3.90696	1	11.16	CCCCCCCCCCACCCCGCCCCGAG	5	23	chr12	22334709	22334732	chr12_22334728_283	1	+	VEGFAT2	T2-15F-19R	GACCCCCTCCACCCCGCCTCNGG	0	1.86718	0	0	0	0	0	8.34737	0	0	1	0	0
chr1	50976512	50976525	chr1_50976520_234	T2-15F-19R.bwa.sam	17324	1	50976520	GTGCTGCTGGGGACCTATTTTTCAGCGACCTGAGGTGGGGAGGGAGGGGTCTGAACTTATTCAGATGCAG	5.34525	3.22179	8.56704	113.349	6.8097	4.32013	11.1298	148.149	3.22179	5.34525	4.14985	2.41635	5.30864	3.58155	1	3.98609	GACCCCTCCCTCCCCACCTCAGG	4	23	chr1	50976513	50976536	chr1_50976520_234	1	-	VEGFAT2	T2-15F-19R	GACCCCCTCCACCCCGCCTCNGG	0	0	3.22179	0	0	0	5.34525	0	0	0	1	0	0
chr10	101061758	101061770	chr10_101061760_207	T2-15F-19R.bwa.sam	83649	10	101061760	AGCTTCCCAGCCAAACTCCTACCCCCACTCCCCGCCTCCGGTCCTCACCCCCTTCCTCTCTCCCAGCCTC	1.9404	5.63814	7.57854	90.3438	2.5994	6.95615	9.55555	116.146	2.56279	5.01575	3.58529	2.52618	5.01575	3.55959	1	3.77124	CTACCCCCACTCCCCGCCTCCGG	6	23	chr10	101061743	101061766	chr10_101061760_207	1	+	VEGFAT2	T2-15F-19R	GACCCCCTCCACCCCGCCTCNGG	0	1.9404	0.585781	0	0.228571	0	0	5.01575	0	0	1	0.186046	0.129421
chr10	100969486	100969517	chr10_100969491_177	T2-15F-19R.bwa.sam	83601	10	100969491	ccccacccccggctccgcctccaccaccccccccccgccccgcctccagccgcggccccTTCCTCTCGCA	3.44146	3.03874	6.4802	88.3289	4.61302	3.5513	8.16432	110.553	3.44146	3.03874	3.23384	3.25841	2.9289	3.08926	1	8.73173	CCCCCCCCCCGCCCCGCCTCCAG	5	23	chr10	100969482	100969505	chr10_100969491_177	1	+	VEGFAT2	T2-15F-19R	GACCCCCTCCACCCCGCCTCNGG	0.146445	3.44146	0	0	0	0	0	2.81907	0	0	1	0	0
chr4	7327816	7327821	chr4_7327821_283	T2-15F-19R.bwa.sam	414044	4	7327821	CTTGGCTTGTGTGACCGCCCCCCCCAACCCCGCCCCCGGCAACGTTGCTTTGGCTGCTCTGGGGCTGCTG	1.90379	8.45721	10.361	109.599	2.67262	9.92166	12.5943	140.652	1.90379	8.45721	4.01257	0.988505	8.4206	2.8851	1	1.87083	GCCCCCCCCAACCCCGCCCCCGG	4	23	chr4	7327802	7327825	chr4_7327821_283	1	+	VEGFAT2	T2-15F-19R	GACCCCCTCCACCCCGCCTCNGG	0	1.9404	0	0	0	0	0	8.45721	0	0	1	0	0
chr3	38099772	38099776	chr3_38099773_195	T2-15F-19R.bwa.sam	380159	3	38099773	TGTGTGCCTGGCATGGGAGGAGGAGCAGACCGGGGGCGGGGTGGGGGTGGGGGCGGGTAAATGAGGCTGA	1.68412	5.45508	7.1392	82.7889	1.90379	7.28565	9.18943	101.725	5.45508	1.68412	3.03101	5.45508	1.50106	2.86154	1	1.58114	CCCCACCCCCACCCCGCCCCCGG	5	23	chr3	38099767	38099790	chr3_38099773_195	1	-	VEGFAT2	T2-15F-19R	GACCCCCTCCACCCCGCCTCNGG	0	0	5.45508	0	0	0	1.64751	0	0	0	1	0	0
chr19	45448797	45448799	chr19_45448798_176	T2-15F-19R.bwa.sam	279360	19	45448798	TATTTGGGGGCCTAGAAAGACCCCCCACCCCGCCCCAGGAGAGATGTATTTTCTTTTGAAGGAGACAATA	1.31801	5.12558	6.44359	70.993	1.75734	6.18731	7.94465	90.0666	1.31801	5.12558	2.59914	1.31801	5.12558	2.59914	1	0.816497	AAGACCCCCCACCCCGCCCCAGG	6	23	chr19	45448779	45448802	chr19_45448798_176	1	+	VEGFAT2	T2-15F-19R	GACCCCCTCCACCCCGCCTCNGG	0	1.31801	0	0	0	0	0	4.94252	0	0	1	0	0
chr8	37393674	37393680	chr8_37393678_217	T2-15F-19R.bwa.sam	551468	8	37393678	TTCCTTCTCTCTACCCCACCCCGCCCACCCCGCCCCTGGGCCACCATGGGAGGGGTGGGGTTTTTCTTTC	1.31801	6.62664	7.94465	80.7217	1.72073	8.71349	10.4342	105.764	1.31801	6.62664	2.95533	1.02512	6.59003	2.59914	1	2	CACCCCGCCCACCCCGCCCCTGG	4	23	chr8	37393659	37393682	chr8_37393678_217	1	+	VEGFAT2	T2-15F-19R	GACCCCCTCCACCCCGCCTCNGG	0	1.31801	0	0	0	0	0	5.85781	0	0	1	0	0
chr11	12287384	12287389	chr11_12287389_155	T2-15F-19R.bwa.sam	95378	11	12287389	GACTCAAGATCTTCCCATCCCCCTCCACCCCACCCCTGGCTCAGgaattatggagccttaggattctaca	1.97701	3.69774	5.67475	73.8512	2.52618	4.90591	7.43209	96.1561	1.97701	3.69774	2.70379	1.79395	3.69774	2.57557	1	1.85472	ATCCCCCTCCACCCCACCCCTGG	4	23	chr11	12287370	12287393	chr11_12287389_155	1	+	VEGFAT2	T2-15F-19R	GACCCCCTCCACCCCGCCTCNGG	0	1.97701	0	0	0	0	0	3.69774	0	0	1	0	0
chr11	133907546	133907570	chr11_133907564_148	T2-15F-19R.bwa.sam	121092	11	133907564	GTGGGGGAGGGGCAGATCTCCCCTCCACCCCGCCCTCGGGGCCTTCTGCCCTGCCCTTGGGCAGCACCAT	1.9404	3.47807	5.41847	70.9577	2.34312	4.46658	6.8097	88.3629	1.9404	3.47807	2.59785	1.9404	3.36824	2.55651	1	8.6487	TCTCCCCTCCACCCCGCCCTCGG	5	23	chr11	133907545	133907568	chr11_133907564_148	1	+	VEGFAT2	T2-15F-19R	GACCCCCTCCACCCCGCCTCNGG	0	1.9404	0	0	0	0	0	3.44146	0	0	1	0	0
chr17	81923270	81923279	chr17_81923279_202	T2-15F-19R.bwa.sam	250396	17	81923279	GAGAccaccctcgccgcacccccccccccccgcccccGGCCCAGTTCACAAGAGCCCTTGCCGCACAGCC	0.988505	6.40698	7.39548	68.7386	1.57428	7.24904	8.82332	92.2713	0.988505	6.40698	2.51661	0.988505	6.37036	2.50941	1	2.69258	CACCCCCCCCCCCCCGCCCCCGG	4	23	chr17	81923260	81923283	chr17_81923279_202	1	+	VEGFAT2	T2-15F-19R	GACCCCCTCCACCCCGCCTCNGG	0	0.988505	0	0	0	0	0	5.60153	0	0	1	0	0
chr11	83722556	83722559	chr11_83722557_127	T2-15F-19R.bwa.sam	110936	11	83722557	CCAGTCCAGCAAGTTTACCTCCTCACCTCCAGAGGCGGGGTGGGGAGTGACTCCAGGCTGGTTTTTAAAC	2.52618	2.12345	4.64963	63.2614	3.29502	3.03874	6.33375	86.4292	2.12345	2.52618	2.31608	2.12345	2.52618	2.31608	1	1.24722	GTCACTCCCCACCCCGCCTCTGG	4	23	chr11	83722550	83722573	chr11_83722557_127	1	-	VEGFAT2	T2-15F-19R	GACCCCCTCCACCCCGCCTCNGG	0	0	2.12345	0	0	0	2.52618	0	0	0	1	0	0
chr11	32162927	32162940	chr11_32162937_139	T2-15F-19R.bwa.sam	99072	11	32162937	AACCTCAAGAAAGCCAGGGGTAGGAGGAGACCTGGGGCGGGGTGCGGGGGGTGGTTGGGGAGGGGCGCTG	3.58791	1.50106	5.08897	63.3877	3.91741	2.19668	6.11409	80.1249	1.50106	3.58791	2.3207	1.42784	3.25841	2.15696	1	4.84768	CACCCCCCGCACCCCGCCCCAGG	4	23	chr11	32162932	32162955	chr11_32162937_139	1	-	VEGFAT2	T2-15F-19R	GACCCCCTCCACCCCGCCTCNGG	0	0	1.50106	0	0	0	3.51468	0	0	0	1	0	0
chr2	24634718	24634741	chr2_24634720_146	T2-15F-19R.bwa.sam	289434	2	24634720	ACCCTGGATTCCTAGGGGAGGAAccccccccccccccgcccccGgagacaagaccacactctttcgccta	1.24478	4.10046	5.34525	61.709	1.50106	4.57641	6.07747	71.5891	1.24478	4.10046	2.25925	1.09834	4.06385	2.1127	1	7.03357	ACCCCCCCCCCCCCCGCCCCCGG	5	23	chr2	24634707	24634730	chr2_24634720_146	1	+	VEGFAT2	T2-15F-19R	GACCCCCTCCACCCCGCCTCNGG	0	1.24478	0	0	0	0	0	3.8808	0	0	1	0	0
chr11	46120302	46120313	chr11_46120302_461	T2-15F-19R.bwa.sam	102001	11	46120302	ATCATAATAAAAACTTCCCCCCGACAGCATCCCGGGGTGGGGTGGGGGGGATGGAGGAGCCCCAGCTACC	16.5849	0.29289	16.8778	60.1997	18.6718	0.402724	19.0745	74.8999	0.29289	16.5849	2.20399	0.29289	15.0839	2.10188	1	3.39935	CATCCCCCCCACCCCACCCCGGG	5	23	chr11	46120297	46120320	chr11_46120302_461	1	-	VEGFAT2	T2-15F-19R	GACCCCCTCCACCCCGCCTCNGG	0	0	0.29289	0	0	0	14.7543	0	0	0	1	0	0
chr21	45283304	45283315	chr21_45283309_126	T2-15F-19R.bwa.sam	357144	21	45283309	TGGTGGGGAGGAGTGGGCGGGGGGCGCCTGAGGCGGGGGGGGGGGGACGCATGCGGCAGGGGGAGGTGGG	1.13495	3.47807	4.61302	54.2679	1.13495	4.50319	5.63814	61.7495	3.47807	1.13495	1.98682	3.44146	1.13495	1.97633	1	3.63791	CGTCCCCCCCCCCCCGCCTCAGG	5	23	chr21	45283300	45283323	chr21_45283309_126	1	-	VEGFAT2	T2-15F-19R	GACCCCCTCCACCCCGCCTCNGG	0	0	3.40485	0	0	0	1.06173	0	0	0	1	0	0
chr9	33202618	33202628	chr9_33202626_117	T2-15F-19R.bwa.sam	576784	9	33202626	CGAGAGGCTGCCCCTAGTGTCCCCTCCCTCCCCGCCTCTGGTGCTGCCGGCTGCATCCCAGGCCTGGAAC	1.13495	3.14857	4.28352	51.6333	1.42784	4.57641	6.00425	69.8212	1.20817	3.07535	1.92758	1.20817	3.07535	1.92758	1	3.37046	GTCCCCTCCCTCCCCGCCTCTGG	4	23	chr9	33202609	33202632	chr9_33202626_117	1	+	VEGFAT2	T2-15F-19R	GACCCCCTCCACCCCGCCTCNGG	0	1.13495	0	0	0	0	0	3.07535	0	0	1	0	0
chr19	58154690	58154710	chr19_58154705_142	T2-15F-19R.bwa.sam	283852	19	58154705	GGGGGTGAGGGGGACTCGCAGACCACCCCCCCCCCCGCCCCAGGCGGAGGTCGGGGGCCGTCACCTGGCC	0.84206	4.35674	5.1988	52.3163	1.06173	5.12558	6.18731	63.7181	0.84206	4.35674	1.91537	0.84206	4.35674	1.91537	1	6.43016	ACCACCCCCCCCCCCGCCCCAGG	6	23	chr19	58154691	58154714	chr19_58154705_142	1	+	VEGFAT2	T2-15F-19R	GACCCCCTCCACCCCGCCTCNGG	0	0.84206	0	0	0	0	0	4.32013	0	0	1	0	0
chr12	31659415	31659417	chr12_31659417_108	T2-15F-19R.bwa.sam	127880	12	31659417	GTGCCTGCCCCTTTAAGATCGACTCCACCCCGCCTCTGGAGGAAAATGACGCCGCCGTCTACCCGTTGTG	2.81907	1.13495	3.95402	48.8569	3.84418	1.24478	5.08897	59.7495	2.81907	1.13495	1.78872	2.81907	1.13495	1.78872	1	1	GATCGACTCCACCCCGCCTCTGG	3	23	chr12	31659398	31659421	chr12_31659417_108	1	+	VEGFAT2	T2-15F-19R	GACCCCCTCCACCCCGCCTCNGG	0	2.81907	0	0	0	0	0	1.13495	0	0	1	0	0
chr9	133572187	133572208	chr9_133572193_102	T2-15F-19R.bwa.sam	594423	9	133572193	tccaccctgccccgccaccccccaccccccaccccGCCCCAGGGCCTCTGCCTGCCCTGTAGCACACATG	2.23329	1.50106	3.73435	50.01	3.29502	1.72073	5.01575	65.0385	2.23329	1.50106	1.83093	2.23329	1.42784	1.78571	1	6.44636	CCCACCCCCCACCCCGCCCCAGG	5	23	chr9	133572178	133572201	chr9_133572193_102	1	+	VEGFAT2	T2-15F-19R	GACCCCCTCCACCCCGCCTCNGG	0	2.23329	0	0	0	0	0	1.50106	0	0	1	0	0
chr1	23435756	23435758	chr1_23435756_105	T2-15F-19R.bwa.sam	8117	1	23435756	ccactctgATGGGTGAGATCTGAGCAGATGTCAGAGGTGGGGTGGAGGGGAGTAACAGCTGGTCCTGGAG	1.13495	2.70924	3.84418	47.8957	1.39123	6.37036	7.76159	81.3142	2.70924	1.13495	1.75352	2.70924	1.13495	1.75352	1	1	ACTCCCCTCCACCCCACCTCTGA	5	23	chr1	23435751	23435774	chr1_23435756_105	1	-	VEGFAT2	T2-15F-19R	GACCCCCTCCACCCCGCCTCNGG	0	0	2.70924	0	0	0	1.13495	0	0	0	1	0	0
chr10	70778459	70778463	chr10_70778462_95	T2-15F-19R.bwa.sam	76481	10	70778462	CTGACGTTTGTATGAATCAGTCCCCCCACCCCACCTCTGGTAGGCTGAACTGACTCGGGAGGGATCTCCT	1.90379	1.57428	3.47807	47.2864	2.56279	1.90379	4.46658	60.3324	1.90379	1.57428	1.73121	1.90379	1.53767	1.71097	1	1.47902	CAGTCCCCCCACCCCACCTCTGG	6	23	chr10	70778444	70778467	chr10_70778462_95	1	+	VEGFAT2	T2-15F-19R	GACCCCCTCCACCCCGCCTCNGG	0	1.90379	0	0	0	0	0	1.57428	0	0	1	0	0
chr7	50697819	50697837	chr7_50697833_161	T2-15F-19R.bwa.sam	522922	7	50697833	GCTGTGCTGTGGGCTGAACCACCCCCACCCCACCCCAGGGAGGGAAGGAGCCTTTGTACCCAGTGCCAGG	3.33163	2.56279	5.89442	79.8123	4.02724	3.18518	7.21242	97.8264	3.29502	2.5994	2.92661	1.06173	2.5994	1.66128	1	6.75925	AACCACCCCCACCCCACCCCAGG	5	23	chr7	50697814	50697837	chr7_50697833_161	1	+	VEGFAT2	T2-15F-19R	GACCCCCTCCACCCCGCCTCNGG	0	3.29502	0	0	0	0	0.036611	2.34312	0	0.015152	1	0	0
chr11	13926821	13926832	chr11_13926824_197	T2-15F-19R.bwa.sam	95773	11	13926824	taatattttttaaaaagtacCCCCCCCACCCCGCCACAGGCACACCTCATAGGATAGCTGAAGGGATTAG	6.66325	0.549169	7.21242	52.2494	9.0796	0.695614	9.77521	68.644	6.66325	0.549169	1.91292	4.90591	0.549169	1.64139	1	3.68117	TACCCCCCCCACCCCGCCACAGG	3	23	chr11	13926806	13926829	chr11_13926824_197	1	+	VEGFAT2	T2-15F-19R	GACCCCCTCCACCCCGCCTCNGG	0	6.66325	0	0	0	0	0	0.439335	0	0	1	0	0
chr2	47570994	47570995	chr2_47570994_103	T2-15F-19R.bwa.sam	294779	2	47570994	GCCCGGCAGGGAGAGGCGGAGTCACTGGCGCCCGGGGCGGGGTGTTGGGGAGGGGTGAGTAGGGACAGGA	2.96551	0.805448	3.77096	42.2137	3.58791	0.915282	4.50319	49.4975	0.805448	2.96551	1.5455	0.805448	2.96551	1.5455	1	0.5	CCTCCCCAACACCCCGCCCCGGG	6	23	chr2	47570989	47571012	chr2_47570994_103	1	-	VEGFAT2	T2-15F-19R	GACCCCCTCCACCCCGCCTCNGG	0	0	0.805448	0	0	0	2.81907	0	0	0	1	0	0
chr1	27235142	27235155	chr1_27235147_91	T2-15F-19R.bwa.sam	9421	1	27235147	AGGCCTCGCCGgggcggagggcagagtggtccgggggcggggtgggggcggagggTTTGGTCGGGACGCG	2.30651	1.02512	3.33163	42	2.45296	1.24478	3.69774	47.7284	1.02512	2.30651	1.53767	1.02512	2.30651	1.53767	1	5.35413	CTCCGCCCCCACCCCGCCCCCGG	5	23	chr1	27235142	27235165	chr1_27235147_91	1	-	VEGFAT2	T2-15F-19R	GACCCCCTCCACCCCGCCTCNGG	0	0	1.02512	0	0	0	1.97701	0	0	0	1	0	0
chr19	18020502	18020524	chr19_18020502_91	T2-15F-19R.bwa.sam	271769	19	18020502	CCCAGCACATTCTGTCCCAAGCAAAGAGCGCCAGAGATGGGGTGGGGGTGGGGGTGGGAGGGGGACGCAT	1.72073	1.6109	3.33163	45.4753	2.01362	2.01362	4.02724	55	1.6109	1.72073	1.66491	1.6109	1.42784	1.51661	1	8.46685	CCCCACCCCCACCCCATCTCTGG	6	23	chr19	18020497	18020520	chr19_18020502_91	1	-	VEGFAT2	T2-15F-19R	GACCCCCTCCACCCCGCCTCNGG	0	0	1.6109	0	0	0	1.72073	0	0	0	1	0	0
chr15	78565369	78565418	chr15_78565402_869	T2-15F-19R.bwa.sam	199603	15	78565402	AGGGTTGGACCAGAGGCGGGGCGGGGTGGGGAAAGGGTTGGTGGGGATCGGAGGCGGGGCTATGAATAGA	6.04086	25.7743	31.8152	340.823	6.8097	32.2912	39.1009	405.033	26.1405	5.67475	12.1795	0.366113	5.27203	1.3893	1	15.4259	TCCCCACCCCGCCCCGCCTCTGG	5	23	chr15	78565376	78565399	chr15_78565402_869	1	-	VEGFAT2	T2-15F-19R	GACCCCCTCCACCCCGCCTCNGG	0	0.366113	20.5755	24.4197	0.017452	0	4.97914	0	0	0	1	0.0171527	0.0159584
chr20	63944452	63944466	chr20_63944462_110	T2-15F-19R.bwa.sam	348211	20	63944462	ATCAGGTCGATGGCCACCGTGTTGCCGCTCCCTGGGGCGGGATGGGGGGGCGGGTGACCGGGGGCTGGGC	3.44146	0.585781	4.02724	38.7814	3.77096	0.695614	4.46658	44.238	0.585781	3.44146	1.41984	0.549169	3.44146	1.37475	1	5.88784	CCGCCCCCCCATCCCGCCCCAGG	6	23	chr20	63944457	63944480	chr20_63944462_110	1	-	VEGFAT2	T2-15F-19R	GACCCCCTCCACCCCGCCTCNGG	0	0	0.585781	0	0	0	3.25841	0	0	0	1	0	0
chr7	143263327	143263328	chr7_143263327_79	T2-15F-19R.bwa.sam	540676	7	143263327	GCGCGCTCCCCAAGGGGTCCCTACCCACCCCGCCCCTGGCTGGGGGCCGTAGGCTGGCCCTGCCCCGCTG	0.878671	2.01362	2.89229	36.3318	1.24478	2.67262	3.91741	49.8197	0.878671	2.01362	1.33015	0.878671	2.01362	1.33015	1	0.5	GTCCCTACCCACCCCGCCCCTGG	5	23	chr7	143263308	143263331	chr7_143263327_79	1	+	VEGFAT2	T2-15F-19R	GACCCCCTCCACCCCGCCTCNGG	0	0.878671	0	0	0	0	0	2.01362	0	0	1	0	0
chr11	72750159	72750161	chr11_72750159_73	T2-15F-19R.bwa.sam	108437	11	72750159	CCTCCTGATGTGACAGAACCCTTGGGAGCCTGAAGCGGGGTAGAGGGGACAGCTGGTGAACAAGAATCAC	1.6109	1.06173	2.67262	35.7211	2.08684	1.53767	3.62452	48.9285	1.06173	1.6109	1.3078	1.06173	1.6109	1.3078	1	1	TGTCCCCTCTACCCCGCTTCAGG	5	23	chr11	72750152	72750175	chr11_72750159_73	1	-	VEGFAT2	T2-15F-19R	GACCCCCTCCACCCCGCCTCNGG	0	0	1.06173	0	0	0	1.6109	0	0	0	1	0	0
chr3	13145801	13145827	chr3_13145803_69	T2-15F-19R.bwa.sam	374434	3	13145803	GGGCGGTTTGGGGAGTGAACCTGGGCGCCCGGGGGCGGGGGGGGGGGGTCCTGATCATTGGGAACAAGTT	1.24478	1.2814	2.52618	34.4964	1.31801	1.72073	3.03874	41.1339	1.2814	1.24478	1.26296	1.2814	1.24478	1.26296	1	7.80925	GACCCCCCCCCCCCGCCCCCGGG	5	23	chr3	13145795	13145818	chr3_13145803_69	1	-	VEGFAT2	T2-15F-19R	GACCCCCTCCACCCCGCCTCNGG	0	0	1.2814	0	0	0	1.24478	0	0	0	1	0	0
chr4	142846220	142846230	chr4_142846220_140	T2-15F-19R.bwa.sam	434646	4	142846220	TAGGATCCCAGGCGGGTAATTACCTCTCCCGGAGGCGGAGTGGGGGGCGGCAGCAGCAGCAGACACTTTT	4.79608	0.329502	5.12558	34.3366	6.29714	0.585781	6.88292	52.4595	0.329502	4.79608	1.25711	0.329502	4.75947	1.2523	1	3.76663	GCCGCCCCCCACTCCGCCTCCGG	4	23	chr4	142846213	142846236	chr4_142846220_140	1	-	VEGFAT2	T2-15F-19R	GACCCCCTCCACCCCGCCTCNGG	0	0	0.329502	0	0	0	4.75947	0	0	0	1	0	0
chr3	31417164	31417165	chr3_31417165_70	T2-15F-19R.bwa.sam	378533	3	31417165	CATTTTCCACCCTATTCCCAAGAGATGATCCTGGGGCGGGGTGTGGGGGAAGTCCTCTGGCTAGACaaag	0.988505	1.57428	2.56279	34.0735	1.42784	1.9404	3.36824	45.4643	1.57428	0.988505	1.24747	1.57428	0.988505	1.24747	1	0.5	CTTCCCCCACACCCCGCCCCAGG	6	23	chr3	31417159	31417182	chr3_31417165_70	1	-	VEGFAT2	T2-15F-19R	GACCCCCTCCACCCCGCCTCNGG	0	0	1.57428	0	0	0	0.988505	0	0	0	1	0	0
chr17	48026463	48026483	chr17_48026479_111	T2-15F-19R.bwa.sam	240160	17	48026479	ATTTAATTTGTTCCTTGGCAGACTGAAGAACCTGGGGTGGGGTGGGGGAGGTTGAGAGAGAATTGAGAAT	3.69774	0.366113	4.06385	31.7805	4.28352	0.475947	4.75947	39	0.366113	3.69774	1.16352	0.366113	3.66113	1.15775	1	7.79022	AACCTCCCCCACCCCACCCCAGG	5	23	chr17	48026474	48026497	chr17_48026479_111	1	-	VEGFAT2	T2-15F-19R	GACCCCCTCCACCCCGCCTCNGG	0	0	0.366113	0	0	0	3.69774	0	0	0	1	0	0
chr18	22171102	22171102	chr18_22171102_60	T2-15F-19R.bwa.sam	253756	18	22171102	TCGATCTCCTACCATACCCGTCTCCCCCACCCCACCTCAGGAGCTAGACGTCAGCTTGGAGCGGCGCCGG	1.57428	0.622392	2.19668	27.037	2.23329	0.768837	3.00213	35.7911	1.57428	0.622392	0.98986	1.57428	0.622392	0.98986	1	0	CGTCTCCCCCACCCCACCTCAGG	6	23	chr18	22171085	22171108	chr18_22171102_60	1	+	VEGFAT2	T2-15F-19R	GACCCCCTCCACCCCGCCTCNGG	0	1.57428	0	0	0	0	0	0.622392	0	0	1	0	0
chr11	61553967	61553974	chr11_61553967_237	T2-15F-19R.bwa.sam	104299	11	61553967	ATCAACGAGCTCCCTGGCTTCTGGAACCCCTGAGGCGGAGGGGAGGGGGTGGCAGGGCTTGGGGGACTGG	8.56704	0.109834	8.67688	26.4953	9.7386	0.146445	9.88505	32.619	0.109834	8.56704	0.970026	0.109834	8.53043	0.967952	1	2.41661	CACCCCCTCCCCTCCGCCTCAGG	3	23	chr11	61553960	61553983	chr11_61553967_237	1	-	VEGFAT2	T2-15F-19R	GACCCCCTCCACCCCGCCTCNGG	0	0	0.109834	0	0	0	7.68837	0	0	0	1	0	0
chr14	104134869	104134873	chr14_104134873_61	T2-15F-19R.bwa.sam	187060	14	104134873	TTGGTCCGCTGAAGGGAGCCCCCCCCTCCCCGCCCCAGGCTCAGGGTCTTGGATGAGACAGGATGGGGGA	0.512558	1.72073	2.23329	25.6515	0.732226	2.45296	3.18518	36.606	0.512558	1.72073	0.939135	0.512558	1.72073	0.939135	1	2	AGCCCCCCCCTCCCCGCCCCAGG	5	23	chr14	104134854	104134877	chr14_104134873_61	1	+	VEGFAT2	T2-15F-19R	GACCCCCTCCACCCCGCCTCNGG	0	0.512558	0	0	0	0	0	1.72073	0	0	1	0	0
chr12	68808012	68808022	chr12_68808012_100	T2-15F-19R.bwa.sam	135259	12	68808012	ACCCTCTCAGCTCGCGGCCAACACCCCCACCCCGCCTCACAGCCCGCCGCGCCCGCGGGGCGACACCCCC	0.219668	3.44146	3.66113	23.7487	0.29289	4.64963	4.94252	31.8748	0.219668	3.44146	0.86947	0.219668	3.40485	0.864833	1	4.10961	CAACACCCCCACCCCGCCTCACA	6	23	chr12	68807995	68808018	chr12_68808012_100	1	+	VEGFAT2	T2-15F-19R	GACCCCCTCCACCCCGCCTCNGG	0	0.219668	0	0	0	0	0	3.40485	0	0	1	0	0
chr19	51412259	51412263	chr19_51412263_47	T2-15F-19R.bwa.sam	281794	19	51412263	agagaaggcatgcagaaggggccagtggtgcccggggtggggtggggggtgttgatgcatggcttgtagt	0.988505	0.732226	1.72073	23.2379	1.09834	0.805448	1.90379	25.6905	0.732226	0.988505	0.850769	0.732226	0.988505	0.850769	1	2	AACACCCCCCACCCCACCCCGGG	5	23	chr19	51412258	51412281	chr19_51412263_47	1	-	VEGFAT2	T2-15F-19R	GACCCCCTCCACCCCGCCTCNGG	0	0	0.732226	0	0	0	0.878671	0	0	0	1	0	0
chr14	89936968	89936978	chr14_89936977_181	T2-15F-19R.bwa.sam	182853	14	89936977	AAGAAATATATTACCTGTGTCCCCTCCCACCCCGCCTCCAGAGGAAGAATATGTTCAGAAAATTCTAATT	0.109834	6.51681	6.62664	23.1084	0.146445	7.83482	7.98126	29.2575	0.146445	6.4802	0.974163	0.109834	6.4802	0.84365	1	3.52136	GTCCCCTCCCACCCCGCCTCCAG	4	23	chr14	89936960	89936983	chr14_89936977_181	1	+	VEGFAT2	T2-15F-19R	GACCCCCTCCACCCCGCCTCNGG	0	0.109834	0.036611	0	0.2	0	0	6.4802	0	0	1	0.166667	0.0170566
chr2	169967243	169967245	chr2_169967245_56	T2-15F-19R.bwa.sam	317005	2	169967245	AGCAAATTGAGGAGAGTATGCCCCCCCCACCCCCCTACAGGGTATGCGCCCCCCGCCCCCCCCCACACAC	1.6109	0.439335	2.05023	22.9783	2.16007	0.622392	2.78246	31.6702	1.6109	0.439335	0.841263	1.6109	0.439335	0.841263	1	1	TGCCCCCCCCACCCCCCTACAGG	6	23	chr2	169967228	169967251	chr2_169967245_56	1	+	VEGFAT2	T2-15F-19R	GACCCCCTCCACCCCGCCTCNGG	0	1.6109	0	0	0	0	0	0.439335	0	0	1	0	0
chr2	222559158	222559199	chr2_222559177_47	T2-15F-19R.bwa.sam	326608	2	222559177	TTTAAAGGCACACACCGCGccccccccccccccgcccggccccTGCTCCTCTCGCTGTTGCACGGGCTTT	1.06173	0.659003	1.72073	22.8473	1.50106	0.732226	2.23329	28.6356	1.06173	0.659003	0.83647	1.06173	0.659003	0.83647	1	12.2746	GCCCCCCCCCCCCCCGCCCGGCC	7	23	chr2	222559160	222559183	chr2_222559177_47	1	+	VEGFAT2	T2-15F-19R	GACCCCCTCCACCCCGCCTCNGG	0	1.06173	0	0	0	0	0	0.659003	0	0	1	0	0
chr6	110199828	110199832	chr6_110199831_60	T2-15F-19R.bwa.sam	498450	6	110199831	ACTTTAGATTCCCCACCATGCCCCCTCCACCCCACCTCTGACCAGAAATAGCAGATGCTGCTCTGTGGAT	0.256279	1.9404	2.19668	19.2614	0.402724	2.67262	3.07535	28.3373	0.256279	1.9404	0.705183	0.256279	1.90379	0.698499	1	1.41421	TGCCCCCTCCACCCCACCTCTGA	4	23	chr6	110199814	110199837	chr6_110199831_60	1	+	VEGFAT2	T2-15F-19R	GACCCCCTCCACCCCGCCTCNGG	0	0.256279	0	0	0	0	0	1.9404	0	0	1	0	0
chr2	66556911	66556915	chr2_66556915_43	T2-15F-19R.bwa.sam	298342	2	66556915	TATGGCAGAGATTCCTATCCTCAGGACTTGGGGCGGGGTGGGAGGGGGCGCAGAGAGGGGGTAGCGGGGC	0.183056	1.39123	1.57428	13.784	0.219668	1.9404	2.16007	17.8326	1.39123	0.183056	0.504652	1.39123	0.183056	0.504652	1	2	GCCCCCTCCCACCCCGCCCCAAG	5	23	chr2	66556906	66556929	chr2_66556915_43	1	-	VEGFAT2	T2-15F-19R	GACCCCCTCCACCCCGCCTCNGG	0	0	1.39123	0	0	0	0.183056	0	0	0	1	0	0
chr1	205749929	205749943	chr1_205749933_85	T2-15F-19R.bwa.sam	49510	1	205749933	TTCACCACTCGCCCCCATCCCCCTCCAACCCGCTCCAGGCCTCAGACTCCGCACTGACCTGACAGGCCGC	0.549169	2.56279	3.11196	32.4037	0.768837	3.18518	3.95402	42.7434	0.549169	2.56279	1.18634	0.036611	2.56279	0.306312	1	5.88784	ATCCCCCTCCAACCCGCTCCAGG	5	23	chr1	205749914	205749937	chr1_205749933_85	1	+	VEGFAT2	T2-15F-19R	GACCCCCTCCACCCCGCCTCNGG	0	0.549169	0	0	0	0	0	2.56279	0	0	1	0	0
[truncated: 2 more columns]
