# Supplementary material for: PEAC-seq adopts Prime Editor to detect CRISPR off-target and DNA translocation
Source: Nat Commun. 2022 Dec 12;13:7545. doi: 10.1038/s41467-022-35086-8 (PMC9744820; doi:10.1038/s41467-022-35086-8)
Supplement: Supplementary file 6 — Supplementary_data3 [file 41467_2022_35086_MOESM6_ESM.xlsx]

## Sheet: Supplementary Data 3
Supplementary Data 3. In Cellulo VEGFA TS3 off-target sites called by PEACSeq 6 set primers
F3&R2
#BED Chromosome	BED Min.Position	BED Max.Position	BED Name	Filename	WindowIndex	Chromosome	Position	Sequence	+.mi	-.mi	bi.sum.mi	bi.geometric_mean.mi	+.total	-.total	total.sum	total.geometric_mean	primer1.mi	primer2.mi	primer.geometric_mean	primer1E.mi	primer2E.mi	primerE.geometric_mean	IF(AND(primerE.geometric_mean>0)*OR(primer1E.mi>=1,primer2E.mi>=1),1,0)	position.stdev	Off-Target Sequence	Mismatches	Length	BED off-target Chromosome	BED off-target start	BED off-target end	BED off-target name	BED Score	Strand	Cells	Targetsite	Target Sequence	FUPnum	FDPnum	FUNum	FDNnum	FDSBRatio	RUPnum	RDPnum	RUNnum	RDNnum	RDSBRatio	Flag2	Translocation Rate	Translocation Rate+2
chr6	43769695	43769767	chr6_43769733_52293	T3-5F-18R.bwa.sam	683981	6	43769733	gacgtgtgtgtctgtgtgggtgagtgagtgtgtgcgtgtgGGGTTGAGGGCGTTGGAGCGGGGAGAAGGC	794.218	2134.28	2928.5	23248.4	1107.04	2669.21	3776.26	30695.3	796.178	2132.32	1302.96	745.16	2115.86	1255.65	1	18.1487	GGTGAGTGAGTGTGTGCGTGTGG	0	23	chr6	43769716	43769739	chr6_43769733_52293	1	+	VEGFAT3	T3-5F-18R	GGTGAGTGAGTGTGTGCGTGNGG	0	792.986	2.12807	0.280009	0.002676	0.448014	0.672022	2130.59	0	0.000315	1	0.00266886	0.00266972
chr14	65102414	65102480	chr14_65102442_24822	T3-5F-18R.bwa.sam	247039	14	65102442	GTCACCGACAACAACAAGCCGAGTCCCCCCCACACACAcactcactcactcactcactcgctctctcact	825.803	564.274	1390.08	12189.4	1321.53	718.167	2039.7	17396	566.626	823.451	683.073	550.778	818.074	671.25	1	15.1212	AGTGAGTGAGTGTGTGTGTGGGG	2	23	chr14	65102434	65102457	chr14_65102442_24822	1	-	VEGFAT3	T3-5F-18R	GGTGAGTGAGTGTGTGCGTGNGG	0	3.30411	562.986	0	0.005834	0	814.266	1.00803	0	0.001236	1	0.00580016	0.00581412
chr5	116098959	116099006	chr5_116098978_12053	T3-5F-18R.bwa.sam	646116	5	116098978	cagttaccaccttttatgtgtgggtgagtgtgtgcgtgaggacatttaagatctactgtctttgaaaact	137.484	537.505	674.99	4854.18	181.334	664.573	845.907	6198.82	138.884	536.105	272.868	135.132	533.753	268.565	1	11.5743	TGTGGGTGAGTGTGTGCGTGAGG	2	23	chr5	116098961	116098984	chr5_116098978_12053	1	+	VEGFAT3	T3-5F-18R	GGTGAGTGAGTGTGTGCGTGNGG	0	137.204	1.40004	0	0.010097	0	0	535.601	0	0	1	0.00999607	0.00995733
chr5	90145136	90145178	chr5_90145151_10926	T3-5F-18R.bwa.sam	640750	5	90145151	tctgatggtttgataagtgtttgacagttcctcatgcacacactcactctctctcctgctgccttgtaaa	458.375	153.501	611.876	4736.57	708.311	195.278	903.589	6641.05	153.501	458.375	265.256	144.037	456.023	256.289	1	8.92468	AGAGAGTGAGTGTGTGCATGAGG	3	23	chr5	90145145	90145168	chr5_90145151_10926	1	-	VEGFAT3	T3-5F-18R	GGTGAGTGAGTGTGTGCGTGNGG	0	0.336011	153.165	0	0.002188	0	457.759	0.336011	0	0.000733	1	0.00218322	0.00216083
chr14	105562677	105562707	chr14_105562693_9919	T3-5F-18R.bwa.sam	261680	14	105562693	AAGGGTGTGTgtgtctgagggtgagtgagtgtgtgtgtgagggtgtaagggtgtgtgtgagagtgtgggt	45.6415	509.84	555.482	2723.92	58.1299	631.756	689.886	3421.94	48.1056	507.376	156.229	44.4654	505.416	149.912	1	7.9	GGTGAGTGAGTGTGTGTGTGAGG	1	23	chr14	105562677	105562700	chr14_105562693_9919	1	+	VEGFAT3	T3-5F-18R	GGTGAGTGAGTGTGTGCGTGNGG	0	45.5295	2.29607	0	0.047953	1.73606	0.560018	422.59	0	0.001323	1	0.0457587	0.0460823
chr3	194276075	194276105	chr3_194276096_4148	T3-5F-18R.bwa.sam	573461	3	194276096	TGAGTCTGAGCACACACACGTGTGACCCCAcacacacacactcattcactcactcaTAGCCCAGAACTTG	165.093	67.2022	232.296	1880.85	212.191	86.5228	298.714	2419.51	63.6741	168.621	103.619	62.834	167.837	102.693	1	7.83786	AGTGAATGAGTGTGTGTGTGTGG	3	23	chr3	194276088	194276111	chr3_194276096_4148	1	-	VEGFAT3	T3-5F-18R	GGTGAGTGAGTGTGTGCGTGNGG	0	0.056002	63.5621	0	0.00088	0	164.813	3.58412	0	0.021277	1	0.000879226	0.000853454
chr20	20197615	20197679	chr20_20197640_3381	T3-5F-18R.bwa.sam	469233	20	20197640	agttcacacatatactcacccccctcccccacacgcacacactcacacactcaTATAAGGTGTCTGGTTG	104.443	84.8987	189.342	1681.47	129.924	107.467	237.392	2110	83.3867	105.955	93.9961	81.2026	105.619	92.6098	1	14.1142	AGTGTGTGAGTGTGTGCGTGTGG	2	23	chr20	20197633	20197656	chr20_20197640_3381	1	-	VEGFAT3	T3-5F-18R	GGTGAGTGAGTGTGTGCGTGNGG	0	0	83.1067	0	0	0	103.323	1.51205	0	0.014415	1	0	0
chr9	23824527	23824579	chr9_23824556_3217	T3-5F-18R.bwa.sam	810320	9	23824556	CTCTGCCTCTCGAGCACCACATGAGCGCTCTCACGCACACACTCACCCACACCCCCTCGTGCCAATAATT	110.716	69.4422	180.158	1565.72	139.613	88.9869	228.599	1990.32	65.1861	114.972	86.5711	54.4898	114.412	78.9574	1	11.3017	TGTGGGTGAGTGTGTGCGTGAGA	3	23	chr9	23824549	23824572	chr9_23824556_3217	1	-	VEGFAT3	T3-5F-18R	GGTGAGTGAGTGTGTGCGTGNGG	0	0.112004	65.0181	0	0.001718	0	110.604	4.36814	0	0.037975	1	0.00171505	0.00166846
chr22	37266772	37266818	chr22_37266783_2656	T3-5F-18R.bwa.sam	510319	22	37266783	GGTTCATCCCCCCTGCTTCCCGCTAAAGCCACACGCATACACTCACTCAGCGTTAAGTGCGTGCTCCTGC	130.988	17.7526	148.741	861.082	168.845	22.7927	191.638	1107.75	35.2811	113.46	63.2692	34.3291	113.236	62.348	1	11.5159	GCTGAGTGAGTGTATGCGTGTGG	2	23	chr22	37266776	37266799	chr22_37266783_2656	1	-	VEGFAT3	T3-5F-18R	GGTGAGTGAGTGTGTGCGTGNGG	0	17.0806	17.7526	0	0.489567	0	113.348	0	0	0	1	0.328664	0.463728
chr12	6827849	6827921	chr12_6827889_2310	T3-5F-18R.bwa.sam	170664	12	6827889	GCGGGGGTGGGAGTGCAGGGGTGGATGAGTGTGTGTGTGGGGGAGTGCAGGGGTGGATGAGTGTGTGGGG	39.5933	89.7709	129.364	1064.58	44.1294	93.131	137.26	1144.75	40.0413	89.3229	59.8047	39.9853	89.1549	59.7066	1	17.3594	GGTGGATGAGTGTGTGTGTGGGG	3	23	chr12	6827873	6827896	chr12_6827889_2310	1	+	VEGFAT3	T3-5F-18R	GGTGAGTGAGTGTGTGCGTGNGG	0	23.4088	0.168005	0	0.007109	0	0	90.6669	2.29607	0	1	0.00705882	0.00656866
chr19	40055950	40055969	chr19_40055960_2731	T3-5F-18R.bwa.sam	385830	19	40055960	ACACGCCGTCCCGGTCCTGTGCACAGGGCCTCACGCACACACTCACACAGTCCCCTCCGTCACTCAAGAT	122.588	30.353	152.941	1089.24	158.485	39.2013	197.686	1407.48	28.6729	124.268	59.6919	17.1366	123.652	46.0323	1	5.16818	ACTGTGTGAGTGTGTGCGTGAGG	3	23	chr19	40055953	40055976	chr19_40055960_2731	1	-	VEGFAT3	T3-5F-18R	GGTGAGTGAGTGTGTGCGTGNGG	0	0.448014	28.2249	0	0.015595	0	122.14	2.12807	0	0.017117	1	0.0153555	0.0146062
chr14	73886743	73886795	chr14_73886793_3786	T3-5F-18R.bwa.sam	249904	14	73886793	CCACACGACACTGAGGCGAGCGAGTGGGTGTGTGCGTGGGGGGTCAGCCAAACTTCCTGTCCCGCGCTCG	9.80032	202.223	212.023	794.937	13.0484	249.824	262.872	1019.52	10.3043	201.719	45.5914	10.2483	200.99	45.3852	1	16.1757	AGCGAGTGGGTGTGTGCGTGGGG	3	23	chr14	73886776	73886799	chr14_73886793_3786	1	+	VEGFAT3	T3-5F-18R	GGTGAGTGAGTGTGTGCGTGNGG	0	9.01629	1.28804	0	0.124324	0	0.784025	200.822	0	0.003888	1	0.110577	0.104682
chr19	6108997	6109052	chr19_6109020_3163	T3-5F-18R.bwa.sam	371817	19	6109020	AAGAAATGAGCATTTGGGgtgtgagtgagtgtgtgtgtgtgagtgtgtgtgtgCGCCCGCGAGCGCGCTG	13.6644	163.469	177.134	843.941	17.5846	200.766	218.351	1060.99	14.8965	162.237	49.1606	12.0404	161.733	44.1286	1	14.4243	TGTGAGTGAGTGTGTGTGTGTGA	3	23	chr19	6109004	6109027	chr19_6109020_3163	1	+	VEGFAT3	T3-5F-18R	GGTGAGTGAGTGTGTGCGTGNGG	0	13.4964	1.40004	0.280009	0.093633	0	0.168005	161.957	0	0.001036	1	0.0856165	0.0828602
chr11	69083661	69083710	chr11_69083669_1966	T3-5F-18R.bwa.sam	147577	11	69083669	GGAGGTGTTGGGAtgcgggagtgggtgagtgagtgcgtgcgggtggcgatgcaagcgtgtgcgaatgcgt	17.5286	92.571	110.1	719.298	21.3927	114.636	136.028	884.282	17.3606	92.739	40.1248	16.7445	92.235	39.2993	1	13.5669	GGTGAGTGAGTGCGTGCGGGTGG	2	23	chr11	69083657	69083680	chr11_69083669_1966	1	+	VEGFAT3	T3-5F-18R	GGTGAGTGAGTGTGTGCGTGNGG	0	17.2486	0.056002	0	0.003226	0	0.224007	92.459	0	0.002415	1	0.00321563	0.00290097
chr14	61612051	61612076	chr14_61612056_1749	T3-5F-18R.bwa.sam	246017	14	61612056	CCTATCTGCTCTTCCCTCCCACCCCCTCcacacacacacacttactcacacgctcacaaacacaTGCCCA	93.803	4.14413	97.9472	352.065	116.204	5.48818	121.692	450.943	4.59215	93.355	20.7051	4.59215	93.075	20.674	1	7.00397	TGTGAGTAAGTGTGTGTGTGTGG	3	23	chr14	61612048	61612071	chr14_61612056_1749	1	-	VEGFAT3	T3-5F-18R	GGTGAGTGAGTGTGTGCGTGNGG	0	0.448014	4.14413	0	0.096386	0	93.243	0	0	0	1	0.0879125	0.0679618
chr22	49344070	49344088	chr22_49344074_848	T3-5F-18R.bwa.sam	517218	22	49344074	TGCGGGCATAAGACGAGCTGgtgtgtgagtgtgtgtgtgtgGTCCAGGGGGTGGTGGGGCAATGCCCATG	11.8724	35.6172	47.4895	367.195	14.1685	42.8414	57.0098	439.937	11.5924	35.8972	20.3993	11.5924	35.6172	20.3196	1	5.38402	GGTGTGTGAGTGTGTGTGTGTGG	2	23	chr22	49344058	49344081	chr22_49344074_848	1	+	VEGFAT3	T3-5F-18R	GGTGAGTGAGTGTGTGCGTGNGG	0	11.5924	0	0	0	0	0.280009	35.5051	0	0.007812	1	0	0
chr19	16458665	16458697	chr19_16458677_703	T3-5F-18R.bwa.sam	377047	19	16458677	ATCTCCTACCTTGCCGGGCTGATTtcactccacacacacactcactcacacacactcagccacacacaca	24.1368	15.2325	39.3693	342.392	30.913	19.6006	50.5136	439.545	15.2325	24.1368	19.1745	14.6725	24.1368	18.8188	1	9.16966	TGTGAGTGAGTGTGTGTGTGGAG	3	23	chr19	16458669	16458692	chr19_16458677_703	1	-	VEGFAT3	T3-5F-18R	GGTGAGTGAGTGTGTGCGTGNGG	0	0	15.2325	0.168005	0	0	24.0248	0	0	0	1	0	0
chr1	212466418	212466444	chr1_212466436_723	T3-5F-18R.bwa.sam	68578	1	212466436	ctcatggagaaaagaaaggggaatgagtgtgtgcatggagatcacatggagagacaggaagcaagagaga	12.5444	27.9449	40.4893	334.329	16.1285	32.9851	49.1136	411.864	12.5444	27.9449	18.723	11.2004	27.9449	17.6916	1	7.80625	GGGGAATGAGTGTGTGCATGGAG	4	23	chr1	212466418	212466441	chr1_212466436_723	1	+	VEGFAT3	T3-5F-18R	GGTGAGTGAGTGTGTGCGTGNGG	0	12.4884	0	0	0	0	0	27.9449	0	0	1	0	0
chr2	176598691	176598717	chr2_176598697_917	T3-5F-18R.bwa.sam	444076	2	176598697	AATTTTATGAAACACACTCATGTGTGTGCCcacatgcacacacacactcaccaagagacacacaTATACC	47.8255	3.52811	51.3537	231.953	63.282	4.36814	67.6502	296.884	3.52811	47.8255	12.9898	3.0801	47.6575	12.1157	1	6.89232	GGTGAGTGTGTGTGTGCATGTGG	2	23	chr2	176598691	176598714	chr2_176598697_917	1	-	VEGFAT3	T3-5F-18R	GGTGAGTGAGTGTGTGCGTGNGG	0	0.056002	3.47211	0	0.015625	0	47.7695	0.056002	0	0.00117	1	0.0153846	0.0101304
chr1	47839363	47839372	chr1_47839367_841	T3-5F-18R.bwa.sam	23008	1	47839367	TGCTAGGAGCCTGCCCCCTcactcccaccacacacacacactcacccacacagaaacacattcactcaca	44.5774	2.52008	47.0975	189.262	56.5618	3.86413	60.426	263.989	2.52008	44.5774	10.599	2.52008	44.4654	10.5857	1	3.24037	TGTGGGTGAGTGTGTGTGTGTGG	3	23	chr1	47839359	47839382	chr1_47839367_841	1	-	VEGFAT3	T3-5F-18R	GGTGAGTGAGTGTGTGCGTGNGG	0	0	2.52008	0	0	0	44.5214	0	0	0	1	0	0
chr8	48085233	48085246	chr8_48085244_472	T3-5F-18R.bwa.sam	778672	8	48085244	TTGACCCCTAATATGAAGGGTAGAGTGAGTGTGTGTGTGTGGTGAGAAGTATGTGCTCCTTAAGAAAGTG	3.69612	22.7367	26.4329	163.695	4.14413	27.6089	31.753	191.003	3.86413	22.5687	9.33854	3.86413	22.5127	9.32695	1	5.24404	GTAGAGTGAGTGTGTGTGTGTGG	4	23	chr8	48085228	48085251	chr8_48085244_472	1	+	VEGFAT3	T3-5F-18R	GGTGAGTGAGTGTGTGCGTGNGG	0	3.75212	0.168005	0	0.042254	0	0	22.5687	0	0	1	0.040541	0.0283786
chr16	79982431	79982441	chr16_79982433_327	T3-5F-18R.bwa.sam	312300	16	79982433	tttatttgtgtgagtatgtgtgagtgagtgtgtgcgtgtgATCCTGGGTGCTGCCATGTTGTCTGAGAAA	7.61625	10.6963	18.3126	161.171	10.5843	13.4404	24.0248	212.979	7.61625	10.6963	9.02585	7.44824	10.6963	8.92575	1	3.4641	TGTGAGTGAGTGTGTGCGTGTGA	2	23	chr16	79982416	79982439	chr16_79982433_327	1	+	VEGFAT3	T3-5F-18R	GGTGAGTGAGTGTGTGCGTGNGG	0.056002	7.67225	0	0	0	0	0	10.6963	0	0	1	0	0
chr16	67249211	67249217	chr16_67249217_626	T3-5F-18R.bwa.sam	308036	16	67249217	GCCAGTCTGGCCAAAATCGGTGAGTGCGTGTGTGCGTGCGCCAGGCCGACCGCCAGCGGCGGACCCGCCC	2.12807	32.9291	35.0571	149.479	2.63209	41.1053	43.7374	185.736	2.18407	32.8731	8.47332	2.18407	32.7611	8.45887	1	2.29129	GGTGAGTGCGTGTGTGCGTGCGC	2	23	chr16	67249200	67249223	chr16_67249217_626	1	+	VEGFAT3	T3-5F-18R	GGTGAGTGAGTGTGTGCGTGNGG	0	2.12807	0.056002	0	0.025	0	0	32.8171	0	0	1	0.0243902	0.0133846
chr8	23074972	23075010	chr8_23074987_361	T3-5F-18R.bwa.sam	772209	8	23074987	gcatgctgcgctctctctctctctctctctctcacacacacacactcactcacacacacCAGGAAAAGTT	15.9045	4.31214	20.2167	147.878	19.2086	5.48818	24.6968	183.341	4.31214	15.9045	8.28145	4.20014	15.8485	8.15879	1	10.5541	TGTGAGTGAGTGTGTGTGTGTGA	3	23	chr8	23074983	23075006	chr8_23074987_361	1	-	VEGFAT3	T3-5F-18R	GGTGAGTGAGTGTGTGCGTGNGG	0	0	4.31214	0	0	0	15.9045	0	0	0	1	0	0
chr16	12170746	12170755	chr16_12170754_532	T3-5F-18R.bwa.sam	293152	16	12170754	TGGGAGAGGAGGCtgtgtgagtgagtgagtgtgtgtgtgtgagaggagtgtgagtgtgtgtgtgagagtg	7.22423	22.5687	29.793	228.007	8.84829	27.6649	36.5132	279.378	7.22423	22.5687	12.7688	2.91209	22.4567	8.08679	1	3.53553	AGTGAGTGAGTGTGTGTGTGTGA	3	23	chr16	12170738	12170761	chr16_12170754_532	1	+	VEGFAT3	T3-5F-18R	GGTGAGTGAGTGTGTGCGTGNGG	0	7.22423	0	0	0	0	0	22.5687	0	0	1	0	0
chr16	83999032	83999046	chr16_83999041_379	T3-5F-18R.bwa.sam	313880	16	83999041	AACTCCCTTCCCAGGGCTTTCTTCCATCCCCAGAGCACACACTCATTCACCCCATTGCctggggacatgg	13.1604	8.06426	21.2247	183.957	16.0725	9.96832	26.0408	226.022	8.62428	12.6004	10.4245	4.98416	12.6004	7.9248	1	4.21122	GGTGAATGAGTGTGTGCTCTGGG	4	23	chr16	83999034	83999057	chr16_83999041_379	1	-	VEGFAT3	T3-5F-18R	GGTGAGTGAGTGTGTGCGTGNGG	0	0.560018	8.06426	0	0.064516	0	12.6004	0	0	0	1	0.0606059	0.0527112
chr6	39060864	39060873	chr6_39060866_504	T3-5F-18R.bwa.sam	681892	6	39060866	GCCACTGAGACCTTAGAGGTGTGTGAGTGTGTGCATTGGGGAGAAGGGGTAACCCCCCTCCATGGAGCTG	17.3046	10.9204	28.2249	245.469	21.2247	13.2164	34.4411	299.072	15.2325	12.9924	14.0679	4.36814	12.9924	7.53344	1	2.76664	GGTGTGTGAGTGTGTGCATTGGG	3	23	chr6	39060848	39060871	chr6_39060866_504	1	+	VEGFAT3	T3-5F-18R	GGTGAGTGAGTGTGTGCGTGNGG	0	15.1765	0	0	0	0	2.07207	10.9204	0	0.158798	1	0	0
chr10	97000825	97000832	chr10_97000831_449	T3-5F-18R.bwa.sam	112073	10	97000831	TGTCATCGTTCTGCACTTCTTGGCCTGACCTCACGCACAcattcactcaacaaatatttattaagcgcct	20.2727	4.87216	25.1448	177.465	25.2008	5.93619	31.137	218.403	4.87216	20.2727	9.93839	2.74409	20.2167	7.44824	1	2.68095	GTTGAGTGAATGTGTGCGTGAGG	2	23	chr10	97000824	97000847	chr10_97000831_449	1	-	VEGFAT3	T3-5F-18R	GGTGAGTGAGTGTGTGCGTGNGG	0	0	4.87216	0	0	0	20.2727	0	0	0	1	0	0
chr7	39301520	39301527	chr7_39301525_454	T3-5F-18R.bwa.sam	730263	7	39301525	gcaatcttgcagaggcacaggtgtgtgagtgtgtgtgtgtgaaaccaccacaaagattgctaactgtgcc	1.40004	24.0248	25.4248	103.562	1.79206	26.9929	28.7849	124.193	1.68005	23.7448	6.31605	1.68005	23.6328	6.30114	1	2.58602	GGTGTGTGAGTGTGTGTGTGTGA	3	23	chr7	39301509	39301532	chr7_39301525_454	1	+	VEGFAT3	T3-5F-18R	GGTGAGTGAGTGTGTGCGTGNGG	0	1.40004	0.280009	0	0.16129	0	0	23.7448	0	0	1	0.138889	0.0760883
chr19	47229227	47229236	chr19_47229236_288	T3-5F-18R.bwa.sam	389317	19	47229236	TGCCTCAGTTCCCAAACATGCCCCTCTCCACACACACACACTCACTCCAGAGATAAGACCTGCACACCTC	13.6084	2.52008	16.1285	104.571	17.8646	3.2481	21.1127	136.022	2.52008	13.6084	5.85614	2.52008	13.5524	5.84408	1	4.02768	CTGGAGTGAGTGTGTGTGTGTGG	4	23	chr19	47229228	47229251	chr19_47229236_288	1	-	VEGFAT3	T3-5F-18R	GGTGAGTGAGTGTGTGCGTGNGG	0	0	2.52008	0	0	0	13.6084	0	0	0	1	0	0
chr9	18733631	18733643	chr9_18733638_803	T3-5F-18R.bwa.sam	808985	9	18733638	GTTGTAAATTACCGAcaccaccactccccccacacacacactcactcgctcactctctctctctgccccc	44.6334	0.336011	44.9695	69.152	55.4978	0.504016	56.0018	94.4405	0.336011	44.6334	3.87264	0.336011	44.5214	3.86777	1	3.40725	AGCGAGTGAGTGTGTGTGTGGGG	3	23	chr9	18733630	18733653	chr9_18733638_803	1	-	VEGFAT3	T3-5F-18R	GGTGAGTGAGTGTGTGCGTGNGG	0	0	0.336011	0	0	0	44.4094	0	0	0	1	0	0
chr4	61201890	61201922	chr4_61201902_550	T3-5F-18R.bwa.sam	590384	4	61201902	CACTCGCCCTTCcactcacacactcgccctcacacacacacacactcaTCCGGTCGTGGTGCGGGGCGGG	30.577	0.224007	30.801	46.7333	36.0652	0.224007	36.2892	50.7543	0.504016	30.297	3.90771	0.448014	30.241	3.68081	1	8.42542	GATGAGTGTGTGTGTGTGTGAGG	3	23	chr4	61201894	61201917	chr4_61201902_550	1	-	VEGFAT3	T3-5F-18R	GGTGAGTGAGTGTGTGCGTGNGG	0	0.280009	0.224007	0	0.5	0	30.241	0	0	0	1	0.333333	0.111824
chr11	7604544	7604577	chr11_7604565_522	T3-5F-18R.bwa.sam	129865	11	7604565	ctactcacccagccatacacacacacaccccacacacacacctactcacccacccatccacacacacaca	28.7849	0.448014	29.2329	64.1249	35.2811	0.448014	35.7292	70.993	0.504016	28.7289	3.80524	0.448014	28.6729	3.58412	1	9.12945	GGTGAGTAGGTGTGTGTGTGGGG	3	23	chr11	7604557	7604580	chr11_7604565_522	1	-	VEGFAT3	T3-5F-18R	GGTGAGTGAGTGTGTGCGTGNGG	0	0.056002	0.448014	0	0.1	0	28.7289	0	0	0	1	0.0909091	0.0223649
chr7	35624514	35624517	chr7_35624517_344	T3-5F-18R.bwa.sam	729201	7	35624517	GAGCTCTGAGGAGGTGGGTGGGTGTGTGCTCCAATCCACTCGCTAGGGCTCGGTGGGACCAGGAGTTCAC	18.7046	0.560018	19.2646	57.7927	24.3608	0.672022	25.0328	72.2496	18.7046	0.560018	3.2365	18.7046	0.560018	3.2365	1	1.5	GGTGGGTGGGTGTGTGCTCCAAT	7	23	chr7	35624494	35624517	chr7_35624517_344	1	+	VEGFAT3	T3-5F-18R	GGTGAGTGAGTGTGTGCGTGNGG	1.12004	19.8806	0	0	0	0	0	0.560018	0	0	1	0	0
chr19	1716790	1716792	chr19_1716790_110	T3-5F-18R.bwa.sam	369057	19	1716790	gaggttggatgggatggatgcatgagtgagtgtgtgggtgggggatgaacggatgtatgggagggcagac	4.48015	1.68005	6.1602	48.9898	5.99219	2.12807	8.12026	63.7652	4.48015	1.68005	2.74352	4.48015	1.62405	2.6974	1	0.816497	CATGAGTGAGTGTGTGGGTGGGG	3	23	chr19	1716775	1716798	chr19_1716790_110	1	+	VEGFAT3	T3-5F-18R	GGTGAGTGAGTGTGTGCGTGNGG	0	4.42414	0	0.168005	0	0	0	1.68005	0	0	1	0	0
chr11	69704129	69704139	chr11_69704135_184	T3-5F-18R.bwa.sam	147998	11	69704135	TTCTTATCGGGATTGCATCAAgcctccgccccccgcacacacccactcacaccccgcctccggccccagc	9.57631	0.728024	10.3043	47.1487	13.6084	0.840027	14.4485	60.3738	0.728024	9.57631	2.64041	0.672022	9.52031	2.5294	1	3.74166	TGTGAGTGGGTGTGTGCGGGGGG	3	23	chr11	69704128	69704151	chr11_69704135_184	1	-	VEGFAT3	T3-5F-18R	GGTGAGTGAGTGTGTGCGTGNGG	0	0	0.728024	0	0	0	9.57631	0	0	0	1	0	0
chr16	73552024	73552027	chr16_73552025_109	T3-5F-18R.bwa.sam	310307	16	73552025	ATAGAtgtgtctgtgagtgaatgagtgagtgtgtgtgtgtgagagagagagagacagagagagagagaaa	1.12004	4.98416	6.1042	42.19	1.28804	5.93619	7.22423	49.3761	1.12004	4.98416	2.36272	1.12004	4.81616	2.32256	1	1.11803	AATGAGTGAGTGTGTGTGTGTGA	4	23	chr16	73552009	73552032	chr16_73552025_109	1	+	VEGFAT3	T3-5F-18R	GGTGAGTGAGTGTGTGCGTGNGG	0	1.12004	0	0	0	0	0	4.98416	0	0	1	0	0
chr7	51226580	51226583	chr7_51226583_182	T3-5F-18R.bwa.sam	734260	7	51226583	agtgagtgactaagtgagtgagtaagtgagtgagtgagggagtgagtTGGGATTCAGCTGCCAAGTCAGT	0.448014	9.74432	10.1923	37.3095	0.61602	11.9284	12.5444	48.4045	0.448014	9.74432	2.0894	0.448014	9.74432	2.0894	1	1.24722	AGTGAGTAAGTGAGTGAGTGAGG	4	23	chr7	51226564	51226587	chr7_51226583_182	1	+	VEGFAT3	T3-5F-18R	GGTGAGTGAGTGTGTGCGTGNGG	0.448014	0.560018	0	0	0	0	0	9.80032	0	0	1	0	0
chr4	182960558	182960584	chr4_182960564_79	T3-5F-18R.bwa.sam	616653	4	182960564	cacacacgctctctgtcacactcacacactcacactcacacactcacacacactctcacacacacacact	1.90406	2.52008	4.42414	39.1152	2.12807	3.1921	5.32017	46.5403	2.52008	1.90406	2.19052	2.24007	1.90406	2.06524	1	9.68297	TGTGTGTGAGTGTGTGAGTGTGA	4	23	chr4	182960558	182960581	chr4_182960564_79	1	-	VEGFAT3	T3-5F-18R	GGTGAGTGAGTGTGTGCGTGNGG	0	0	2.52008	0	0	0	1.90406	0	0	0	1	0	0
chr5	150845145	150845159	chr5_150845159_83	T3-5F-18R.bwa.sam	656254	5	150845159	TATGTGTGCATGCCGAGGGTGAGTGAGAGTGTGTGTGTGGGGGGGTAAGTAAACATGGCTGGGCATGGGT	0	4.64815	4.64815	0	0	5.60018	5.60018	0	1.23204	3.41611	2.05153	1.23204	3.41611	2.05153	1	7	GGTGAGTGAGAGTGTGTGTGTGG	2	23	chr5	150845141	150845164	chr5_150845159_83	1	+	VEGFAT3	T3-5F-18R	GGTGAGTGAGTGTGTGCGTGNGG	0.336011	0.112004	1.23204	0	0.88	0	0	3.41611	0	0	1	0.468085	0.368428
chr14	57651720	57651734	chr14_57651724_106	T3-5F-18R.bwa.sam	244962	14	57651724	CGGCTTGGGAAAAtgtctctgtgagtgagtgtgtgtgtgtgAGCTGAGAGCTCTGTTTACCTACAGTTCT	1.34404	4.59215	5.93619	44.3621	1.84806	6.04819	7.89626	59.6992	1.34404	4.59215	2.48436	0.728024	4.59215	1.82844	1	5.11737	TGTGAGTGAGTGTGTGTGTGTGA	3	23	chr14	57651708	57651731	chr14_57651724_106	1	+	VEGFAT3	T3-5F-18R	GGTGAGTGAGTGTGTGCGTGNGG	0	1.34404	0	0	0	0	0	4.59215	0	0	1	0	0
chr2	73089910	73089923	chr2_73089923_170	T3-5F-18R.bwa.sam	417449	2	73089923	acacacacacacacacacacacacacacctcactcacacacTGACTCACCCCAAGCCCTGTCAGGAATAC	9.1843	0.336011	9.52031	31.3688	10.8644	0.392013	11.2564	36.8511	0.336011	9.1843	1.75671	0.336011	9.12829	1.75134	1	5.71548	GGTGAGTCAGTGTGTGAGTGAGG	2	23	chr2	73089915	73089938	chr2_73089923_170	1	-	VEGFAT3	T3-5F-18R	GGTGAGTGAGTGTGTGCGTGNGG	0	0	0.336011	0	0	0	9.1843	0	0	0	1	0	0
chr20	52107863	52107871	chr20_52107865_131	T3-5F-18R.bwa.sam	481057	20	52107865	aaaagtgtcagagtttctcgtgagtgagtgtgtacctgggggtggtataagagataatgccaaagtgatt	1.79206	5.54418	7.33624	56.285	2.07207	7.05623	9.12829	68.2788	1.79206	5.54418	3.15206	0.504016	5.54418	1.67163	1	3.07246	CGTGAGTGAGTGTGTACCTGGGG	3	23	chr20	52107848	52107871	chr20_52107865_131	1	+	VEGFAT3	T3-5F-18R	GGTGAGTGAGTGTGTGCGTGNGG	0	1.79206	0	0	0	0	0	5.54418	0	0	1	0	0
chr5	29367270	29367274	chr5_29367273_446	T3-5F-18R.bwa.sam	627125	5	29367273	AACAAGAAAAAATACCCCGAACACTGCCCCcatacacacactcactcacacacccccaccacacacgcac	24.8648	0.112004	24.9768	29.7993	29.849	0.112004	29.961	32.6497	0.112004	24.8648	1.66882	0.112004	24.8088	1.66694	1	1.58114	TGTGAGTGAGTGTGTGTATGGGG	3	23	chr5	29367265	29367288	chr5_29367273_446	1	-	VEGFAT3	T3-5F-18R	GGTGAGTGAGTGTGTGCGTGNGG	0	0	0.112004	0	0	0	24.8648	0	0	0	1	0	0
chr6	144631221	144631238	chr6_144631221_60	T3-5F-18R.bwa.sam	707801	6	144631221	Aagagagagagagagaaagagagagtgagtgtgtgtgtgtgagagagagaggtgtgtgtgtgtgtgtgtg	0.728024	2.63209	3.36011	24.7184	0.728024	2.85609	3.58412	25.7488	0.728024	2.63209	1.38428	0.728024	2.63209	1.38428	1	7.78888	AGAGAGTGAGTGTGTGTGTGTGA	4	23	chr6	144631205	144631228	chr6_144631221_60	1	+	VEGFAT3	T3-5F-18R	GGTGAGTGAGTGTGTGCGTGNGG	0	0.728024	0	0	0	0	0	2.63209	0	0	1	0	0
chr1	115943021	115943028	chr1_115943028_74	T3-5F-18R.bwa.sam	44563	1	115943028	AACAGAACCTGAAATGAGTGAGTGTGTGagtgaagcaaaggactagggacagtggggaatctatttctgt	2.74409	1.40004	4.14413	35	3.2481	1.56805	4.81616	40.2989	2.74409	1.40004	1.96006	1.12004	1.40004	1.25224	1	3.09121	AATGAGTGAGTGTGTGAGTGAAG	4	23	chr1	115943005	115943028	chr1_115943028_74	1	+	VEGFAT3	T3-5F-18R	GGTGAGTGAGTGTGTGCGTGNGG	0	2.74409	0	0	0	0	0	1.40004	0	0	1	0	0
chr22	28933736	28933763	chr22_28933739_173	T3-5F-18R.bwa.sam	506202	22	28933739	cacccccacccccaccccaccccccccacacacacacacacacactcactctctctctctctctctctct	9.57631	0.112004	9.68831	18.4932	11.0884	0.112004	11.2004	19.8997	0.112004	9.57631	1.03565	0.112004	9.57631	1.03565	1	11.342	AGTGAGTGTGTGTGTGTGTGTGT	4	23	chr22	28933731	28933754	chr22_28933739_173	1	-	VEGFAT3	T3-5F-18R	GGTGAGTGAGTGTGTGCGTGNGG	0	0	0.112004	0	0	0	9.52031	0	0	0	1	0	0
chr5	150122124	150122132	chr5_150122132_70	T3-5F-18R.bwa.sam	655894	5	150122132	TGCCCCTTGCCACTCATGAATTTCTtctctcactcacacactcactcaTCTTCCTTCAGTCTATCCCAGT	1.90406	2.01607	3.92013	34.9857	3.0801	2.52008	5.60018	49.7494	2.01607	1.90406	1.95926	0.504016	1.90406	0.979632	1	3.07246	GATGAGTGAGTGTGTGAGTGAGA	3	23	chr5	150122124	150122147	chr5_150122132_70	1	-	VEGFAT3	T3-5F-18R	GGTGAGTGAGTGTGTGCGTGNGG	0	0	2.01607	0	0	0	1.90406	0	0	0	1	0	0
chr2	3612226	3612270	chr2_3612226_115	T3-5F-18R.bwa.sam	396265	2	3612226	acgtgcacacctatgcacatgcggacacacgcacacacatgcacccacgcacccacgcacacgcatgcac	2.35208	4.08813	6.44021	55.3715	3.36011	5.04016	8.40027	73.4847	4.08813	2.35208	3.1009	0.168005	2.35208	0.628619	1	16.0909	CGTGGGTGCGTGGGTGCATGTGT	6	23	chr2	3612225	3612248	chr2_3612226_115	1	-	VEGFAT3	T3-5F-18R	GGTGAGTGAGTGTGTGCGTGNGG	0	0	4.08813	0.448014	0	0	2.29607	0	0	0	1	0	0
chr7	152974288	152974298	chr7_152974294_25	T3-5F-18R.bwa.sam	762583	7	152974294	gaagaccagagctggaatcttcagaagcctcactcactcactcactcactctggtagttgctgctgaatg	1.17604	0.224007	1.40004	9.16515	1.51205	0.392013	1.90406	13.7477	0.224007	1.17604	0.513265	0.168005	1.17604	0.444501	1	3.56195	AGTGAGTGAGTGAGTGAGTGAGG	3	23	chr7	152974286	152974309	chr7_152974294_25	1	-	VEGFAT3	T3-5F-18R	GGTGAGTGAGTGTGTGCGTGNGG	0	0	0.224007	0	0	0	1.17604	0	0	0	1	0	0
chr21	42759864	42759872	chr21_42759867_56	T3-5F-18R.bwa.sam	497263	21	42759867	tgtgtgagtgtgtggtgtgtgagtgggtgtgtgcatgtgggtgtctgcctgtgtgAATATGTTTGGCAGC	1.56805	1.56805	3.1361	28	1.84806	1.90406	3.75212	33.4963	1.56805	1.56805	1.56805	0.112004	1.56805	0.419079	1	3.29983	TGTGAGTGGGTGTGTGCATGTGG	3	23	chr21	42759849	42759872	chr21_42759867_56	1	+	VEGFAT3	T3-5F-18R	GGTGAGTGAGTGTGTGCGTGNGG	0.560018	1.62405	0	0	0	0	0	1.56805	0	0	1	0	0
chrX	106371183	106371192	chrX_106371185_68	T3-5F-18R.bwa.sam	866765	X	106371185	ATTAATATGCATGCATAAGTGAATGAGTGTGTGCATGTGAACATGAGTATGTGTGGAAATAAATTTGTAA	1.90406	1.90406	3.80812	34	2.40808	2.18407	4.59215	40.9512	1.90406	1.90406	1.90406	0.056002	1.90406	0.326544	1	3.53553	AGTGAATGAGTGTGTGCATGTGA	4	23	chrX	106371167	106371190	chrX_106371185_68	1	+	VEGFAT3	T3-5F-18R	GGTGAGTGAGTGTGTGCGTGNGG	0	1.90406	0	0	0	0	0	1.90406	0	0	1	0	0
F3&R1
#BED Chromosome	BED Min.Position	BED Max.Position	BED Name	Filename	WindowIndex	Chromosome	Position	Sequence	+.mi	-.mi	bi.sum.mi	bi.geometric_mean.mi	+.total	-.total	total.sum	total.geometric_mean	primer1.mi	primer2.mi	primer.geometric_mean	primer1E.mi	primer2E.mi	primerE.geometric_mean	IF(AND(primerE.geometric_mean>0)*OR(primer1E.mi>=1,primer2E.mi>=1),1,0)	position.stdev	Off-Target Sequence	Mismatches	Length	BED off-target Chromosome	BED off-target start	BED off-target end	BED off-target name	BED Score	Strand	Cells	Targetsite	Target Sequence	FUPnum	FDPnum	FUNum	FDNnum	FDSBRatio	RUPnum	RDPnum	RUNnum	RDNnum	RDSBRatio	Flag2	Translocation Rate	Translocation Rate+2
chr6	43769677	43769767	chr6_43769733_37257	T3-5F-19R.bwa.sam	721267	6	43769733	gacgtgtgtgtctgtgtgggtgagtgagtgtgtgcgtgtgGGGTTGAGGGCGTTGGAGCGGGGAGAAGGC	794.554	1291.91	2086.46	18091.5	1107.32	1648.3	2755.63	24124.2	796.178	1290.28	1013.55	745.16	1281.55	977.219	1	22.2116	GGTGAGTGAGTGTGTGCGTGTGG	0	23	chr6	43769716	43769739	chr6_43769733_37257	1	+	VEGFAT3	T3-5F-19R	GGTGAGTGAGTGTGTGCGTGNGG	0	792.986	2.12807	0.280009	0.002676	0.112004	0.896029	1288.1	0	0.000695	1	0.00266886	0.00266972
chr14	65102414	65102478	chr14_65102442_19105	T3-5F-19R.bwa.sam	261287	14	65102442	GTCACCGACAACAACAAGCCGAGTCCCCCCCACACACAcactcactcactcactcactcgctctctcact	506.648	563.266	1069.91	9539.12	766.105	717.103	1483.21	13235.3	566.626	503.288	534.019	550.778	500.656	525.119	1	15.4381	AGTGAGTGAGTGTGTGTGTGGGG	2	23	chr14	65102434	65102457	chr14_65102442_19105	1	-	VEGFAT3	T3-5F-19R	GGTGAGTGAGTGTGTGCGTGNGG	0	3.30411	562.986	0	0.005834	0	501.72	0	0	0	1	0.00580016	0.00581412
chr5	116098935	116099006	chr5_116098978_8644	T3-5F-19R.bwa.sam	681412	5	116098978	cagttaccaccttttatgtgtgggtgagtgtgtgcgtgaggacatttaagatctactgtctttgaaaact	137.82	346.259	484.08	3900.82	181.67	444.262	625.932	5072.93	139.052	345.027	219.036	135.3	343.291	215.517	1	17.3381	TGTGGGTGAGTGTGTGCGTGAGG	2	23	chr5	116098961	116098984	chr5_116098978_8644	1	+	VEGFAT3	T3-5F-19R	GGTGAGTGAGTGTGTGCGTGNGG	0	137.204	1.40004	0	0.010097	0.056002	0.280009	344.187	0	0.000813	1	0.00999607	0.00995733
chr5	90145136	90145155	chr5_90145150_8022	T3-5F-19R.bwa.sam	675810	5	90145150	atctgatggtttgataagtgtttgacagttcctcatgcacacactcactctctctcctgctgccttgtaa	295.522	153.725	449.247	3805.96	423.15	195.95	619.1	5141.83	153.501	295.746	213.066	144.037	294.122	205.826	1	5.30848	AGAGAGTGAGTGTGTGCATGAGG	3	23	chr5	90145145	90145168	chr5_90145150_8022	1	-	VEGFAT3	T3-5F-19R	GGTGAGTGAGTGTGTGCGTGNGG	0	0.336011	153.165	0	0.002188	0	294.794	0.560018	0	0.001896	1	0.00218322	0.00216083
chr14	105562677	105562707	chr14_105562693_6119	T3-5F-19R.bwa.sam	276674	14	105562693	AAGGGTGTGTgtgtctgagggtgagtgagtgtgtgtgtgagggtgtaagggtgtgtgtgagagtgtgggt	45.5295	297.146	342.675	2076.96	57.9619	381.708	439.67	2656.04	48.1056	294.57	119.04	44.4654	293.673	114.273	1	7.91576	GGTGAGTGAGTGTGTGTGTGAGG	1	23	chr14	105562677	105562700	chr14_105562693_6119	1	+	VEGFAT3	T3-5F-19R	GGTGAGTGAGTGTGTGCGTGNGG	0	45.5295	2.29607	0	0.047953	0	0	252.4	0	0	1	0.0457587	0.0460823
chr3	194276079	194276101	chr3_194276096_2813	T3-5F-19R.bwa.sam	605736	3	194276096	TGAGTCTGAGCACACACACGTGTGACCCCAcacacacacactcattcactcactcaTAGCCCAGAACTTG	93.915	63.6181	157.533	1380.24	119.62	82.2107	201.831	1770.78	63.6741	93.859	77.3071	62.834	93.187	76.52	1	6.49489	AGTGAATGAGTGTGTGTGTGTGG	3	23	chr3	194276088	194276111	chr3_194276096_2813	1	-	VEGFAT3	T3-5F-19R	GGTGAGTGAGTGTGTGCGTGNGG	0	0.056002	63.5621	0	0.00088	0	93.579	0	0	0	1	0.000879226	0.000853454
chr20	20197615	20197663	chr20_20197640_2527	T3-5F-19R.bwa.sam	496176	20	20197640	agttcacacatatactcacccccctcccccacacgcacacactcacacactcaTATAAGGTGTCTGGTTG	58.1299	83.3867	141.517	1243.21	72.7464	105.843	178.59	1566.88	83.3867	58.1299	69.6223	81.2026	57.9619	68.6051	1	10.7498	AGTGTGTGAGTGTGTGCGTGTGG	2	23	chr20	20197633	20197656	chr20_20197640_2527	1	-	VEGFAT3	T3-5F-19R	GGTGAGTGAGTGTGTGCGTGNGG	0	0	83.1067	0	0	0	57.9619	0	0	0	1	0	0
chr9	23824527	23824579	chr9_23824556_2210	T3-5F-19R.bwa.sam	853800	9	23824556	CTCTGCCTCTCGAGCACCACATGAGCGCTCTCACGCACACACTCACCCACACCCCCTCGTGCCAATAATT	58.6899	65.0741	123.764	1103.53	74.8744	84.2827	159.157	1418.52	65.1861	58.5779	61.7937	54.4898	58.3539	56.3887	1	11.3589	TGTGGGTGAGTGTGTGCGTGAGA	3	23	chr9	23824549	23824572	chr9_23824556_2210	1	-	VEGFAT3	T3-5F-19R	GGTGAGTGAGTGTGTGCGTGNGG	0	0.112004	65.0181	0	0.001718	0	58.4659	0	0	0	1	0.00171505	0.00166846
chr22	37266772	37266818	chr22_37266783_2055	T3-5F-19R.bwa.sam	539805	22	37266783	GGTTCATCCCCCCTGCTTCCCGCTAAAGCCACACGCATACACTCACTCAGCGTTAAGTGCGTGCTCCTGC	97.3311	17.7526	115.084	742.257	126.228	22.7927	149.021	957.799	35.2811	79.8026	53.0615	34.3291	79.5226	52.2488	1	11.8275	GCTGAGTGAGTGTATGCGTGTGG	2	23	chr22	37266776	37266799	chr22_37266783_2055	1	-	VEGFAT3	T3-5F-19R	GGTGAGTGAGTGTGTGCGTGNGG	0	17.0806	17.7526	0	0.489567	0	79.8026	0	0	0	1	0.328664	0.463728
chr12	6827849	6827921	chr12_6827889_1712	T3-5F-19R.bwa.sam	180668	12	6827889	GCGGGGGTGGGAGTGCAGGGGTGGATGAGTGTGTGTGTGGGGGAGTGCAGGGGTGGATGAGTGTGTGGGG	39.4813	56.3938	95.8751	842.576	44.0174	59.3619	103.379	912.776	40.0413	55.8338	47.2827	39.9853	55.6098	47.1548	1	18.8874	GGTGGATGAGTGTGTGTGTGGGG	3	23	chr12	6827873	6827896	chr12_6827889_1712	1	+	VEGFAT3	T3-5F-19R	GGTGAGTGAGTGTGTGCGTGNGG	0	23.4088	0.168005	0	0.007109	0	0	55.7218	0.560018	0	1	0.00705882	0.00656866
chr14	73886783	73886795	chr14_73886793_2445	T3-5F-19R.bwa.sam	264338	14	73886793	CCACACGACACTGAGGCGAGCGAGTGGGTGTGTGCGTGGGGGGTCAGCCAAACTTCCTGTCCCGCGCTCG	9.01629	127.908	136.924	606.403	12.0964	164.309	176.406	796.08	10.3043	126.62	36.1211	10.2483	126.06	35.9431	1	3.63791	AGCGAGTGGGTGTGTGCGTGGGG	3	23	chr14	73886776	73886799	chr14_73886793_2445	1	+	VEGFAT3	T3-5F-19R	GGTGAGTGAGTGTGTGCGTGNGG	0	9.01629	1.28804	0	0.124324	0	0	126.508	0	0	1	0.110577	0.104682
chr11	69083652	69083710	chr11_69083669_1602	T3-5F-19R.bwa.sam	156294	11	69083669	GGAGGTGTTGGGAtgcgggagtgggtgagtgagtgcgtgcgggtggcgatgcaagcgtgtgcgaatgcgt	17.3046	72.4103	89.7149	632.089	21.1687	92.347	113.516	789.507	17.3606	72.3543	35.4417	16.7445	72.0743	34.7398	1	14.3102	GGTGAGTGAGTGCGTGCGGGTGG	2	23	chr11	69083657	69083680	chr11_69083669_1602	1	+	VEGFAT3	T3-5F-19R	GGTGAGTGAGTGTGTGCGTGNGG	0	17.2486	0.056002	0	0.003226	0	0	72.2423	0	0	1	0.00321563	0.00290097
chr19	40055952	40055969	chr19_40055960_1709	T3-5F-19R.bwa.sam	408693	19	40055960	ACACGCCGTCCCGGTCCTGTGCACAGGGCCTCACGCACACACTCACACAGTCCCCTCCGTCACTCAAGAT	67.4822	28.2249	95.7071	779.307	89.3229	36.7372	126.06	1022.9	28.6729	67.0342	43.8414	17.1366	66.8102	33.8363	1	4.54423	ACTGTGTGAGTGTGTGCGTGAGG	3	23	chr19	40055953	40055976	chr19_40055960_1709	1	-	VEGFAT3	T3-5F-19R	GGTGAGTGAGTGTGTGCGTGNGG	0	0.448014	28.2249	0	0.015595	0	67.0342	0	0	0	1	0.0153555	0.0146062
chr19	6109003	6109052	chr19_6109020_1834	T3-5F-19R.bwa.sam	393721	19	6109020	AAGAAATGAGCATTTGGGgtgtgagtgagtgtgtgtgtgtgagtgtgtgtgtgCGCCCGCGAGCGCGCTG	13.4964	89.2109	102.707	619.607	17.4166	113.908	131.324	795.345	14.8965	87.8108	36.1673	12.0404	87.6428	32.4847	1	13.6473	TGTGAGTGAGTGTGTGTGTGTGA	3	23	chr19	6109004	6109027	chr19_6109020_1834	1	+	VEGFAT3	T3-5F-19R	GGTGAGTGAGTGTGTGCGTGNGG	0	13.4964	1.40004	0.280009	0.093633	0	0	87.6428	0	0	1	0.0856165	0.0828602
chr22	49344066	49344088	chr22_49344074_831	T3-5F-19R.bwa.sam	547050	22	49344074	TGCGGGCATAAGACGAGCTGgtgtgtgagtgtgtgtgtgtgGTCCAGGGGGTGGTGGGGCAATGCCCATG	12.0404	34.4971	46.5375	363.923	14.4485	43.5134	57.9619	447.734	11.5924	34.9451	20.127	11.5924	34.8891	20.1109	1	6.02063	GGTGTGTGAGTGTGTGTGTGTGG	2	23	chr22	49344058	49344081	chr22_49344074_831	1	+	VEGFAT3	T3-5F-19R	GGTGAGTGAGTGTGTGCGTGNGG	0	11.5924	0	0	0	0	0.448014	34.4411	0	0.012821	1	0	0
chr14	61612051	61612076	chr14_61612056_997	T3-5F-19R.bwa.sam	260176	14	61612056	CCTATCTGCTCTTCCCTCCCACCCCCTCcacacacacacacttactcacacgctcacaaacacaTGCCCA	51.6897	4.14413	55.8338	261.347	67.8182	5.48818	73.3064	344.497	4.59215	51.2417	15.3398	4.59215	51.1857	15.3314	1	8.19383	TGTGAGTAAGTGTGTGTGTGTGG	3	23	chr14	61612048	61612071	chr14_61612056_997	1	-	VEGFAT3	T3-5F-19R	GGTGAGTGAGTGTGTGCGTGNGG	0	0.448014	4.14413	0	0.096386	0	51.1857	0	0	0	1	0.0879125	0.0679618
chr19	16458665	16458697	chr19_16458677_559	T3-5F-19R.bwa.sam	399341	19	16458677	ATCTCCTACCTTGCCGGGCTGATTtcactccacacacacactcactcacacacactcagccacacacaca	16.0725	15.2325	31.305	279.399	20.7207	19.6006	40.3213	359.861	15.2325	16.0725	15.6469	14.6725	16.0165	15.3298	1	9.16966	TGTGAGTGAGTGTGTGTGTGGAG	3	23	chr19	16458669	16458692	chr19_16458677_559	1	-	VEGFAT3	T3-5F-19R	GGTGAGTGAGTGTGTGCGTGNGG	0	0	15.2325	0.168005	0	0	16.0725	0	0	0	1	0	0
chr1	212466434	212466444	chr1_212466437_527	T3-5F-19R.bwa.sam	72738	1	212466437	tcatggagaaaagaaaggggaatgagtgtgtgcatggagatcacatggagagacaggaagcaagagagag	12.5444	16.9685	29.513	260.523	16.1285	20.2727	36.4012	322.887	12.5444	16.9685	14.5897	11.2004	16.8005	13.7176	1	3.7362	GGGGAATGAGTGTGTGCATGGAG	4	23	chr1	212466418	212466441	chr1_212466437_527	1	+	VEGFAT3	T3-5F-19R	GGTGAGTGAGTGTGTGCGTGNGG	0	12.4884	0	0	0	0	0	16.9685	0	0	1	0	0
chr8	48085233	48085246	chr8_48085244_464	T3-5F-19R.bwa.sam	820654	8	48085244	TTGACCCCTAATATGAAGGGTAGAGTGAGTGTGTGTGTGTGGTGAGAAGTATGTGCTCCTTAAGAAAGTG	4.53615	21.4487	25.9848	176.133	5.32017	26.7129	32.033	212.873	3.86413	22.1207	9.24539	3.86413	22.0087	9.22195	1	5.24404	GTAGAGTGAGTGTGTGTGTGTGG	4	23	chr8	48085228	48085251	chr8_48085244_464	1	+	VEGFAT3	T3-5F-19R	GGTGAGTGAGTGTGTGCGTGNGG	0	3.75212	0.168005	0	0.042254	0	0.840027	21.2807	0	0.037879	1	0.040541	0.0283786
chr16	79982431	79982441	chr16_79982433_321	T3-5F-19R.bwa.sam	330589	16	79982433	tttatttgtgtgagtatgtgtgagtgagtgtgtgcgtgtgATCCTGGGTGCTGCCATGTTGTCTGAGAAA	7.61625	10.3603	17.9766	158.619	10.5843	12.9364	23.5208	208.947	7.61625	10.3603	8.88295	7.44824	10.2483	8.73682	1	3.32592	TGTGAGTGAGTGTGTGCGTGTGA	2	23	chr16	79982416	79982439	chr16_79982433_321	1	+	VEGFAT3	T3-5F-19R	GGTGAGTGAGTGTGTGCGTGNGG	0.056002	7.67225	0	0	0	0	0	10.3603	0	0	1	0	0
chr1	239280814	239280839	chr1_239280818_1881	T3-5F-19R.bwa.sam	85650	1	239280818	tctgtgtgtttgtgtatgtgtgtgtgtgCACCAatctcttactgattctgtttctctggtggaatcctga	104.667	0.672022	105.339	149.76	130.876	0.728024	131.604	174.301	104.667	0.672022	8.38682	104.499	0.672022	8.38009	1	8.70402	TGTTTGTGTATGTGTGTGTGTGC	7	23	chr1	239280789	239280812	chr1_239280818_1881	1	+	VEGFAT3	T3-5F-19R	GGTGAGTGAGTGTGTGCGTGNGG	0.112004	104.499	0	0	0	0	0	0.672022	0	0	1	0	0
chr2	176598692	176598717	chr2_176598696_453	T3-5F-19R.bwa.sam	469659	2	176598696	TAATTTTATGAAACACACTCATGTGTGTGCCcacatgcacacacacactcaccaagagacacacaTATAC	21.5607	3.80812	25.3688	161.802	27.3289	4.59215	31.921	200.04	3.52811	21.8407	8.77818	3.0801	21.7287	8.18087	1	6.84105	GGTGAGTGTGTGTGTGCATGTGG	2	23	chr2	176598691	176598714	chr2_176598696_453	1	-	VEGFAT3	T3-5F-19R	GGTGAGTGAGTGTGTGCGTGNGG	0	0.056002	3.47211	0	0.015625	0	21.5047	0.336011	0	0.015345	1	0.0153846	0.0101304
chr1	47839363	47839367	chr1_47839367_485	T3-5F-19R.bwa.sam	24618	1	47839367	TGCTAGGAGCCTGCCCCCTcactcccaccacacacacacactcacccacacagaaacacattcactcaca	24.6408	2.52008	27.1609	140.712	31.081	3.86413	34.9451	195.691	2.52008	24.6408	7.88015	2.52008	24.6408	7.88015	1	1.69967	TGTGGGTGAGTGTGTGTGTGTGG	3	23	chr1	47839359	47839382	chr1_47839367_485	1	-	VEGFAT3	T3-5F-19R	GGTGAGTGAGTGTGTGCGTGNGG	0	0	2.52008	0	0	0	24.6408	0	0	0	1	0	0
chr16	83999032	83999046	chr16_83999039_367	T3-5F-19R.bwa.sam	332206	16	83999039	CCAACTCCCTTCCCAGGGCTTTCTTCCATCCCCAGAGCACACACTCATTCACCCCATTGCctggggacat	12.4884	8.06426	20.5527	179.198	15.2325	9.96832	25.2008	220.036	8.62428	11.9284	10.1427	4.98416	11.8724	7.69245	1	3.97523	GGTGAATGAGTGTGTGCTCTGGG	4	23	chr16	83999034	83999057	chr16_83999039_367	1	-	VEGFAT3	T3-5F-19R	GGTGAGTGAGTGTGTGCGTGNGG	0	0.560018	8.06426	0	0.064516	0	11.9284	0	0	0	1	0.0606059	0.0527112
chr16	67249211	67249217	chr16_67249217_441	T3-5F-19R.bwa.sam	325980	16	67249217	GCCAGTCTGGCCAAAATCGGTGAGTGCGTGTGTGCGTGCGCCAGGCCGACCGCCAGCGGCGGACCCGCCC	2.12807	22.5687	24.6968	123.75	2.63209	28.8969	31.529	155.731	2.18407	22.5127	7.01209	2.18407	22.4567	7.00336	1	2.29129	GGTGAGTGCGTGTGTGCGTGCGC	2	23	chr16	67249200	67249223	chr16_67249217_441	1	+	VEGFAT3	T3-5F-19R	GGTGAGTGAGTGTGTGCGTGNGG	0	2.12807	0.056002	0	0.025	0	0	22.5127	0	0	1	0.0243902	0.0133846
chr6	39060864	39060873	chr6_39060867_472	T3-5F-19R.bwa.sam	719081	6	39060867	CCACTGAGACCTTAGAGGTGTGTGAGTGTGTGCATTGGGGAGAAGGGGTAACCCCCCTCCATGGAGCTGA	15.2325	11.2004	26.4329	233.238	18.5366	14.8965	33.4331	296.725	15.2325	11.2004	13.0618	4.36814	11.1444	6.97712	1	2.76664	GGTGTGTGAGTGTGTGCATTGGG	3	23	chr6	39060848	39060871	chr6_39060867_472	1	+	VEGFAT3	T3-5F-19R	GGTGAGTGAGTGTGTGCGTGNGG	0	15.1765	0	0	0	0	0	11.0884	0	0	1	0	0
chr16	12170753	12170755	chr16_12170754_364	T3-5F-19R.bwa.sam	310078	16	12170754	TGGGAGAGGAGGCtgtgtgagtgagtgagtgtgtgtgtgtgagaggagtgtgagtgtgtgtgtgagagtg	7.22423	13.1604	20.3847	174.112	8.84829	16.8565	25.7048	218.078	7.22423	13.1604	9.75059	2.91209	13.1604	6.19067	1	0.816497	AGTGAGTGAGTGTGTGTGTGTGA	3	23	chr16	12170738	12170761	chr16_12170754_364	1	+	VEGFAT3	T3-5F-19R	GGTGAGTGAGTGTGTGCGTGNGG	0	7.22423	0	0	0	0	0	13.1604	0	0	1	0	0
chr10	97000825	97000835	chr10_97000831_303	T3-5F-19R.bwa.sam	119224	10	97000831	TGTCATCGTTCTGCACTTCTTGGCCTGACCTCACGCACAcattcactcaacaaatatttattaagcgcct	12.0964	4.87216	16.9685	137.084	15.0645	5.93619	21.0007	168.861	4.87216	12.0964	7.67695	2.74409	11.9844	5.73465	1	3.2619	GTTGAGTGAATGTGTGCGTGAGG	2	23	chr10	97000824	97000847	chr10_97000831_303	1	-	VEGFAT3	T3-5F-19R	GGTGAGTGAGTGTGTGCGTGNGG	0	0	4.87216	0	0	0	12.0404	0	0	0	1	0	0
chr19	47229224	47229237	chr19_47229236_214	T3-5F-19R.bwa.sam	412322	19	47229236	TGCCTCAGTTCCCAAACATGCCCCTCTCCACACACACACACTCACTCCAGAGATAAGACCTGCACACCTC	9.3523	2.63209	11.9844	88.5946	11.8724	3.36011	15.2325	112.783	2.52008	9.46431	4.88373	2.52008	9.2963	4.84019	1	5.26878	CTGGAGTGAGTGTGTGTGTGTGG	4	23	chr19	47229228	47229251	chr19_47229236_214	1	-	VEGFAT3	T3-5F-19R	GGTGAGTGAGTGTGTGCGTGNGG	0	0	2.52008	0	0	0	9.3523	0.112004	0	0.011765	1	0	0
chr8	23074972	23074995	chr8_23074987_167	T3-5F-19R.bwa.sam	813921	8	23074987	gcatgctgcgctctctctctctctctctctctcacacacacacactcactcacacacacCAGGAAAAGTT	5.04016	4.31214	9.3523	83.2466	6.04819	5.48818	11.5364	102.879	4.31214	5.04016	4.66196	4.20014	4.98416	4.57539	1	7.87401	TGTGAGTGAGTGTGTGTGTGTGA	3	23	chr8	23074983	23075006	chr8_23074987_167	1	-	VEGFAT3	T3-5F-19R	GGTGAGTGAGTGTGTGCGTGNGG	0	0	4.31214	0	0	0	5.04016	0	0	0	1	0	0
chr7	39301523	39301527	chr7_39301525_224	T3-5F-19R.bwa.sam	769978	7	39301525	gcaatcttgcagaggcacaggtgtgtgagtgtgtgtgtgtgaaaccaccacaaagattgctaactgtgcc	1.40004	11.1444	12.5444	70.5337	1.79206	14.1685	15.9605	89.9778	1.68005	10.8644	4.27232	1.68005	10.7523	4.25024	1	1.63299	GGTGTGTGAGTGTGTGTGTGTGA	3	23	chr7	39301509	39301532	chr7_39301525_224	1	+	VEGFAT3	T3-5F-19R	GGTGAGTGAGTGTGTGCGTGNGG	0	1.40004	0.280009	0	0.16129	0	0	10.8644	0	0	1	0.138889	0.0760883
chr4	61201890	61201910	chr4_61201902_454	T3-5F-19R.bwa.sam	623525	4	61201902	CACTCGCCCTTCcactcacacactcgccctcacacacacacacactcaTCCGGTCGTGGTGCGGGGCGGG	25.2008	0.224007	25.4248	42.4264	31.305	0.224007	31.529	47.2864	0.504016	24.9208	3.54408	0.448014	24.8088	3.33387	1	5.40833	GATGAGTGTGTGTGTGTGTGAGG	3	23	chr4	61201894	61201917	chr4_61201902_454	1	-	VEGFAT3	T3-5F-19R	GGTGAGTGAGTGTGTGCGTGNGG	0	0.280009	0.224007	0	0.5	0	24.8648	0	0	0	1	0.333333	0.111824
chr11	7604544	7604577	chr11_7604565_425	T3-5F-19R.bwa.sam	137603	11	7604565	ctactcacccagccatacacacacacaccccacacacacacctactcacccacccatccacacacacaca	23.3528	0.448014	23.8008	57.7581	28.1689	0.448014	28.6169	63.435	0.504016	23.2968	3.42665	0.448014	23.2408	3.22679	1	10.5515	GGTGAGTAGGTGTGTGTGTGGGG	3	23	chr11	7604557	7604580	chr11_7604565_425	1	-	VEGFAT3	T3-5F-19R	GGTGAGTGAGTGTGTGCGTGNGG	0	0.056002	0.448014	0	0.1	0	23.2968	0	0	0	1	0.0909091	0.0223649
chr9	18733631	18733640	chr9_18733638_455	T3-5F-19R.bwa.sam	852374	9	18733638	GTTGTAAATTACCGAcaccaccactccccccacacacacactcactcgctcactctctctctctgccccc	25.1448	0.336011	25.4808	51.9038	31.081	0.504016	31.585	70.6753	0.336011	25.1448	2.9067	0.336011	25.0888	2.90347	1	3.18748	AGCGAGTGAGTGTGTGTGTGGGG	3	23	chr9	18733630	18733653	chr9_18733638_455	1	-	VEGFAT3	T3-5F-19R	GGTGAGTGAGTGTGTGCGTGNGG	0	0	0.336011	0	0	0	25.0328	0	0	0	1	0	0
chr11	69704129	69704141	chr11_69704135_181	T3-5F-19R.bwa.sam	156727	11	69704135	TTCTTATCGGGATTGCATCAAgcctccgccccccgcacacacccactcacaccccgcctccggccccagc	9.4083	0.728024	10.1363	46.7333	11.9844	0.840027	12.8244	56.6569	0.728024	9.4083	2.61715	0.672022	9.2963	2.49946	1	3.94405	TGTGAGTGGGTGTGTGCGGGGGG	3	23	chr11	69704128	69704151	chr11_69704135_181	1	-	VEGFAT3	T3-5F-19R	GGTGAGTGAGTGTGTGCGTGNGG	0	0	0.728024	0	0	0	9.4083	0	0	0	1	0	0
chr14	57651719	57651734	chr14_57651724_103	T3-5F-19R.bwa.sam	259044	14	57651724	CGGCTTGGGAAAAtgtctctgtgagtgagtgtgtgtgtgtgAGCTGAGAGCTCTGTTTACCTACAGTTCT	1.34404	4.42414	5.76819	43.5431	1.84806	6.1602	8.00826	60.2495	1.34404	4.42414	2.43849	0.728024	4.36814	1.78329	1	5.31413	TGTGAGTGAGTGTGTGTGTGTGA	3	23	chr14	57651708	57651731	chr14_57651724_103	1	+	VEGFAT3	T3-5F-19R	GGTGAGTGAGTGTGTGCGTGNGG	0	1.34404	0	0	0	0	0	4.42414	0	0	1	0	0
chr2	73089910	73089923	chr2_73089923_160	T3-5F-19R.bwa.sam	441845	2	73089923	acacacacacacacacacacacacacacctcactcacacacTGACTCACCCCAAGCCCTGTCAGGAATAC	8.62428	0.336011	8.96029	30.3974	11.2004	0.392013	11.5924	37.4166	0.336011	8.62428	1.70231	0.336011	8.62428	1.70231	1	5.71548	GGTGAGTCAGTGTGTGAGTGAGG	2	23	chr2	73089915	73089938	chr2_73089923_160	1	-	VEGFAT3	T3-5F-19R	GGTGAGTGAGTGTGTGCGTGNGG	0	0	0.336011	0	0	0	8.62428	0	0	0	1	0	0
chr5	150845145	150845159	chr5_150845159_51	T3-5F-19R.bwa.sam	692090	5	150845159	TATGTGTGCATGCCGAGGGTGAGTGAGAGTGTGTGTGTGGGGGGGTAAGTAAACATGGCTGGGCATGGGT	0	2.85609	2.85609	0	0	3.64012	3.64012	0	1.23204	1.62405	1.41453	1.23204	1.62405	1.41453	1	6.18241	GGTGAGTGAGAGTGTGTGTGTGG	2	23	chr5	150845141	150845164	chr5_150845159_51	1	+	VEGFAT3	T3-5F-19R	GGTGAGTGAGTGTGTGCGTGNGG	0.336011	0.112004	1.23204	0	0.88	0	0	1.62405	0	0	1	0.468085	0.368428
chr4	182960558	182960584	chr4_182960564_60	T3-5F-19R.bwa.sam	650872	4	182960564	cacacacgctctctgtcacactcacacactcacactcacacactcacacacactctcacacacacacact	0.840027	2.52008	3.36011	25.9808	1.06403	3.1921	4.25614	32.909	2.52008	0.840027	1.45497	2.24007	0.840027	1.37176	1	9.68297	TGTGTGTGAGTGTGTGAGTGTGA	4	23	chr4	182960558	182960581	chr4_182960564_60	1	-	VEGFAT3	T3-5F-19R	GGTGAGTGAGTGTGTGCGTGNGG	0	0	2.52008	0	0	0	0.840027	0	0	0	1	0	0
chr19	1716790	1716792	chr19_1716790_87	T3-5F-19R.bwa.sam	390790	19	1716790	gaggttggatgggatggatgcatgagtgagtgtgtgggtgggggatgaacggatgtatgggagggcagac	4.48015	0.392013	4.87216	23.6643	5.99219	0.504016	6.49621	31.0322	4.48015	0.392013	1.32525	4.48015	0.392013	1.32525	1	0.816497	CATGAGTGAGTGTGTGGGTGGGG	3	23	chr19	1716775	1716798	chr19_1716790_87	1	+	VEGFAT3	T3-5F-19R	GGTGAGTGAGTGTGTGCGTGNGG	0	4.42414	0	0.168005	0	0	0	0.392013	0	0	1	0	0
chr16	73552025	73552027	chr16_73552025_42	T3-5F-19R.bwa.sam	328488	16	73552025	ATAGAtgtgtctgtgagtgaatgagtgagtgtgtgtgtgtgagagagagagagacagagagagagagaaa	1.12004	1.23204	2.35208	20.9762	1.28804	1.40004	2.68809	23.9792	1.12004	1.23204	1.1747	1.12004	1.23204	1.1747	1	0.816497	AATGAGTGAGTGTGTGTGTGTGA	4	23	chr16	73552009	73552032	chr16_73552025_42	1	+	VEGFAT3	T3-5F-19R	GGTGAGTGAGTGTGTGCGTGNGG	0	1.12004	0	0	0	0	0	1.23204	0	0	1	0	0
chr7	51226581	51226584	chr7_51226584_40	T3-5F-19R.bwa.sam	774117	7	51226584	gtgagtgactaagtgagtgagtaagtgagtgagtgagggagtgagtTGGGATTCAGCTGCCAAGTCAGTG	0.448014	1.79206	2.24007	16	0.61602	2.12807	2.74409	20.445	0.448014	1.79206	0.896029	0.448014	1.79206	0.896029	1	1.24722	AGTGAGTAAGTGAGTGAGTGAGG	4	23	chr7	51226564	51226587	chr7_51226584_40	1	+	VEGFAT3	T3-5F-19R	GGTGAGTGAGTGTGTGCGTGNGG	0.448014	0.560018	0	0	0	0	0	1.79206	0	0	1	0	0
chr5	29367270	29367275	chr5_29367273_129	T3-5F-19R.bwa.sam	661605	5	29367273	AACAAGAAAAAATACCCCGAACACTGCCCCcatacacacactcactcacacacccccaccacacacgcac	7.11223	0.112004	7.22423	15.9374	9.4083	0.112004	9.52031	18.3303	0.112004	7.11223	0.892522	0.112004	7.05623	0.889001	1	1.87083	TGTGAGTGAGTGTGTGTATGGGG	3	23	chr5	29367265	29367288	chr5_29367273_129	1	-	VEGFAT3	T3-5F-19R	GGTGAGTGAGTGTGTGCGTGNGG	0	0	0.112004	0	0	0	7.11223	0	0	0	1	0	0
chr6	144631221	144631238	chr6_144631221_32	T3-5F-19R.bwa.sam	746262	6	144631221	Aagagagagagagagaaagagagagtgagtgtgtgtgtgtgagagagagaggtgtgtgtgtgtgtgtgtg	0.728024	1.06403	1.79206	15.7162	0.728024	1.12004	1.84806	16.1245	0.728024	1.06403	0.880138	0.728024	1.00803	0.856663	1	7.78888	AGAGAGTGAGTGTGTGTGTGTGA	4	23	chr6	144631205	144631228	chr6_144631221_32	1	+	VEGFAT3	T3-5F-19R	GGTGAGTGAGTGTGTGCGTGNGG	0	0.728024	0	0	0	0	0	1.06403	0	0	1	0	0
chr21	42759864	42759872	chr21_42759868_97	T3-5F-19R.bwa.sam	526030	21	42759868	gtgtgagtgtgtggtgtgtgagtgggtgtgtgcatgtgggtgtctgcctgtgtgAATATGTTTGGCAGCA	1.56805	3.86413	5.43217	43.9545	1.84806	4.92816	6.77622	53.8888	1.56805	3.86413	2.46153	0.112004	3.86413	0.657872	1	3.26599	TGTGAGTGGGTGTGTGCATGTGG	3	23	chr21	42759849	42759872	chr21_42759868_97	1	+	VEGFAT3	T3-5F-19R	GGTGAGTGAGTGTGTGCGTGNGG	0.560018	1.62405	0	0	0	0	0	3.86413	0	0	1	0	0
chrX	150212093	150212110	chrX_150212093_33	T3-5F-19R.bwa.sam	927340	X	150212093	cacacacactcctacacattcactcattcgttcattctccactcacacactcactcattcattcattcat	0.336011	1.51205	1.84806	12.7279	0.392013	1.84806	2.24007	15.1987	1.51205	0.336011	0.712787	1.17604	0.336011	0.628619	1	7.58654	AATGAGTGAGTGTGTGAGTGGAG	4	23	chrX	150212094	150212117	chrX_150212093_33	1	-	VEGFAT3	T3-5F-19R	GGTGAGTGAGTGTGTGCGTGNGG	0	0	1.56805	0.112004	0	0	0.336011	0	0	0	1	0	0
chr22	28933735	28933761	chr22_28933739_45	T3-5F-19R.bwa.sam	535435	22	28933739	cacccccacccccaccccaccccccccacacacacacacacacactcactctctctctctctctctctct	2.40808	0.112004	2.52008	9.27362	2.9681	0.112004	3.0801	10.2956	0.112004	2.40808	0.519339	0.112004	2.40808	0.519339	1	8.86942	AGTGAGTGTGTGTGTGTGTGTGT	4	23	chr22	28933731	28933754	chr22_28933739_45	1	-	VEGFAT3	T3-5F-19R	GGTGAGTGAGTGTGTGCGTGNGG	0	0	0.112004	0	0	0	2.40808	0	0	0	1	0	0
chrX	106371183	106371192	chrX_106371192_60	T3-5F-19R.bwa.sam	913086	X	106371192	TGCATGCATAAGTGAATGAGTGTGTGCATGTGAACATGAGTATGTGTGGAAATAAATTTGTAAGTTAGCT	1.90406	1.45605	3.36011	29.7321	2.40808	1.51205	3.92013	34.0735	1.90406	1.45605	1.66505	0.056002	1.45605	0.285554	1	3.49106	AGTGAATGAGTGTGTGCATGTGA	4	23	chrX	106371167	106371190	chrX_106371192_60	1	+	VEGFAT3	T3-5F-19R	GGTGAGTGAGTGTGTGCGTGNGG	0	1.90406	0	0	0	0	0	1.45605	0	0	1	0	0
F2&R2
#BED Chromosome	BED Min.Position	BED Max.Position	BED Name	Filename	WindowIndex	Chromosome	Position	Sequence	+.mi	-.mi	bi.sum.mi	bi.geometric_mean.mi	+.total	-.total	total.sum	total.geometric_mean	primer1.mi	primer2.mi	primer.geometric_mean	primer1E.mi	primer2E.mi	primerE.geometric_mean	IF(AND(primerE.geometric_mean>0)*OR(primer1E.mi>=1,primer2E.mi>=1),1,0)	position.stdev	Off-Target Sequence	Mismatches	Length	BED off-target Chromosome	BED off-target start	BED off-target end	BED off-target name	BED Score	Strand	Cells	Targetsite	Target Sequence	FUPnum	FDPnum	FUNum	FDNnum	FDSBRatio	RUPnum	RDPnum	RUNnum	RDNnum	RDSBRatio	Flag2	Translocation Rate	Translocation Rate+2
chr6	43769676	43769786	chr6_43769733_57598	T3-10F-18R.bwa.sam	534433	6	43769733	gacgtgtgtgtctgtgtgggtgagtgagtgtgtgcgtgtgGGGTTGAGGGCGTTGGAGCGGGGAGAAGGC	503.479	1007.06	1510.54	27151.5	679.637	1258.93	1938.57	35270.7	511.976	998.566	715.012	477.463	990.856	687.821	1	25.2388	GGTGAGTGAGTGTGTGCGTGTGG	0	23	chr6	43769716	43769739	chr6_43769733_57598	1	+	VEGFAT3	T3-10F-18R	GGTGAGTGAGTGTGTGCGTGNGG	0	500.28	4.72061	0	0.009347	0.209805	0.314707	997.753	0	0.000315	1	0.00926044	0.00931086
chr14	65102392	65102484	chr14_65102442_31303	T3-10F-18R.bwa.sam	192406	14	65102442	GTCACCGACAACAACAAGCCGAGTCCCCCCCACACACAcactcactcactcactcactcgctctctcact	388.69	432.25	820.94	15629.5	621.442	519.241	1140.68	21660	435.319	385.621	409.717	415.492	383.104	398.969	1	21.5891	AGTGAGTGAGTGTGTGTGTGGGG	2	23	chr14	65102434	65102457	chr14_65102442_31303	1	-	VEGFAT3	T3-10F-18R	GGTGAGTGAGTGTGTGCGTGNGG	0	1.46863	430.021	0	0.003403	0	381.32	0.472061	0	0.001236	1	0.00339146	0.00338793
chr5	90145133	90145178	chr5_90145151_11928	T3-10F-18R.bwa.sam	499908	5	90145151	tctgatggtttgataagtgtttgacagttcctcatgcacacactcactctctctcctgctgccttgtaaa	215.627	97.1921	312.819	5520.03	332.855	119.956	452.811	7619.27	98.1624	214.657	145.159	95.9333	213.555	143.133	1	10.6561	AGAGAGTGAGTGTGTGCATGAGG	3	23	chr5	90145145	90145168	chr5_90145151_11928	1	-	VEGFAT3	T3-10F-18R	GGTGAGTGAGTGTGTGCGTGNGG	0	1.1277	96.72	0	0.011522	0	214.368	0.157354	0	0.000733	1	0.0113908	0.0112942
chr5	116098956	116099003	chr5_116098978_12725	T3-10F-18R.bwa.sam	504348	5	116098978	cagttaccaccttttatgtgtgggtgagtgtgtgcgtgaggacatttaagatctactgtctttgaaaact	82.1648	251.556	333.721	5481.95	105.584	311.062	416.646	6910.31	82.6631	251.058	144.06	78.9128	249.956	140.445	1	11.2307	TGTGGGTGAGTGTGTGCGTGAGG	2	23	chr5	116098961	116098984	chr5_116098978_12725	1	+	VEGFAT3	T3-10F-18R	GGTGAGTGAGTGTGTGCGTGNGG	0	81.9812	0.498286	0	0.006039	0	0	250.822	0	0	1	0.00600275	0.0058983
chr14	105562665	105562728	chr14_105562693_10040	T3-10F-18R.bwa.sam	203738	14	105562693	AAGGGTGTGTgtgtctgagggtgagtgagtgtgtgtgtgagggtgtaagggtgtgtgtgagagtgtgggt	23.2097	240.095	263.305	2846.43	28.6646	297.346	326.01	3520.29	25.7011	237.604	78.1453	24.0489	236.686	75.4456	1	13.1133	GGTGAGTGAGTGTGTGTGTGAGG	1	23	chr14	105562677	105562700	chr14_105562693_10040	1	+	VEGFAT3	T3-10F-18R	GGTGAGTGAGTGTGTGCGTGNGG	0	23.131	1.91447	0.41961	0.07636	0.812994	0.262256	197.898	0	0.001323	1	0.0709428	0.0707871
chr3	194276069	194276105	chr3_194276096_5117	T3-10F-18R.bwa.sam	446223	3	194276096	TGAGTCTGAGCACACACACGTGTGACCCCAcacacacacactcattcactcactcaTAGCCCAGAACTTG	77.2869	56.9096	134.196	2528.83	99.3426	70.1535	169.496	3183.22	55.2311	78.9653	66.0405	52.0316	78.5981	63.9499	1	9.35711	AGTGAATGAGTGTGTGTGTGTGG	3	23	chr3	194276088	194276111	chr3_194276096_5117	1	-	VEGFAT3	T3-10F-18R	GGTGAGTGAGTGTGTGCGTGNGG	0	0	54.287	0	0	0	77.182	1.67844	0	0.021277	1	0	0
chr20	20197616	20197679	chr20_20197640_4827	T3-10F-18R.bwa.sam	364534	20	20197640	agttcacacatatactcacccccctcccccacacgcacacactcacacactcaTATAAGGTGTCTGGTTG	49.0419	77.5491	126.591	2351.51	61.027	93.5467	154.574	2881.04	76.9722	49.6188	61.8002	75.9494	49.4615	61.2908	1	13.1472	AGTGTGTGAGTGTGTGCGTGTGG	2	23	chr20	20197633	20197656	chr20_20197640_4827	1	-	VEGFAT3	T3-10F-18R	GGTGAGTGAGTGTGTGCGTGNGG	0	0.131128	75.6871	0	0.001729	0	48.3862	0.708091	0	0.014415	1	0.00172602	0.00168506
chr9	23824536	23824591	chr9_23824556_3536	T3-10F-18R.bwa.sam	632872	9	23824556	CTCTGCCTCTCGAGCACCACATGAGCGCTCTCACGCACACACTCACCCACACCCCCTCGTGCCAATAATT	51.9267	40.807	92.7337	1755.24	65.4853	50.3794	115.865	2190.15	38.8926	53.8412	45.7605	38.0534	53.5789	45.1537	1	14.0874	TGTGGGTGAGTGTGTGCGTGAGA	3	23	chr9	23824549	23824572	chr9_23824556_3536	1	-	VEGFAT3	T3-10F-18R	GGTGAGTGAGTGTGTGCGTGNGG	0	0.078677	38.7614	0	0.002024	0	51.7956	2.0456	0	0.037975	1	0.00201991	0.00192646
chr12	6827796	6827921	chr12_6827889_2957	T3-10F-18R.bwa.sam	132383	12	6827889	GCGGGGGTGGGAGTGCAGGGGTGGATGAGTGTGTGTGTGGGGGAGTGCAGGGGTGGATGAGTGTGTGGGG	34.7752	42.774	77.5491	1470.61	39.5744	44.3737	83.9482	1597.88	35.5881	41.961	38.6434	35.0636	41.8823	38.3216	1	36.8268	GGTGGATGAGTGTGTGTGTGGGG	3	23	chr12	6827873	6827896	chr12_6827889_2957	1	+	VEGFAT3	T3-10F-18R	GGTGAGTGAGTGTGTGCGTGNGG	0.052451	22.318	0.41961	0	0.018433	0	0	42.4593	1.07525	0	1	0.0180994	0.0169624
chr22	37266766	37266796	chr22_37266783_3093	T3-10F-18R.bwa.sam	396110	22	37266783	GGTTCATCCCCCCTGCTTCCCGCTAAAGCCACACGCATACACTCACTCAGCGTTAAGTGCGTGCTCCTGC	64.4363	16.6795	81.1158	1250.06	81.5616	20.5084	102.07	1559.49	27.9827	53.1331	38.5592	27.668	53.0282	38.3038	1	7.98851	GCTGAGTGAGTGTATGCGTGTGG	2	23	chr22	37266776	37266799	chr22_37266783_3093	1	-	VEGFAT3	T3-10F-18R	GGTGAGTGAGTGTGTGCGTGNGG	0	11.277	16.6533	0	0.403377	0	53.0806	0	0	0	1	0.287433	0.376776
chr14	73886743	73886805	chr14_73886793_4187	T3-10F-18R.bwa.sam	194679	14	73886793	CCACACGACACTGAGGCGAGCGAGTGGGTGTGTGCGTGGGGGGTCAGCCAAACTTCCTGTCCCGCGCTCG	12.2998	97.5068	109.807	1320.51	14.6339	120.139	134.773	1598.81	15.342	94.4646	38.0693	15.3158	94.1237	37.9681	1	17.9355	AGCGAGTGGGTGTGTGCGTGGGG	3	23	chr14	73886776	73886799	chr14_73886793_4187	1	+	VEGFAT3	T3-10F-18R	GGTGAGTGAGTGTGTGCGTGNGG	0	11.9327	3.30443	0	0.216495	0	0.367158	94.045	0	0.003888	1	0.177966	0.191705
chr11	69083665	69083690	chr11_69083669_2643	T3-10F-18R.bwa.sam	114133	11	69083669	GGAGGTGTTGGGAtgcgggagtgggtgagtgagtgcgtgcgggtggcgatgcaagcgtgtgcgaatgcgt	24.3374	44.9769	69.3143	1261.55	29.1366	55.677	84.8136	1535.79	25.8847	43.4296	33.5285	24.2325	43.1936	32.3525	1	7.18397	GGTGAGTGAGTGCGTGCGGGTGG	2	23	chr11	69083657	69083680	chr11_69083669_2643	1	+	VEGFAT3	T3-10F-18R	GGTGAGTGAGTGTGTGCGTGNGG	0	24.2325	2.09805	0.524512	0.079602	0	0.104902	43.2985	0	0.002415	1	0.0737327	0.0740561
chr19	40055947	40055965	chr19_40055960_2580	T3-10F-18R.bwa.sam	299220	19	40055960	ACACGCCGTCCCGGTCCTGTGCACAGGGCCTCACGCACACACTCACACAGTCCCCTCCGTCACTCAAGAT	57.198	10.464	67.6621	932.855	73.9562	12.667	86.6232	1167.07	9.46744	58.1946	23.4724	9.33632	57.9061	23.2515	1	5.92546	ACTGTGTGAGTGTGTGCGTGAGG	3	23	chr19	40055953	40055976	chr19_40055960_2580	1	-	VEGFAT3	T3-10F-18R	GGTGAGTGAGTGTGTGCGTGNGG	0	0	9.46744	0	0	0	57.198	0.996573	0	0.017117	1	0	0
chr14	61612041	61612072	chr14_61612056_2226	T3-10F-18R.bwa.sam	191580	14	61612056	CCTATCTGCTCTTCCCTCCCACCCCCTCcacacacacacacttactcacacgctcacaaacacaTGCCCA	47.7044	10.6738	58.3782	860.426	58.7716	13.3488	72.1204	1068.02	14.6601	43.7181	25.3162	9.49367	43.587	20.3421	1	8.10767	TGTGAGTAAGTGTGTGTGTGTGG	3	23	chr14	61612048	61612071	chr14_61612056_2226	1	-	VEGFAT3	T3-10F-18R	GGTGAGTGAGTGTGTGCGTGNGG	0	3.98629	10.6738	0	0.271429	0	43.6656	0	0	0	1	0.213483	0.239272
chr19	6108997	6109030	chr19_6109020_3102	T3-10F-18R.bwa.sam	288613	19	6109020	AAGAAATGAGCATTTGGGgtgtgagtgagtgtgtgtgtgtgagtgtgtgtgtgCGCCCGCGAGCGCGCTG	5.24512	76.1067	81.3518	761.84	6.37282	93.3632	99.736	930.097	5.37625	75.9756	20.2105	5.14022	75.7395	19.7311	1	8.8852	TGTGAGTGAGTGTGTGTGTGTGA	3	23	chr19	6109004	6109027	chr19_6109020_3102	1	+	VEGFAT3	T3-10F-18R	GGTGAGTGAGTGTGTGCGTGNGG	0	5.95321	0.209805	0	0.033898	0	0.078677	75.8444	0	0.001036	1	0.0327866	0.0257019
chr1	47839327	47839372	chr1_47839367_1047	T3-10F-18R.bwa.sam	17009	1	47839367	TGCTAGGAGCCTGCCCCCTcactcccaccacacacacacactcacccacacagaaacacattcactcaca	21.2165	6.24169	27.4582	438.796	26.8288	7.21204	34.0408	530.401	6.58263	20.8756	11.7225	5.58605	20.8231	10.7851	1	14.0089	TGTGGGTGAGTGTGTGTGTGTGG	3	23	chr1	47839359	47839382	chr1_47839367_1047	1	-	VEGFAT3	T3-10F-18R	GGTGAGTGAGTGTGTGCGTGNGG	0.340933	0.314707	6.24169	0	0.047809	0	20.8494	0	0	0	1	0.0456276	0.0367803
chr2	176598684	176598707	chr2_176598697_1046	T3-10F-18R.bwa.sam	344664	2	176598697	AATTTTATGAAACACACTCATGTGTGTGCCcacatgcacacacacactcaccaagagacacacaTATACC	22.4491	4.98287	27.432	403.286	29.6874	6.26792	35.9553	520.142	5.03532	22.3967	10.6195	5.03532	22.318	10.6009	1	6.35442	GGTGAGTGTGTGTGTGCATGTGG	2	23	chr2	176598691	176598714	chr2_176598697_1046	1	-	VEGFAT3	T3-10F-18R	GGTGAGTGAGTGTGTGCGTGNGG	0	0.078677	4.93041	0	0.015625	0	22.3704	0.026226	0	0.00117	1	0.0153846	0.011225
chr3	71583651	71583683	chr3_71583658_926	T3-10F-18R.bwa.sam	422190	3	71583658	cgcgcgcccactcccgcccgcgcgcgcaccccgcgcacacactcactcgcgcacacacgcgcgcacacac	20.2724	4.01252	24.2849	343.903	25.9896	5.29757	31.2871	447.417	5.35002	18.9349	10.0649	4.82551	18.8824	9.54554	1	9.45962	CGCGAGTGAGTGTGTGCGCGGGG	3	23	chr3	71583651	71583674	chr3_71583658_926	1	-	VEGFAT3	T3-10F-18R	GGTGAGTGAGTGTGTGCGTGNGG	0	1.33751	3.98629	0	0.25	0	18.9349	0	0	0	1	0.2	0.182625
chr1	181588062	181588077	chr1_181588068_781	T3-10F-18R.bwa.sam	45112	1	181588068	CACTGCCCCCAGTGGAAGGAGAGTGAGTGTGTGCATGTGCCGCACATGTGCAGAGTAAGCTGTGACTCTG	7.05469	13.4275	20.4822	371.117	8.54955	16.2074	24.757	448.852	7.15959	13.3226	9.76649	6.50395	13.2702	9.29023	1	4.23527	GGAGAGTGAGTGTGTGCATGTGC	3	23	chr1	181588050	181588073	chr1_181588068_781	1	+	VEGFAT3	T3-10F-18R	GGTGAGTGAGTGTGTGCGTGNGG	0	7.05469	0.104902	0	0.014599	0	0	13.2702	0	0	1	0.0143889	0.0114527
chr22	49344070	49344078	chr22_49344074_786	T3-10F-18R.bwa.sam	401316	22	49344074	TGCGGGCATAAGACGAGCTGgtgtgtgagtgtgtgtgtgtgGTCCAGGGGGTGGTGGGGCAATGCCCATG	3.90761	16.7057	20.6133	308.08	4.61571	20.0888	24.7045	367.173	3.80271	16.8106	7.99537	3.80271	16.6795	7.96413	1	2.7701	GGTGTGTGAGTGTGTGTGTGTGG	2	23	chr22	49344058	49344081	chr22_49344074_786	1	+	VEGFAT3	T3-10F-18R	GGTGAGTGAGTGTGTGCGTGNGG	0	3.77649	0.026226	0	0.006849	0	0.131128	16.627	0	0.007812	1	0.00680241	0.00451961
chr16	67249211	67249222	chr16_67249217_748	T3-10F-18R.bwa.sam	240003	16	67249217	GCCAGTCTGGCCAAAATCGGTGAGTGCGTGTGTGCGTGCGCCAGGCCGACCGCCAGCGGCGGACCCGCCC	3.75026	15.8665	19.6168	294.134	4.61571	19.7479	24.3636	364.044	4.22232	15.3944	8.06227	3.43555	15.342	7.26004	1	3.63318	GGTGAGTGCGTGTGTGCGTGCGC	2	23	chr16	67249200	67249223	chr16_67249217_748	1	+	VEGFAT3	T3-10F-18R	GGTGAGTGAGTGTGTGCGTGNGG	0	3.72404	0.472061	0	0.111801	0	0	15.3682	0	0	1	0.100558	0.0761868
chr8	48085225	48085257	chr8_48085244_579	T3-10F-18R.bwa.sam	607747	8	48085244	TTGACCCCTAATATGAAGGGTAGAGTGAGTGTGTGTGTGTGGTGAGAAGTATGTGCTCCTTAAGAAAGTG	3.3831	11.8015	15.1846	240.936	4.14365	14.4765	18.6202	295.324	4.61571	10.5689	6.98449	4.61571	10.5427	6.97581	1	10.0236	GTAGAGTGAGTGTGTGTGTGTGG	4	23	chr8	48085228	48085251	chr8_48085244_579	1	+	VEGFAT3	T3-10F-18R	GGTGAGTGAGTGTGTGCGTGNGG	0	3.3831	1.2326	0	0.265537	0	0	10.5689	0	0	1	0.209822	0.186315
chr19	16458676	16458682	chr19_16458677_596	T3-10F-18R.bwa.sam	292485	19	16458677	ATCTCCTACCTTGCCGGGCTGATTtcactccacacacacactcactcacacacactcagccacacacaca	11.4081	4.22232	15.6305	264.641	14.5814	4.90419	19.4856	322.447	4.32723	11.3032	6.99369	4.22232	11.3032	6.90839	1	2.62467	TGTGAGTGAGTGTGTGTGTGGAG	3	23	chr19	16458669	16458692	chr19_16458677_596	1	-	VEGFAT3	T3-10F-18R	GGTGAGTGAGTGTGTGCGTGNGG	0	0.104902	4.22232	0	0.024096	0	11.2508	0	0	0	1	0.023529	0.0165795
chr1	212466418	212466446	chr1_212466436_616	T3-10F-18R.bwa.sam	53189	1	212466436	ctcatggagaaaagaaaggggaatgagtgtgtgcatggagatcacatggagagacaggaagcaagagaga	3.0684	13.0866	16.155	241.626	3.69781	15.4469	19.1447	288.182	3.0684	13.0866	6.33678	3.0684	13.0866	6.33678	1	7.64444	GGGGAATGAGTGTGTGCATGGAG	4	23	chr1	212466418	212466441	chr1_212466436_616	1	+	VEGFAT3	T3-10F-18R	GGTGAGTGAGTGTGTGCGTGNGG	0	3.0684	0	0	0	0	0	13.0866	0	0	1	0	0
chr7	39301520	39301530	chr7_39301525_523	T3-10F-18R.bwa.sam	570190	7	39301525	gcaatcttgcagaggcacaggtgtgtgagtgtgtgtgtgtgaaaccaccacaaagattgctaactgtgcc	2.59633	11.1197	13.716	204.88	3.04217	12.5096	15.5518	235.228	2.59633	11.1197	5.37311	2.59633	11.0672	5.36043	1	3.64005	GGTGTGTGAGTGTGTGTGTGTGA	3	23	chr7	39301509	39301532	chr7_39301525_523	1	+	VEGFAT3	T3-10F-18R	GGTGAGTGAGTGTGTGCGTGNGG	0	2.59633	0	0	0	0	0	11.1197	0	0	1	0	0
chr9	18733628	18733643	chr9_18733638_838	T3-10F-18R.bwa.sam	631757	9	18733638	GTTGTAAATTACCGAcaccaccactccccccacacacacactcactcgctcactctctctctctgccccc	20.9018	1.07525	21.9771	180.768	25.9896	1.46863	27.4582	235.576	1.07525	20.9018	4.74075	1.07525	20.8494	4.73479	1	4.52155	AGCGAGTGAGTGTGTGTGTGGGG	3	23	chr9	18733630	18733653	chr9_18733638_838	1	-	VEGFAT3	T3-10F-18R	GGTGAGTGAGTGTGTGCGTGNGG	0	0	1.07525	0	0	0	20.7969	0	0	0	1	0	0
chr22	43543414	43543422	chr22_43543419_367	T3-10F-18R.bwa.sam	398864	22	43543419	CACCTGCAAGCCCGAGGTGAGAGAGTGTGTGCACGGGGCCACTTCTCCAGACCCCCCGATAGGATgcaga	3.14707	6.47772	9.6248	172.163	3.90761	7.86768	11.7753	211.424	3.14707	6.47772	4.51507	3.14707	6.39905	4.48757	1	2.67187	GGTGAGAGAGTGTGTGCACGGGG	3	23	chr22	43543399	43543422	chr22_43543419_367	1	+	VEGFAT3	T3-10F-18R	GGTGAGTGAGTGTGTGCGTGNGG	0	3.14707	0	0	0	0	0	6.47772	0	0	1	0	0
chr16	79982432	79982442	chr16_79982433_335	T3-10F-18R.bwa.sam	243342	16	79982433	tttatttgtgtgagtatgtgtgagtgagtgtgtgcgtgtgATCCTGGGTGCTGCCATGTTGTCTGAGAAA	3.77649	5.00909	8.78558	165.843	4.82551	6.29415	11.1197	210.143	3.77649	5.00909	4.34934	3.69781	5.00909	4.3038	1	4.22374	TGTGAGTGAGTGTGTGCGTGTGA	2	23	chr16	79982416	79982439	chr16_79982433_335	1	+	VEGFAT3	T3-10F-18R	GGTGAGTGAGTGTGTGCGTGNGG	0	3.77649	0	0	0	0	0	5.00909	0	0	1	0	0
chr4	61201898	61201928	chr4_61201902_642	T3-10F-18R.bwa.sam	459744	4	61201902	CACTCGCCCTTCcactcacacactcgccctcacacacacacacactcaTCCGGTCGTGGTGCGGGGCGGG	14.8437	1.99315	16.8368	207.403	17.5449	2.57011	20.115	256.051	2.64879	14.1881	6.13034	1.1277	14.1618	3.99629	1	9.92192	GATGAGTGTGTGTGTGTGTGAGG	3	23	chr4	61201894	61201917	chr4_61201902_642	1	-	VEGFAT3	T3-10F-18R	GGTGAGTGAGTGTGTGCGTGNGG	0	0.629415	1.99315	0	0.237624	0	14.1618	0	0	0	1	0.192	0.136162
chr11	7604554	7604598	chr11_7604565_809	T3-10F-18R.bwa.sam	100221	11	7604565	ctactcacccagccatacacacacacaccccacacacacacctactcacccacccatccacacacacaca	20.5609	0.65564	21.2165	140	24.7307	0.786768	25.5175	168.196	7.76278	13.4537	10.2195	0.944122	13.4275	3.56051	1	14.871	GGTGAGTAGGTGTGTGTGTGGGG	3	23	chr11	7604557	7604580	chr11_7604565_809	1	-	VEGFAT3	T3-10F-18R	GGTGAGTGAGTGTGTGCGTGNGG	0	0.314707	0.681866	0.026226	0.307692	0	13.4537	0	0	0	1	0.235294	0.105022
chr10	97000829	97000832	chr10_97000831_407	T3-10F-18R.bwa.sam	87164	10	97000831	TGTCATCGTTCTGCACTTCTTGGCCTGACCTCACGCACAcattcactcaacaaatatttattaagcgcct	9.49367	1.18015	10.6738	127.632	11.8015	1.59976	13.4013	165.68	1.18015	9.49367	3.34723	1.18015	9.46744	3.34261	1	1.11803	GTTGAGTGAATGTGTGCGTGAGG	2	23	chr10	97000824	97000847	chr10_97000831_407	1	-	VEGFAT3	T3-10F-18R	GGTGAGTGAGTGTGTGCGTGNGG	0	0	1.18015	0	0	0	9.49367	0	0	0	1	0	0
chr16	83999028	83999041	chr16_83999041_292	T3-10F-18R.bwa.sam	244583	16	83999041	AACTCCCTTCCCAGGGCTTTCTTCCATCCCCAGAGCACACACTCATTCACCCCATTGCctggggacatgg	5.90076	1.75712	7.65788	122.78	7.23827	2.09805	9.33632	148.593	1.75712	5.90076	3.21999	1.75712	5.90076	3.21999	1	5.71548	GGTGAATGAGTGTGTGCTCTGGG	4	23	chr16	83999034	83999057	chr16_83999041_292	1	-	VEGFAT3	T3-10F-18R	GGTGAGTGAGTGTGTGCGTGNGG	0	0	1.75712	0	0	0	5.90076	0	0	0	1	0	0
chr7	51226580	51226583	chr7_51226583_240	T3-10F-18R.bwa.sam	573234	7	51226583	agtgagtgactaagtgagtgagtaagtgagtgagtgagggagtgagtTGGGATTCAGCTGCCAAGTCAGT	1.73089	4.56325	6.29415	107.163	2.07182	5.58605	7.65788	129.719	1.73089	4.56325	2.81043	1.73089	4.56325	2.81043	1	1.24722	AGTGAGTAAGTGAGTGAGTGAGG	4	23	chr7	51226564	51226587	chr7_51226583_240	1	+	VEGFAT3	T3-10F-18R	GGTGAGTGAGTGTGTGCGTGNGG	0	1.73089	0	0	0	0	0	4.58948	0	0	1	0	0
chr8	23074979	23075010	chr8_23074987_377	T3-10F-18R.bwa.sam	602632	8	23074987	gcatgctgcgctctctctctctctctctctctcacacacacacactcactcacacacacCAGGAAAAGTT	7.89391	1.99315	9.88705	151.248	9.49367	2.57011	12.0638	188.351	2.43898	7.44807	4.26213	1.0228	7.42185	2.75519	1	8.49959	TGTGAGTGAGTGTGTGTGTGTGA	3	23	chr8	23074983	23075006	chr8_23074987_377	1	-	VEGFAT3	T3-10F-18R	GGTGAGTGAGTGTGTGCGTGNGG	0	0.445835	1.99315	0	0.180851	0	7.44807	0	0	0	1	0.153153	0.100436
chr16	12170746	12170756	chr16_12170754_429	T3-10F-18R.bwa.sam	228366	16	12170754	TGGGAGAGGAGGCtgtgtgagtgagtgagtgtgtgtgtgtgagaggagtgtgagtgtgtgtgtgagagtg	0.681866	10.5689	11.2508	102.362	0.891671	12.9554	13.8471	129.599	0.681866	10.5689	2.68451	0.681866	10.5165	2.67784	1	3.54401	AGTGAGTGAGTGTGTGTGTGTGA	3	23	chr16	12170738	12170761	chr16_12170754_429	1	+	VEGFAT3	T3-10F-18R	GGTGAGTGAGTGTGTGCGTGNGG	0	0.681866	0	0	0	0	0	10.5689	0	0	1	0	0
chr1	32273153	32273166	chr1_32273161_291	T3-10F-18R.bwa.sam	11851	1	32273161	agagtgggtgcctgtgtgtggggggtgagtgtgtgtgtgggggggcacttgtggagggtgagtgtatgtg	0.472061	7.15959	7.63165	70.0999	0.550738	8.86425	9.41499	84.2496	0.839219	6.79243	2.38754	0.839219	6.79243	2.38754	1	4.0586	GGGGGGTGAGTGTGTGTGTGGGG	3	23	chr1	32273145	32273168	chr1_32273161_291	1	+	VEGFAT3	T3-10F-18R	GGTGAGTGAGTGTGTGCGTGNGG	0	0.472061	0.367158	0	0.424242	0	0	6.79243	0	0	1	0.297872	0.129317
chr6	39060864	39060870	chr6_39060866_264	T3-10F-18R.bwa.sam	532847	6	39060866	GCCACTGAGACCTTAGAGGTGTGTGAGTGTGTGCATTGGGGAGAAGGGGTAACCCCCCTCCATGGAGCTG	1.80957	5.11399	6.92356	115.996	2.33408	6.18924	8.52332	144.928	0.839219	6.08434	2.25967	0.812994	6.08434	2.22408	1	2.38485	GGTGTGTGAGTGTGTGCATTGGG	3	23	chr6	39060848	39060871	chr6_39060866_264	1	+	VEGFAT3	T3-10F-18R	GGTGAGTGAGTGTGTGCGTGNGG	0	0.839219	0	0	0	0	0.970347	5.11399	0	0.158798	1	0	0
chr2	73089907	73089931	chr2_73089923_196	T3-10F-18R.bwa.sam	323678	2	73089923	acacacacacacacacacacacacacacctcactcacacacTGACTCACCCCAAGCCCTGTCAGGAATAC	4.77306	0.367158	5.14022	50.4777	5.71718	0.393384	6.11057	57.1839	0.839219	4.301	1.89986	0.839219	4.27477	1.89406	1	8.50882	GGTGAGTCAGTGTGTGAGTGAGG	2	23	chr2	73089915	73089938	chr2_73089923_196	1	-	VEGFAT3	T3-10F-18R	GGTGAGTGAGTGTGTGCGTGNGG	0	0.472061	0.367158	0	0.545455	0	4.301	0	0	0	1	0.352941	0.166264
chr5	29367271	29367274	chr5_29367273_451	T3-10F-18R.bwa.sam	488897	5	29367273	AACAAGAAAAAATACCCCGAACACTGCCCCcatacacacactcactcacacacccccaccacacacgcac	11.6442	0.183579	11.8277	55.7494	13.9782	0.183579	14.1618	61.0819	0.183579	11.6442	1.46206	0.183579	11.6179	1.46042	1	1.11803	TGTGAGTGAGTGTGTGTATGGGG	3	23	chr5	29367265	29367288	chr5_29367273_451	1	-	VEGFAT3	T3-10F-18R	GGTGAGTGAGTGTGTGCGTGNGG	0	0	0.183579	0	0	0	11.6442	0	0	0	1	0	0
chr19	47229233	47229236	chr19_47229236_261	T3-10F-18R.bwa.sam	301825	19	47229236	TGCCTCAGTTCCCAAACATGCCCCTCTCCACACACACACACTCACTCCAGAGATAAGACCTGCACACCTC	6.53018	0.314707	6.84488	54.6626	8.54955	0.445835	8.99538	74.4446	0.472061	6.37282	1.73446	0.314707	6.3466	1.41327	1	1.24722	CTGGAGTGAGTGTGTGTGTGTGG	4	23	chr19	47229228	47229251	chr19_47229236_261	1	-	VEGFAT3	T3-10F-18R	GGTGAGTGAGTGTGTGCGTGNGG	0	0.157354	0.314707	0	0.315789	0	6.37282	0	0	0	1	0.24	0.063653
chr5	150845158	150845159	chr5_150845159_94	T3-10F-18R.bwa.sam	512464	5	150845159	TATGTGTGCATGCCGAGGGTGAGTGAGAGTGTGTGTGTGGGGGGGTAAGTAAACATGGCTGGGCATGGGT	0.865445	1.59976	2.46521	44.8665	0.944122	1.91447	2.85859	51.264	0.865445	1.59976	1.17665	0.865445	1.59976	1.17665	1	0.5	GGTGAGTGAGAGTGTGTGTGTGG	2	23	chr5	150845141	150845164	chr5_150845159_94	1	+	VEGFAT3	T3-10F-18R	GGTGAGTGAGTGTGTGCGTGNGG	0	0.865445	0	0	0	0	0	1.59976	0	0	1	0	0
chr13	26254780	26254783	chr13_26254780_97	T3-10F-18R.bwa.sam	163140	13	26254780	CTACAAAGCCAAGAGGAAAGATGGGTGAGTGTGTGTGTCTGGGCCGGTGTCCGCGCTGGGCGGCGCTCCC	0.734317	1.80957	2.54388	43.9545	0.944122	1.96692	2.91104	51.9615	0.734317	1.80957	1.15273	0.734317	1.78334	1.14435	1	1.24722	GATGGGTGAGTGTGTGTGTCTGG	4	23	chr13	26254764	26254787	chr13_26254780_97	1	+	VEGFAT3	T3-10F-18R	GGTGAGTGAGTGTGTGCGTGNGG	0	0.734317	0	0	0	0	0	1.80957	0	0	1	0	0
chr4	57460440	57460441	chr4_57460441_96	T3-10F-18R.bwa.sam	459197	4	57460441	tggcaagggatcatggtgagtgagtgagtgagtgagtgaggaagtagattccccctcattgagctttcag	2.01937	0.498286	2.51766	38.2492	2.30785	0.603189	2.91104	44.9889	2.01937	0.498286	1.00311	2.01937	0.498286	1.00311	1	0.5	AGTGAGTGAGTGAGTGAGTGAGG	3	23	chr4	57460424	57460447	chr4_57460441_96	1	+	VEGFAT3	T3-10F-18R	GGTGAGTGAGTGTGTGCGTGNGG	0	2.01937	0	0	0	0	0	0.498286	0	0	1	0	0
chr6	144631221	144631222	chr6_144631221_76	T3-10F-18R.bwa.sam	553411	6	144631221	Aagagagagagagagaaagagagagtgagtgtgtgtgtgtgagagagagaggtgtgtgtgtgtgtgtgtg	0.760543	1.2326	1.99315	36.9188	0.891671	1.33751	2.22918	41.6413	0.760543	1.2326	0.968219	0.760543	1.2326	0.968219	1	0.5	AGAGAGTGAGTGTGTGTGTGTGA	4	23	chr6	144631205	144631228	chr6_144631221_76	1	+	VEGFAT3	T3-10F-18R	GGTGAGTGAGTGTGTGCGTGNGG	0	0.760543	0	0	0	0	0	1.2326	0	0	1	0	0
chr14	57651724	57651725	chr14_57651724_97	T3-10F-18R.bwa.sam	190747	14	57651724	CGGCTTGGGAAAAtgtctctgtgagtgagtgtgtgtgtgtgAGCTGAGAGCTCTGTTTACCTACAGTTCT	0.393384	2.1505	2.54388	35.0714	0.472061	2.83236	3.30443	44.0908	0.393384	2.1505	0.919768	0.393384	2.1505	0.919768	1	0.5	TGTGAGTGAGTGTGTGTGTGTGA	3	23	chr14	57651708	57651731	chr14_57651724_97	1	+	VEGFAT3	T3-10F-18R	GGTGAGTGAGTGTGTGCGTGNGG	0	0.393384	0	0	0	0	0	2.1505	0	0	1	0	0
chr3	5063254	5063256	chr3_5063256_203	T3-10F-18R.bwa.sam	403094	3	5063256	aggatgccatcccatcgcagagtgcactctcacacacacactcactcactcagactgggacaacgtagac	5.16644	0.157354	5.3238	34.3802	6.18924	0.183579	6.37282	40.6448	0.157354	5.16644	0.901642	0.157354	5.16644	0.901642	1	0.816497	AGTGAGTGAGTGTGTGTGTGAGA	3	23	chr3	5063248	5063271	chr3_5063256_203	1	-	VEGFAT3	T3-10F-18R	GGTGAGTGAGTGTGTGCGTGNGG	0	0	0.157354	0	0	0	5.16644	0	0	0	1	0	0
chr20	52107863	52107865	chr20_52107865_108	T3-10F-18R.bwa.sam	373825	20	52107865	aaaagtgtcagagtttctcgtgagtgagtgtgtacctgggggtggtataagagataatgccaaagtgatt	0.23603	2.59633	2.83236	29.8496	0.340933	3.30443	3.64536	40.4722	0.23603	2.59633	0.782824	0.23603	2.59633	0.782824	1	1	CGTGAGTGAGTGTGTACCTGGGG	3	23	chr20	52107848	52107871	chr20_52107865_108	1	+	VEGFAT3	T3-10F-18R	GGTGAGTGAGTGTGTGCGTGNGG	0	0.23603	0	0	0	0	0	2.59633	0	0	1	0	0
chr10	106107619	106107620	chr10_106107619_116	T3-10F-18R.bwa.sam	89773	10	106107619	CCAATagagagagacagagagagagtgagtgtgtgtgttgggagtgggagGTGCTTCCATAAGGGAATAC	0.157354	2.88482	3.04217	25.6905	0.183579	3.54046	3.72404	30.7409	0.157354	2.88482	0.673748	0.157354	2.88482	0.673748	1	0.5	AGAGAGTGAGTGTGTGTGTTGGG	4	23	chr10	106107603	106107626	chr10_106107619_116	1	+	VEGFAT3	T3-10F-18R	GGTGAGTGAGTGTGTGCGTGNGG	0	0.157354	0	0	0	0	0	2.88482	0	0	1	0	0
chr17	78252354	78252362	chr17_78252354_70	T3-10F-18R.bwa.sam	268157	17	78252354	AGGCTCCGGTGAGCAGCTGAGTGGGTTTGGAGCCCCATCCACCAGCTGCACACTCTGTGGGCTTAGCAAC	0.288482	1.54731	1.83579	25.4755	0.393384	1.73089	2.12427	31.4643	0.288482	1.54731	0.66811	0.288482	1.54731	0.66811	1	4	GGTGAGCAGCTGAGTGGGTTTGG	7	23	chr17	78252326	78252349	chr17_78252354_70	1	+	VEGFAT3	T3-10F-18R	GGTGAGTGAGTGTGTGCGTGNGG	0	0.288482	0	0	0	0	0	1.54731	0	0	1	0	0
chr12	6827954	6827962	chr12_6827954_46	T3-10F-18R.bwa.sam	132384	12	6827954	TGGGGGGGGTGGGAGTGCAGGGGTGGATGAGTGTGGGGGGGTGGGAGTGCAGGGGTGGATGAGTGTGGGG	0.131128	1.07525	1.20638	14.3178	0.131128	1.10147	1.2326	14.4914	0.131128	1.07525	0.375494	0.131128	1.07525	0.375494	1	4	GGTGGATGAGTGTGGGGGGGTGG	5	23	chr12	6827940	6827963	chr12_6827954_46	1	+	VEGFAT3	T3-10F-18R	GGTGAGTGAGTGTGTGCGTGNGG	5.58605	0.131128	0	0	0	0	0	1.07525	0	0	1	0	0
chr17	80980639	80980643	chr17_80980639_40	T3-10F-18R.bwa.sam	269395	17	80980639	atgagtcagtgaatgagtgtgtgagtgagtgtgtgtgtgtgagtgtgtgtgtgaatgagtgggtgaatga	0.052451	0.996573	1.04902	8.7178	0.052451	1.18015	1.2326	9.48683	0.052451	0.996573	0.22863	0.026226	0.996573	0.161665	1	1.69967	TGTGAGTGAGTGTGTGTGTGTGA	3	23	chr17	80980623	80980646	chr17_80980639_40	1	+	VEGFAT3	T3-10F-18R	GGTGAGTGAGTGTGTGCGTGNGG	0	0.052451	0	0	0	0	0	0.996573	0	0	1	0	0
F2&R1
#BED Chromosome	BED Min.Position	BED Max.Position	BED Name	Filename	WindowIndex	Chromosome	Position	Sequence	+.mi	-.mi	bi.sum.mi	bi.geometric_mean.mi	+.total	-.total	total.sum	total.geometric_mean	primer1.mi	primer2.mi	primer.geometric_mean	primer1E.mi	primer2E.mi	primerE.geometric_mean	IF(AND(primerE.geometric_mean>0)*OR(primer1E.mi>=1,primer2E.mi>=1),1,0)	position.stdev	Off-Target Sequence	Mismatches	Length	BED off-target Chromosome	BED off-target start	BED off-target end	BED off-target name	BED Score	Strand	Cells	Targetsite	Target Sequence	FUPnum	FDPnum	FUNum	FDNnum	FDSBRatio	RUPnum	RDPnum	RUNnum	RDNnum	RDSBRatio	Flag2	Translocation Rate	Translocation Rate+2
chr6	43769676	43769786	chr6_43769733_42562	T3-10F-19R.bwa.sam	558579	6	43769733	gacgtgtgtgtctgtgtgggtgagtgagtgtgtgcgtgtgGGGTTGAGGGCGTTGGAGCGGGGAGAAGGC	503.637	612.578	1116.21	21179.4	679.768	780.841	1460.61	27780.2	511.976	604.238	556.197	477.463	600.147	535.302	1	27.2818	GGTGAGTGAGTGTGTGCGTGTGG	0	23	chr6	43769716	43769739	chr6_43769733_42562	1	+	VEGFAT3	T3-10F-19R	GGTGAGTGAGTGTGTGCGTGNGG	0	500.28	4.72061	0	0.009347	0.052451	0.41961	603.215	0	0.000695	1	0.00926044	0.00931086
chr14	65102392	65102484	chr14_65102441_25586	T3-10F-19R.bwa.sam	201983	14	65102441	AGTCACCGACAACAACAAGCCGAGTCCCCCCCACACACAcactcactcactcactcactcgctctctcac	239.23	431.778	671.008	12255	361.336	518.742	880.079	16508.4	435.319	235.69	320.312	415.492	234.457	312.114	1	21.5418	AGTGAGTGAGTGTGTGTGTGGGG	2	23	chr14	65102434	65102457	chr14_65102441_25586	1	-	VEGFAT3	T3-10F-19R	GGTGAGTGAGTGTGTGCGTGNGG	0	1.46863	430.021	0	0.003403	0	234.955	0	0	0	1	0.00339146	0.00338793
chr5	90145133	90145184	chr5_90145150_9025	T3-10F-19R.bwa.sam	522661	5	90145150	atctgatggtttgataagtgtttgacagttcctcatgcacacactcactctctctcctgctgccttgtaa	139.389	97.297	236.686	4440.57	199.341	120.271	319.611	5904.08	98.1624	138.524	116.61	95.9333	137.737	114.95	1	11.4005	AGAGAGTGAGTGTGTGCATGAGG	3	23	chr5	90145145	90145168	chr5_90145150_9025	1	-	VEGFAT3	T3-10F-19R	GGTGAGTGAGTGTGTGCGTGNGG	0	1.1277	96.72	0	0.011522	0	138.052	0.262256	0	0.001896	1	0.0113908	0.0112942
chr5	116098937	116099003	chr5_116098978_9313	T3-10F-19R.bwa.sam	527170	5	116098978	cagttaccaccttttatgtgtgggtgagtgtgtgcgtgaggacatttaagatctactgtctttgaaaact	82.3222	161.917	244.239	4402.29	105.742	207.785	313.527	5652.04	82.6631	161.576	115.57	78.9128	160.763	112.633	1	15.4379	TGTGGGTGAGTGTGTGCGTGAGG	2	23	chr5	116098961	116098984	chr5_116098978_9313	1	+	VEGFAT3	T3-10F-19R	GGTGAGTGAGTGTGTGCGTGNGG	0	81.9812	0.498286	0	0.006039	0.026226	0.131128	161.183	0	0.000813	1	0.00600275	0.0058983
chr14	105562665	105562728	chr14_105562693_6240	T3-10F-19R.bwa.sam	213780	14	105562693	AAGGGTGTGTgtgtctgagggtgagtgagtgtgtgtgtgagggtgtaagggtgtgtgtgagagtgtgggt	23.1572	140.491	163.648	2174.91	28.5859	180.249	208.834	2737.07	25.7011	137.947	59.5431	24.0489	137.527	57.5098	1	13.6959	GGTGAGTGAGTGTGTGTGTGAGG	1	23	chr14	105562677	105562700	chr14_105562693_6240	1	+	VEGFAT3	T3-10F-19R	GGTGAGTGAGTGTGTGCGTGNGG	0	23.131	1.91447	0.41961	0.07636	0	0	118.199	0	0	1	0.0709428	0.0707871
chr3	194276069	194276101	chr3_194276096_3782	T3-10F-19R.bwa.sam	467657	3	194276096	TGAGTCTGAGCACACACACGTGTGACCCCAcacacacacactcattcactcactcaTAGCCCAGAACTTG	43.9541	55.2311	99.1852	1878.74	55.9917	68.1341	124.126	2355.15	55.2311	43.9541	49.271	52.0316	43.6394	47.6511	1	8.60022	AGTGAATGAGTGTGTGTGTGTGG	3	23	chr3	194276088	194276111	chr3_194276096_3782	1	-	VEGFAT3	T3-10F-19R	GGTGAGTGAGTGTGTGCGTGNGG	0	0	54.287	0	0	0	43.823	0	0	0	1	0	0
chr20	20197616	20197663	chr20_20197640_3973	T3-10F-19R.bwa.sam	382560	20	20197640	agttcacacatatactcacccccctcccccacacgcacacactcacacactcaTATAAGGTGTCTGGTTG	27.3533	76.841	104.194	1748.14	34.2506	92.7862	127.037	2149.56	76.9722	27.2222	45.775	75.9494	27.1435	45.4041	1	9.83356	AGTGTGTGAGTGTGTGCGTGTGG	2	23	chr20	20197633	20197656	chr20_20197640_3973	1	-	VEGFAT3	T3-10F-19R	GGTGAGTGAGTGTGTGCGTGNGG	0	0.131128	75.6871	0	0.001729	0	27.1435	0	0	0	1	0.00172602	0.00168506
chr9	23824544	23824591	chr9_23824556_2529	T3-10F-19R.bwa.sam	660875	9	23824556	CTCTGCCTCTCGAGCACCACATGAGCGCTCTCACGCACACACTCACCCACACCCCCTCGTGCCAATAATT	27.5631	38.7614	66.3246	1246.35	35.1685	48.1764	83.345	1569.53	38.8926	27.432	32.6634	38.0534	27.3271	32.2473	1	13.7907	TGTGGGTGAGTGTGTGCGTGAGA	3	23	chr9	23824549	23824572	chr9_23824556_2529	1	-	VEGFAT3	T3-10F-19R	GGTGAGTGAGTGTGTGCGTGNGG	0	0.078677	38.7614	0	0.002024	0	27.3795	0	0	0	1	0.00201991	0.00192646
chr22	37266766	37266796	chr22_37266783_2492	T3-10F-19R.bwa.sam	415927	22	37266783	GGTTCATCCCCCCTGCTTCCCGCTAAAGCCACACGCATACACTCACTCAGCGTTAAGTGCGTGCTCCTGC	48.6747	16.6795	65.3542	1086.47	61.6039	20.5084	82.1124	1355.33	27.9827	37.3715	32.3381	27.668	37.2404	32.0993	1	7.75579	GCTGAGTGAGTGTATGCGTGTGG	2	23	chr22	37266776	37266799	chr22_37266783_2492	1	-	VEGFAT3	T3-10F-19R	GGTGAGTGAGTGTGTGCGTGNGG	0	11.277	16.6533	0	0.403377	0	37.3715	0	0	0	1	0.287433	0.376776
chr12	6827834	6827921	chr12_6827889_2354	T3-10F-19R.bwa.sam	139248	12	6827889	GCGGGGGTGGGAGTGCAGGGGTGGATGAGTGTGTGTGTGGGGGAGTGCAGGGGTGGATGAGTGTGTGGGG	34.7227	27.0124	61.7351	1167.78	39.522	28.4023	67.9243	1277.53	35.5881	26.1469	30.5044	35.0636	26.042	30.218	1	21.1823	GGTGGATGAGTGTGTGTGTGGGG	3	23	chr12	6827873	6827896	chr12_6827889_2354	1	+	VEGFAT3	T3-10F-19R	GGTGAGTGAGTGTGTGCGTGNGG	0.052451	22.318	0.41961	0	0.018433	0	0	26.0945	0.262256	0	1	0.0180994	0.0169624
chr14	73886783	73886805	chr14_73886793_2842	T3-10F-19R.bwa.sam	204385	14	73886793	CCACACGACACTGAGGCGAGCGAGTGGGTGTGTGCGTGGGGGGTCAGCCAAACTTCCTGTCCCGCGCTCG	11.9327	62.6005	74.5332	1042.15	14.1881	79.9356	94.1237	1284.12	15.2371	59.2961	30.0583	15.2109	59.0338	29.9659	1	5.95586	AGCGAGTGGGTGTGTGCGTGGGG	3	23	chr14	73886776	73886799	chr14_73886793_2842	1	+	VEGFAT3	T3-10F-19R	GGTGAGTGAGTGTGTGCGTGNGG	0	11.9327	3.30443	0	0.216495	0	0	59.2436	0	0	1	0.177966	0.191705
chr11	69083652	69083690	chr11_69083669_2279	T3-10F-19R.bwa.sam	120161	11	69083669	GGAGGTGTTGGGAtgcgggagtgggtgagtgagtgcgtgcgggtggcgatgcaagcgtgtgcgaatgcgt	24.2325	35.5357	59.7682	1118.94	29.0317	45.2392	74.2709	1381.87	25.8847	33.8835	29.6152	24.2325	33.7524	28.599	1	8.58719	GGTGAGTGAGTGCGTGCGGGTGG	2	23	chr11	69083657	69083680	chr11_69083669_2279	1	+	VEGFAT3	T3-10F-19R	GGTGAGTGAGTGTGTGCGTGNGG	0	24.2325	2.09805	0.524512	0.079602	0	0	33.831	0	0	1	0.0737327	0.0740561
chr19	40055947	40055963	chr19_40055960_1558	T3-10F-19R.bwa.sam	314761	19	40055960	ACACGCCGTCCCGGTCCTGTGCACAGGGCCTCACGCACACACTCACACAGTCCCCTCCGTCACTCAAGAT	31.392	9.46744	40.8595	657.356	41.5676	11.513	53.0806	834.155	9.46744	31.392	17.2396	9.33632	31.2871	17.0911	1	5.65685	ACTGTGTGAGTGTGTGCGTGAGG	3	23	chr19	40055953	40055976	chr19_40055960_1558	1	-	VEGFAT3	T3-10F-19R	GGTGAGTGAGTGTGTGCGTGNGG	0	0	9.46744	0	0	0	31.392	0	0	0	1	0	0
chr14	61612041	61612076	chr14_61612056_1474	T3-10F-19R.bwa.sam	201090	14	61612056	CCTATCTGCTCTTCCCTCCCACCCCCTCcacacacacacacttactcacacgctcacaaacacaTGCCCA	27.9827	10.6738	38.6565	658.991	36.1127	13.3488	49.4615	837.194	14.6601	23.9964	18.7561	9.49367	23.9702	15.0853	1	9.67826	TGTGAGTAAGTGTGTGTGTGTGG	3	23	chr14	61612048	61612071	chr14_61612056_1474	1	-	VEGFAT3	T3-10F-19R	GGTGAGTGAGTGTGTGCGTGNGG	0	3.98629	10.6738	0	0.271429	0	23.9702	0	0	0	1	0.213483	0.239272
chr19	6109000	6109030	chr19_6109020_1773	T3-10F-19R.bwa.sam	303412	19	6109020	AAGAAATGAGCATTTGGGgtgtgagtgagtgtgtgtgtgtgagtgtgtgtgtgCGCCCGCGAGCGCGCTG	5.16644	41.3316	46.498	557.2	6.29415	52.6872	58.9814	694.377	5.37625	41.1217	14.8688	5.14022	41.0431	14.5248	1	7.04883	TGTGAGTGAGTGTGTGTGTGTGA	3	23	chr19	6109004	6109027	chr19_6109020_1773	1	+	VEGFAT3	T3-10F-19R	GGTGAGTGAGTGTGTGCGTGNGG	0	5.95321	0.209805	0	0.033898	0	0	41.0431	0	0	1	0.0327866	0.0257019
chr3	71583651	71583667	chr3_71583656_882	T3-10F-19R.bwa.sam	443170	3	71583656	cgcgcgcgcccactcccgcccgcgcgcgcaccccgcgcacacactcactcgcgcacacacgcgcgcacac	19.1185	4.01252	23.131	333.972	24.9668	5.29757	30.2643	438.525	5.35002	17.781	9.75339	4.82551	17.5712	9.20814	1	4.82183	CGCGAGTGAGTGTGTGCGCGGGG	3	23	chr3	71583651	71583674	chr3_71583656_882	1	-	VEGFAT3	T3-10F-19R	GGTGAGTGAGTGTGTGCGTGNGG	0	1.33751	3.98629	0	0.25	0	17.781	0	0	0	1	0.2	0.182625
chr1	47839327	47839367	chr1_47839367_691	T3-10F-19R.bwa.sam	18233	1	47839367	TGCTAGGAGCCTGCCCCCTcactcccaccacacacacacactcacccacacagaaacacattcactcaca	11.8802	6.24169	18.1219	328.35	14.8961	7.21204	22.1082	395.221	6.58263	11.5393	8.71543	5.58605	11.5393	8.02863	1	13.9474	TGTGGGTGAGTGTGTGTGTGTGG	3	23	chr1	47839359	47839382	chr1_47839367_691	1	-	VEGFAT3	T3-10F-19R	GGTGAGTGAGTGTGTGCGTGNGG	0.340933	0.314707	6.24169	0	0.047809	0	11.5393	0	0	0	1	0.0456276	0.0367803
chr22	49344066	49344081	chr22_49344074_769	T3-10F-19R.bwa.sam	421411	22	49344074	TGCGGGCATAAGACGAGCTGgtgtgtgagtgtgtgtgtgtgGTCCAGGGGGTGGTGGGGCAATGCCCATG	3.98629	16.1812	20.1675	306.242	4.74683	20.4035	25.1504	375.257	3.80271	16.3648	7.88863	3.80271	16.3386	7.88231	1	4.36597	GGTGTGTGAGTGTGTGTGTGTGG	2	23	chr22	49344058	49344081	chr22_49344074_769	1	+	VEGFAT3	T3-10F-19R	GGTGAGTGAGTGTGTGCGTGNGG	0	3.77649	0.026226	0	0.006849	0	0.209805	16.1287	0	0.012821	1	0.00680241	0.00451961
chr1	181588062	181588077	chr1_181588069_582	T3-10F-19R.bwa.sam	47711	1	181588069	ACTGCCCCCAGTGGAAGGAGAGTGAGTGTGTGCATGTGCCGCACATGTGCAGAGTAAGCTGTGACTCTGG	7.05469	8.20861	15.2633	290.167	8.54955	10.5951	19.1447	362.91	7.15959	8.10371	7.61704	6.50395	8.05126	7.23637	1	4.52462	GGAGAGTGAGTGTGTGCATGTGC	3	23	chr1	181588050	181588073	chr1_181588069_582	1	+	VEGFAT3	T3-10F-19R	GGTGAGTGAGTGTGTGCGTGNGG	0	7.05469	0.104902	0	0.014599	0	0	8.05126	0	0	1	0.0143889	0.0114527
chr2	176598684	176598707	chr2_176598696_582	T3-10F-19R.bwa.sam	361893	2	176598696	TAATTTTATGAAACACACTCATGTGTGTGCCcacatgcacacacacactcaccaagagacacacaTATAC	10.1493	5.11399	15.2633	274.709	12.8505	6.37282	19.2234	345.065	5.03532	10.228	7.17643	5.03532	10.1755	7.15801	1	6.40475	GGTGAGTGTGTGTGTGCATGTGG	2	23	chr2	176598691	176598714	chr2_176598696_582	1	-	VEGFAT3	T3-10F-19R	GGTGAGTGAGTGTGTGCGTGNGG	0	0.078677	4.93041	0	0.015625	0	10.0706	0.157354	0	0.015345	1	0.0153846	0.011225
chr8	48085225	48085257	chr8_48085244_571	T3-10F-19R.bwa.sam	634886	8	48085244	TTGACCCCTAATATGAAGGGTAGAGTGAGTGTGTGTGTGTGGTGAGAAGTATGTGCTCCTTAAGAAAGTG	3.77649	11.1983	14.9748	247.968	4.69438	14.0569	18.7513	309.748	4.61571	10.3591	6.91481	4.61571	10.3067	6.89728	1	10.0236	GTAGAGTGAGTGTGTGTGTGTGG	4	23	chr8	48085228	48085251	chr8_48085244_571	1	+	VEGFAT3	T3-10F-19R	GGTGAGTGAGTGTGTGCGTGNGG	0	3.3831	1.2326	0	0.265537	0	0.393384	9.96573	0	0.037879	1	0.209822	0.186315
chr16	67249211	67249222	chr16_67249217_563	T3-10F-19R.bwa.sam	252068	16	67249217	GCCAGTCTGGCCAAAATCGGTGAGTGCGTGTGTGCGTGCGCCAGGCCGACCGCCAGCGGCGGACCCGCCC	3.75026	11.0148	14.765	245.071	4.61571	14.0307	18.6464	306.855	4.22232	10.5427	6.67193	3.43555	10.5165	6.01082	1	3.63318	GGTGAGTGCGTGTGTGCGTGCGC	2	23	chr16	67249200	67249223	chr16_67249217_563	1	+	VEGFAT3	T3-10F-19R	GGTGAGTGAGTGTGTGCGTGNGG	0	3.72404	0.472061	0	0.111801	0	0	10.5427	0	0	1	0.100558	0.0761868
chr19	16458676	16458682	chr19_16458677_452	T3-10F-19R.bwa.sam	307606	19	16458677	ATCTCCTACCTTGCCGGGCTGATTtcactccacacacacactcactcacacacactcagccacacacaca	7.63165	4.22232	11.854	216.451	9.80838	4.90419	14.7126	264.458	4.32723	7.52675	5.70701	4.22232	7.50052	5.62758	1	2.62467	TGTGAGTGAGTGTGTGTGTGGAG	3	23	chr19	16458669	16458692	chr19_16458677_452	1	-	VEGFAT3	T3-10F-19R	GGTGAGTGAGTGTGTGCGTGNGG	0	0.104902	4.22232	0	0.024096	0	7.52675	0	0	0	1	0.023529	0.0165795
chr1	212466434	212466446	chr1_212466437_420	T3-10F-19R.bwa.sam	56108	1	212466437	tcatggagaaaagaaaggggaatgagtgtgtgcatggagatcacatggagagacaggaagcaagagagag	3.0684	7.94636	11.0148	188.284	3.69781	9.49367	13.1915	225.925	3.0684	7.94636	4.93787	3.0684	7.86768	4.91337	1	4.13991	GGGGAATGAGTGTGTGCATGGAG	4	23	chr1	212466418	212466441	chr1_212466437_420	1	+	VEGFAT3	T3-10F-19R	GGTGAGTGAGTGTGTGCGTGNGG	0	3.0684	0	0	0	0	0	7.94636	0	0	1	0	0
chr16	79982432	79982442	chr16_79982433_329	T3-10F-19R.bwa.sam	255673	16	79982433	tttatttgtgtgagtatgtgtgagtgagtgtgtgcgtgtgATCCTGGGTGCTGCCATGTTGTCTGAGAAA	3.77649	4.85174	8.62822	163.218	4.82551	6.05811	10.8836	206.165	3.77649	4.85174	4.28048	3.69781	4.79929	4.2127	1	4.22374	TGTGAGTGAGTGTGTGCGTGTGA	2	23	chr16	79982416	79982439	chr16_79982433_329	1	+	VEGFAT3	T3-10F-19R	GGTGAGTGAGTGTGTGCGTGNGG	0	3.77649	0	0	0	0	0	4.85174	0	0	1	0	0
chr4	61201898	61201928	chr4_61201902_546	T3-10F-19R.bwa.sam	481659	4	61201902	CACTCGCCCTTCcactcacacactcgccctcacacacacacacactcaTCCGGTCGTGGTGCGGGGCGGG	12.326	1.99315	14.3192	188.997	15.3158	2.57011	17.8859	239.232	2.64879	11.6704	5.55989	1.1277	11.6179	3.61961	1	10.2523	GATGAGTGTGTGTGTGTGTGAGG	3	23	chr4	61201894	61201917	chr4_61201902_546	1	-	VEGFAT3	T3-10F-19R	GGTGAGTGAGTGTGTGCGTGNGG	0	0.629415	1.99315	0	0.237624	0	11.6442	0	0	0	1	0.192	0.136162
chr7	39301525	39301530	chr7_39301525_293	T3-10F-19R.bwa.sam	595893	7	39301525	gcaatcttgcagaggcacaggtgtgtgagtgtgtgtgtgtgaaaccaccacaaagattgctaactgtgcc	2.59633	5.08777	7.6841	138.586	3.04217	6.50395	9.54612	169.611	2.59633	5.08777	3.63449	2.59633	5.03532	3.61571	1	2.0548	GGTGTGTGAGTGTGTGTGTGTGA	3	23	chr7	39301509	39301532	chr7_39301525_293	1	+	VEGFAT3	T3-10F-19R	GGTGAGTGAGTGTGTGCGTGNGG	0	2.59633	0	0	0	0	0	5.08777	0	0	1	0	0
chr9	18733628	18733640	chr9_18733638_490	T3-10F-19R.bwa.sam	659681	9	18733638	GTTGTAAATTACCGAcaccaccactccccccacacacacactcactcgctcactctctctctctgccccc	11.7753	1.07525	12.8505	135.68	14.5552	1.46863	16.0238	176.295	1.07525	11.7753	3.55828	1.07525	11.7491	3.55432	1	4.38432	AGCGAGTGAGTGTGTGTGTGGGG	3	23	chr9	18733630	18733653	chr9_18733638_490	1	-	VEGFAT3	T3-10F-19R	GGTGAGTGAGTGTGTGCGTGNGG	0	0	1.07525	0	0	0	11.7228	0	0	0	1	0	0
chr22	43543395	43543422	chr22_43543418_273	T3-10F-19R.bwa.sam	418846	22	43543418	CCACCTGCAAGCCCGAGGTGAGAGAGTGTGTGCACGGGGCCACTTCTCCAGACCCCCCGATAGGATgcag	3.14707	4.01252	7.15959	135.499	3.90761	5.21889	9.12651	172.195	3.14707	4.01252	3.55355	3.14707	3.98629	3.54191	1	8.70664	GGTGAGAGAGTGTGTGCACGGGG	3	23	chr22	43543399	43543422	chr22_43543418_273	1	+	VEGFAT3	T3-10F-19R	GGTGAGTGAGTGTGTGCGTGNGG	0	3.14707	0	0	0	0	0	4.01252	0	0	1	0	0
chr11	7604554	7604598	chr11_7604565_712	T3-10F-19R.bwa.sam	105613	11	7604565	ctactcacccagccatacacacacacaccccacacacacacctactcacccacccatccacacacacaca	18.017	0.65564	18.6726	131.053	21.4001	0.786768	22.1869	156.461	7.76278	10.9099	9.20276	0.944122	10.8836	3.20554	1	15.3806	GGTGAGTAGGTGTGTGTGTGGGG	3	23	chr11	7604557	7604580	chr11_7604565_712	1	-	VEGFAT3	T3-10F-19R	GGTGAGTGAGTGTGTGCGTGNGG	0	0.314707	0.681866	0.026226	0.307692	0	10.9099	0	0	0	1	0.235294	0.105022
chr16	83999028	83999042	chr16_83999039_280	T3-10F-19R.bwa.sam	256921	16	83999039	CCAACTCCCTTCCCAGGGCTTTCTTCCATCCCCAGAGCACACACTCATTCACCCCATTGCctggggacat	5.58605	1.75712	7.34317	119.461	6.84488	2.09805	8.94293	144.499	1.75712	5.58605	3.13294	1.75712	5.55983	3.12558	1	6.01849	GGTGAATGAGTGTGTGCTCTGGG	4	23	chr16	83999034	83999057	chr16_83999039_280	1	-	VEGFAT3	T3-10F-19R	GGTGAGTGAGTGTGTGCGTGNGG	0	0	1.75712	0	0	0	5.58605	0	0	0	1	0	0
chr10	97000830	97000835	chr10_97000831_261	T3-10F-19R.bwa.sam	92240	10	97000831	TGTCATCGTTCTGCACTTCTTGGCCTGACCTCACGCACAcattcactcaacaaatatttattaagcgcct	5.66473	1.18015	6.84488	98.5901	7.05469	1.59976	8.65445	128.098	1.18015	5.66473	2.58558	1.18015	5.61228	2.57359	1	1.87083	GTTGAGTGAATGTGTGCGTGAGG	2	23	chr10	97000824	97000847	chr10_97000831_261	1	-	VEGFAT3	T3-10F-19R	GGTGAGTGAGTGTGTGCGTGNGG	0	0	1.18015	0	0	0	5.63851	0	0	0	1	0	0
chr6	39060864	39060870	chr6_39060867_232	T3-10F-19R.bwa.sam	556930	6	39060867	CCACTGAGACCTTAGAGGTGTGTGAGTGTGTGCATTGGGGAGAAGGGGTAACCCCCCTCCATGGAGCTGA	0.839219	5.24512	6.08434	80	1.07525	6.97601	8.05126	104.432	0.839219	5.24512	2.09805	0.812994	5.21889	2.05984	1	2.16506	GGTGTGTGAGTGTGTGCATTGGG	3	23	chr6	39060848	39060871	chr6_39060867_232	1	+	VEGFAT3	T3-10F-19R	GGTGAGTGAGTGTGTGCGTGNGG	0	0.839219	0	0	0	0	0	5.19267	0	0	1	0	0
chr16	12170754	12170756	chr16_12170754_261	T3-10F-19R.bwa.sam	239729	16	12170754	TGGGAGAGGAGGCtgtgtgagtgagtgagtgtgtgtgtgtgagaggagtgtgagtgtgtgtgtgagagtg	0.681866	6.16302	6.84488	78.1665	0.891671	7.89391	8.78558	101.163	0.681866	6.16302	2.04996	0.681866	6.16302	2.04996	1	0.816497	AGTGAGTGAGTGTGTGTGTGTGA	3	23	chr16	12170738	12170761	chr16_12170754_261	1	+	VEGFAT3	T3-10F-19R	GGTGAGTGAGTGTGTGCGTGNGG	0	0.681866	0	0	0	0	0	6.16302	0	0	1	0	0
chr1	32273153	32273166	chr1_32273161_222	T3-10F-19R.bwa.sam	12651	1	32273161	agagtgggtgcctgtgtgtggggggtgagtgtgtgtgtgggggggcacttgtggagggtgagtgtatgtg	0.472061	5.35002	5.82208	60.597	0.550738	6.6613	7.21204	73.0342	0.839219	4.98287	2.04493	0.839219	4.98287	2.04493	1	4.44522	GGGGGGTGAGTGTGTGTGTGGGG	3	23	chr1	32273145	32273168	chr1_32273161_222	1	+	VEGFAT3	T3-10F-19R	GGTGAGTGAGTGTGTGCGTGNGG	0	0.472061	0.367158	0	0.424242	0	0	4.98287	0	0	1	0.297872	0.129317
chr2	73089907	73089931	chr2_73089923_186	T3-10F-19R.bwa.sam	340227	2	73089923	acacacacacacacacacacacacacacctcactcacacacTGACTCACCCCAAGCCCTGTCAGGAATAC	4.5108	0.367158	4.87796	49.0714	5.87454	0.393384	6.26792	57.9655	0.839219	4.03874	1.84103	0.839219	4.03874	1.84103	1	8.50882	GGTGAGTCAGTGTGTGAGTGAGG	2	23	chr2	73089915	73089938	chr2_73089923_186	1	-	VEGFAT3	T3-10F-19R	GGTGAGTGAGTGTGTGCGTGNGG	0	0.472061	0.367158	0	0.545455	0	4.03874	0	0	0	1	0.352941	0.166264
chr8	23074979	23074996	chr8_23074987_183	T3-10F-19R.bwa.sam	629648	8	23074987	gcatgctgcgctctctctctctctctctctctcacacacacacactcactcacacacacCAGGAAAAGTT	2.80614	1.99315	4.79929	90.1776	3.33065	2.57011	5.90076	111.562	2.43898	2.3603	2.39932	1.0228	2.33408	1.54509	1	5.61963	TGTGAGTGAGTGTGTGTGTGTGA	3	23	chr8	23074983	23075006	chr8_23074987_183	1	-	VEGFAT3	T3-10F-19R	GGTGAGTGAGTGTGTGCGTGNGG	0	0.445835	1.99315	0	0.180851	0	2.3603	0	0	0	1	0.153153	0.100436
chr13	26254780	26254780	chr13_26254780_109	T3-10F-19R.bwa.sam	171547	13	26254780	CTACAAAGCCAAGAGGAAAGATGGGTGAGTGTGTGTGTCTGGGCCGGTGTCCGCGCTGGGCGGCGCTCCC	0.734317	2.12427	2.85859	47.6235	0.944122	2.49143	3.43555	58.4808	0.734317	2.12427	1.24896	0.734317	2.12427	1.24896	1	0	GATGGGTGAGTGTGTGTGTCTGG	4	23	chr13	26254764	26254787	chr13_26254780_109	1	+	VEGFAT3	T3-10F-19R	GGTGAGTGAGTGTGTGCGTGNGG	0	0.734317	0	0	0	0	0	2.12427	0	0	1	0	0
chr7	51226581	51226584	chr7_51226581_98	T3-10F-19R.bwa.sam	598994	7	51226581	taagtgagtgactaagtgagtgagtaagtgagtgagtgagggagtgagtTGGGATTCAGCTGCCAAGTCA	1.73089	0.839219	2.57011	45.9565	2.07182	0.996573	3.0684	54.7905	1.73089	0.839219	1.20524	1.73089	0.839219	1.20524	1	1.24722	AGTGAGTAAGTGAGTGAGTGAGG	4	23	chr7	51226564	51226587	chr7_51226581_98	1	+	VEGFAT3	T3-10F-19R	GGTGAGTGAGTGTGTGCGTGNGG	0	1.73089	0	0	0	0	0	0.839219	0	0	1	0	0
chr19	47229224	47229237	chr19_47229236_187	T3-10F-19R.bwa.sam	317477	19	47229236	TGCCTCAGTTCCCAAACATGCCCCTCTCCACACACACACACTCACTCCAGAGATAAGACCTGCACACCTC	4.53703	0.367158	4.90419	49.2138	5.74341	0.498286	6.24169	64.5058	0.472061	4.43213	1.44646	0.314707	4.35345	1.1705	1	4.62169	CTGGAGTGAGTGTGTGTGTGTGG	4	23	chr19	47229228	47229251	chr19_47229236_187	1	-	VEGFAT3	T3-10F-19R	GGTGAGTGAGTGTGTGCGTGNGG	0	0.157354	0.314707	0	0.315789	0	4.37968	0.052451	0	0.011765	1	0.24	0.063653
chr2	61930676	61930686	chr2_61930685_98	T3-10F-19R.bwa.sam	337282	2	61930685	gtgtgtgagtgagtgtttgagCTCACCTATCCACCAGAATTATTTGTATCCATCATTTAAGATACCTTTT	2.17672	0.393384	2.57011	35.2846	2.67501	0.445835	3.12085	41.6413	2.17672	0.393384	0.925359	2.1505	0.393384	0.919768	1	4.49691	TGTGAGTGAGTGTTTGAGCTCAC	7	23	chr2	61930653	61930676	chr2_61930685_98	1	+	VEGFAT3	T3-10F-19R	GGTGAGTGAGTGTGTGCGTGNGG	0	2.17672	0	0	0	0	0	0.393384	0	0	1	0	0
chr14	57651719	57651725	chr14_57651724_94	T3-10F-19R.bwa.sam	200209	14	57651724	CGGCTTGGGAAAAtgtctctgtgagtgagtgtgtgtgtgtgAGCTGAGAGCTCTGTTTACCTACAGTTCT	0.393384	2.07182	2.46521	34.4238	0.472061	2.88482	3.35688	44.4972	0.393384	2.07182	0.902786	0.393384	2.0456	0.897054	1	2.62467	TGTGAGTGAGTGTGTGTGTGTGA	3	23	chr14	57651708	57651731	chr14_57651724_94	1	+	VEGFAT3	T3-10F-19R	GGTGAGTGAGTGTGTGCGTGNGG	0	0.393384	0	0	0	0	0	2.07182	0	0	1	0	0
chr5	29367272	29367275	chr5_29367273_134	T3-10F-19R.bwa.sam	511380	5	29367273	AACAAGAAAAAATACCCCGAACACTGCCCCcatacacacactcactcacacacccccaccacacacgcac	3.33065	0.183579	3.51423	29.8161	4.4059	0.183579	4.58948	34.2929	0.183579	3.33065	0.781945	0.183579	3.30443	0.778861	1	1.11803	TGTGAGTGAGTGTGTGTATGGGG	3	23	chr5	29367265	29367288	chr5_29367273_134	1	-	VEGFAT3	T3-10F-19R	GGTGAGTGAGTGTGTGCGTGNGG	0	0	0.183579	0	0	0	3.33065	0	0	0	1	0	0
chr3	5063254	5063256	chr3_5063256_110	T3-10F-19R.bwa.sam	423247	3	5063256	aggatgccatcccatcgcagagtgcactctcacacacacactcactcactcagactgggacaacgtagac	2.72746	0.157354	2.88482	24.98	3.56668	0.183579	3.75026	30.8545	0.157354	2.72746	0.655115	0.157354	2.72746	0.655115	1	0.816497	AGTGAGTGAGTGTGTGTGTGAGA	3	23	chr3	5063248	5063271	chr3_5063256_110	1	-	VEGFAT3	T3-10F-19R	GGTGAGTGAGTGTGTGCGTGNGG	0	0	0.157354	0	0	0	2.72746	0	0	0	1	0	0
chr4	57460440	57460441	chr4_57460441_85	T3-10F-19R.bwa.sam	481092	4	57460441	tggcaagggatcatggtgagtgagtgagtgagtgagtgaggaagtagattccccctcattgagctttcag	2.01937	0.209805	2.22918	24.8193	2.30785	0.209805	2.51766	26.533	2.01937	0.209805	0.650902	2.01937	0.209805	0.650902	1	0.5	AGTGAGTGAGTGAGTGAGTGAGG	3	23	chr4	57460424	57460447	chr4_57460441_85	1	+	VEGFAT3	T3-10F-19R	GGTGAGTGAGTGTGTGCGTGNGG	0	2.01937	0	0	0	0	0	0.209805	0	0	1	0	0
chr21	42759867	42759871	chr21_42759868_73	T3-10F-19R.bwa.sam	405545	21	42759868	gtgtgagtgtgtggtgtgtgagtgggtgtgtgcatgtgggtgtctgcctgtgtgAATATGTTTGGCAGCA	0.104902	1.80957	1.91447	16.6132	0.104902	2.30785	2.41276	18.7617	0.104902	1.80957	0.435692	0.104902	1.80957	0.435692	1	1.69967	TGTGAGTGGGTGTGTGCATGTGG	3	23	chr21	42759849	42759872	chr21_42759868_73	1	+	VEGFAT3	T3-10F-19R	GGTGAGTGAGTGTGTGCGTGNGG	0	0.104902	0	0	0	0	0	1.80957	0	0	1	0	0
chr10	5707695	5707695	chr10_5707695_50	T3-10F-19R.bwa.sam	70407	10	5707695	tctctctctctctgtctcCCCCCCCAACCCCACACACACACATACTCACTCTCCCTCACTCATTTTcaca	1.2326	0.078677	1.31128	11.8743	1.46863	0.078677	1.54731	12.9615	0.078677	1.2326	0.311412	0.078677	1.2326	0.311412	1	0	AGTGAGTATGTGTGTGTGTGGGG	4	23	chr10	5707687	5707710	chr10_5707695_50	1	-	VEGFAT3	T3-10F-19R	GGTGAGTGAGTGTGTGCGTGNGG	0	0	0.078677	0	0	0	1.2326	0	0	0	1	0	0
chr11	69083630	69083631	chr11_69083630_47	T3-10F-19R.bwa.sam	120160	11	69083630	CACAGGAATTTGAAGTCCGTGCTTGAATGAGGCTGGGGTGGAGGTGTTGGGAtgcgggagtgggtgagtg	0	1.2326	1.2326	0	0	1.54731	1.54731	0	1.20638	0.026226	0.177871	1.20638	0.026226	0.177871	1	0.5	GATGCGGGAGTGGGTGAGTG	7	23	chr11	69083645	69083668	chr11_69083630_47	1	+	VEGFAT3	T3-10F-19R	GGTGAGTGAGTGTGTGCGTGNGG	0	24.2325	1.80957	0.524512	0.069416	0	0	33.831	0.576963	0	1	0.0649102	0.0645305
F1&R2
#BED Chromosome	BED Min.Position	BED Max.Position	BED Name	Filename	WindowIndex	Chromosome	Position	Sequence	+.mi	-.mi	bi.sum.mi	bi.geometric_mean.mi	+.total	-.total	total.sum	total.geometric_mean	primer1.mi	primer2.mi	primer.geometric_mean	primer1E.mi	primer2E.mi	primerE.geometric_mean	IF(AND(primerE.geometric_mean>0)*OR(primer1E.mi>=1,primer2E.mi>=1),1,0)	position.stdev	Off-Target Sequence	Mismatches	Length	BED off-target Chromosome	BED off-target start	BED off-target end	BED off-target name	BED Score	Strand	Cells	Targetsite	Target Sequence	FUPnum	FDPnum	FUNum	FDNnum	FDSBRatio	RUPnum	RDPnum	RUNnum	RDNnum	RDSBRatio	Flag2	Translocation Rate	Translocation Rate+2
chr6	43769685	43769780	chr6_43769733_60119	T3-15F-18R.bwa.sam	378092	6	43769733	gacgtgtgtgtctgtgtgggtgagtgagtgtgtgcgtgtgGGGTTGAGGGCGTTGGAGCGGGGAGAAGGC	826.286	1434.05	2260.34	28952.5	1195.53	1793.38	2988.91	38945.3	828.768	1431.57	1089.24	742.18	1420.52	1026.78	1	22.5513	GGTGAGTGAGTGTGTGCGTGTGG	0	23	chr6	43769716	43769739	chr6_43769733_60119	1	+	VEGFAT3	T3-15F-18R	GGTGAGTGAGTGTGTGCGTGNGG	0	824.895	1.7671	0	0.002138	0.300782	0.451173	1430.41	0	0.000315	1	0.00213344	0.00213247
chr14	65102396	65102492	chr14_65102442_33600	T3-15F-18R.bwa.sam	136454	14	65102442	GTCACCGACAACAACAAGCCGAGTCCCCCCCACACACAcactcactcactcactcactcgctctctcact	555.883	707.402	1263.28	16678.7	889.751	897.872	1787.62	23772.8	710.447	552.838	626.707	679.542	549.228	610.92	1	18.5487	AGTGAGTGAGTGTGTGTGTGGGG	2	23	chr14	65102434	65102457	chr14_65102442_33600	1	-	VEGFAT3	T3-15F-18R	GGTGAGTGAGTGTGTGCGTGNGG	0.075196	2.18067	706.199	0	0.003078	0	546.672	0.67676	0	0.001236	1	0.00306855	0.00306973
chr5	90145108	90145178	chr5_90145151_13938	T3-15F-18R.bwa.sam	353689	5	90145151	tctgatggtttgataagtgtttgacagttcctcatgcacacactcactctctctcctgctgccttgtaaa	308.264	215.774	524.038	6859.6	476.326	282.848	759.174	9762.63	216.262	307.775	257.993	207.464	306.196	252.041	1	12.9291	AGAGAGTGAGTGTGTGCATGAGG	3	23	chr5	90145145	90145168	chr5_90145151_13938	1	-	VEGFAT3	T3-15F-18R	GGTGAGTGAGTGTGTGCGTGNGG	0	0.751955	214.758	0	0.003489	0	307.324	0.225587	0	0.000733	1	0.00347687	0.0034571
chr5	116098965	116099003	chr5_116098978_13803	T3-15F-18R.bwa.sam	356664	5	116098978	cagttaccaccttttatgtgtgggtgagtgtgtgcgtgaggacatttaagatctactgtctttgaaaact	158.287	360.675	518.962	6355.04	218.744	446.098	664.841	8308.46	159.039	359.923	239.252	150.993	358.344	232.61	1	10.0086	TGTGGGTGAGTGTGTGCGTGAGG	2	23	chr5	116098961	116098984	chr5_116098978_13803	1	+	VEGFAT3	T3-15F-18R	GGTGAGTGAGTGTGTGCGTGNGG	0	158.211	0.751955	0	0.004729	0	0	359.585	0	0	1	0.00470674	0.00467159
chr14	105562684	105562710	chr14_105562693_10680	T3-15F-18R.bwa.sam	144621	14	105562693	AAGGGTGTGTgtgtctgagggtgagtgagtgtgtgtgtgagggtgtaagggtgtgtgtgagagtgtgggt	59.2917	342.252	401.544	3788.86	77.9778	423.877	501.855	4835.52	60.9084	340.636	144.04	55.0807	339.32	136.711	1	7.07892	GGTGAGTGAGTGTGTGTGTGAGG	1	23	chr14	105562677	105562700	chr14_105562693_10680	1	+	VEGFAT3	T3-15F-18R	GGTGAGTGAGTGTGTGCGTGNGG	0	59.1413	1.57911	0	0.02599	1.16553	0.375978	283.713	0	0.001323	1	0.0253316	0.0251769
chr3	194276062	194276105	chr3_194276096_5564	T3-15F-18R.bwa.sam	317760	3	194276096	TGAGTCTGAGCACACACACGTGTGACCCCAcacacacacactcattcactcactcaTAGCCCAGAACTTG	110.838	98.3558	209.194	2777.04	142.458	128.96	271.418	3605.03	95.9871	113.207	104.242	90.9866	112.681	101.254	1	10.8918	AGTGAATGAGTGTGTGTGTGTGG	3	23	chr3	194276088	194276111	chr3_194276096_5564	1	-	VEGFAT3	T3-15F-18R	GGTGAGTGAGTGTGTGCGTGNGG	0	0.037598	95.8367	0	0.000392	0	110.65	2.40626	0	0.021277	1	0.000391846	0.000384146
chr20	20197610	20197679	chr20_20197640_4314	T3-15F-18R.bwa.sam	259927	20	20197640	agttcacacatatactcacccccctcccccacacgcacacactcacacactcaTATAAGGTGTCTGGTTG	70.7966	91.4002	162.197	2139.53	88.0164	116.553	204.569	2693.9	91.0618	71.135	80.484	90.8738	70.9094	80.2733	1	14.171	AGTGTGTGAGTGTGTGCGTGTGG	2	23	chr20	20197633	20197656	chr20_20197640_4314	1	-	VEGFAT3	T3-15F-18R	GGTGAGTGAGTGTGTGCGTGNGG	0	0.67676	88.6931	0	0.007569	0	69.3679	1.01514	0	0.014415	1	0.00751214	0.00740682
chr22	37266771	37266796	chr22_37266783_3694	T3-15F-18R.bwa.sam	282472	22	37266783	GGTTCATCCCCCCTGCTTCCCGCTAAAGCCACACGCATACACTCACTCAGCGTTAAGTGCGTGCTCCTGC	101.439	37.4474	138.886	1639.27	129.825	49.3283	179.153	2128.46	62.7131	76.1731	69.1162	58.5773	76.0227	66.7323	1	6.61444	GCTGAGTGAGTGTATGCGTGTGG	2	23	chr22	37266776	37266799	chr22_37266783_3694	1	-	VEGFAT3	T3-15F-18R	GGTGAGTGAGTGTGTGCGTGNGG	0	25.2281	37.4098	0	0.402519	0	76.0979	0	0	0	1	0.286997	0.390299
chr14	73886743	73886797	chr14_73886793_4195	T3-15F-18R.bwa.sam	138156	14	73886793	CCACACGACACTGAGGCGAGCGAGTGGGTGTGTGCGTGGGGGGTCAGCCAAACTTCCTGTCCCGCGCTCG	20.754	136.969	157.723	1418.07	28.4615	169.077	197.539	1845.06	22.2955	135.427	54.9492	20.0396	134.938	52.0011	1	16.3989	AGCGAGTGGGTGTGTGCGTGGGG	3	23	chr14	73886776	73886799	chr14_73886793_4195	1	+	VEGFAT3	T3-15F-18R	GGTGAGTGAGTGTGTGCGTGNGG	0	20.2276	1.6543	0	0.075472	0	0.526369	134.826	0	0.003888	1	0.0701757	0.0692701
chr12	6827885	6827921	chr12_6827889_2805	T3-15F-18R.bwa.sam	94728	12	6827889	GCGGGGGTGGGAGTGCAGGGGTGGATGAGTGTGTGTGTGGGGGAGTGCAGGGGTGGATGAGTGTGTGGGG	45.3805	60.0812	105.462	1388.81	52.1481	62.2243	114.372	1515.09	45.8693	59.5925	52.2825	45.2301	59.4797	51.8678	1	11.2704	GGTGGATGAGTGTGTGTGTGGGG	3	23	chr12	6827873	6827896	chr12_6827889_2805	1	+	VEGFAT3	T3-15F-18R	GGTGAGTGAGTGTGTGCGTGNGG	0	23.3482	0.601564	0.037598	0.025078	0	0	60.8708	1.54151	0	1	0.0244645	0.0231819
chr9	23824536	23824566	chr9_23824556_3016	T3-15F-18R.bwa.sam	445804	9	23824556	CTCTGCCTCTCGAGCACCACATGAGCGCTCTCACGCACACACTCACCCACACCCCCTCGTGCCAATAATT	74.2556	39.1393	113.395	1433.87	93.656	49.9674	143.623	1819.49	36.2067	77.1882	52.8652	33.1236	76.8122	50.4411	1	8.53906	TGTGGGTGAGTGTGTGCGTGAGA	3	23	chr9	23824549	23824572	chr9_23824556_3016	1	-	VEGFAT3	T3-15F-18R	GGTGAGTGAGTGTGTGCGTGNGG	0	0	36.2067	0	0	0	74.2556	2.93263	0	0.037975	1	0	0
chr11	69083659	69083686	chr11_69083669_2711	T3-15F-18R.bwa.sam	82201	11	69083669	GGAGGTGTTGGGAtgcgggagtgggtgagtgagtgcgtgcgggtggcgatgcaagcgtgtgcgaatgcgt	38.6505	63.277	101.928	1315.34	48.3507	78.5417	126.892	1639.04	39.6656	62.2619	49.6957	39.3273	61.9235	49.3486	1	7.28851	GGTGAGTGAGTGCGTGCGGGTGG	2	23	chr11	69083657	69083680	chr11_69083669_2711	1	+	VEGFAT3	T3-15F-18R	GGTGAGTGAGTGTGTGCGTGNGG	0	38.5001	2.10548	4.39894	0.051804	0	0.150391	62.0739	0	0.002415	1	0.0492525	0.0494178
chr19	6108997	6109030	chr19_6109020_3257	T3-15F-18R.bwa.sam	206133	19	6109020	AAGAAATGAGCATTTGGGgtgtgagtgagtgtgtgtgtgtgagtgtgtgtgtgCGCCCGCGAGCGCGCTG	12.2193	110.237	122.456	976.166	15.3399	135.427	150.767	1212.28	13.5352	108.921	38.3961	12.2945	108.582	36.5371	1	8.36447	TGTGAGTGAGTGTGTGTGTGTGA	3	23	chr19	6109004	6109027	chr19_6109020_3257	1	+	VEGFAT3	T3-15F-18R	GGTGAGTGAGTGTGTGCGTGNGG	0	12.1065	1.46631	0.037598	0.107735	0	0.112793	108.733	0	0.001036	1	0.097257	0.0941586
chr19	40055950	40055965	chr19_40055960_2664	T3-15F-18R.bwa.sam	214378	19	40055960	ACACGCCGTCCCGGTCCTGTGCACAGGGCCTCACGCACACACTCACACAGTCCCCTCCGTCACTCAAGAT	82.1135	18.0469	100.16	1023.87	106.138	23.5362	129.675	1329.36	16.731	83.4294	37.3612	14.6255	83.0159	34.8447	1	4.8949	ACTGTGTGAGTGTGTGCGTGAGG	3	23	chr19	40055953	40055976	chr19_40055960_2664	1	-	VEGFAT3	T3-15F-18R	GGTGAGTGAGTGTGTGCGTGNGG	0	0.112793	16.5806	0	0.006742	0	82.0007	1.42871	0	0.017117	1	0.00669685	0.00603384
chr14	61612050	61612070	chr14_61612056_1909	T3-15F-18R.bwa.sam	135864	14	61612056	CCTATCTGCTCTTCCCTCCCACCCCCTCcacacacacacacttactcacacgctcacaaacacaTGCCCA	64.6306	7.14358	71.7741	571.498	80.4592	8.94827	89.4075	713.667	9.09866	62.6755	23.8802	9.02346	62.4875	23.7456	1	5.74302	TGTGAGTAAGTGTGTGTGTGTGG	3	23	chr14	61612048	61612071	chr14_61612056_1909	1	-	VEGFAT3	T3-15F-18R	GGTGAGTGAGTGTGTGCGTGNGG	0	1.95508	7.14358	0	0.213992	0	62.6003	0	0	0	1	0.176271	0.176155
chr22	49344067	49344091	chr22_49344074_1034	T3-15F-18R.bwa.sam	286434	22	49344074	TGCGGGCATAAGACGAGCTGgtgtgtgagtgtgtgtgtgtgGTCCAGGGGGTGGTGGGGCAATGCCCATG	14.8511	24.025	38.8761	502.399	19.6636	28.9127	48.5763	634.182	14.7759	24.1002	18.8707	13.836	23.9122	18.1892	1	7.25888	GGTGTGTGAGTGTGTGTGTGTGG	2	23	chr22	49344058	49344081	chr22_49344074_1034	1	+	VEGFAT3	T3-15F-18R	GGTGAGTGAGTGTGTGCGTGNGG	0	14.6631	0.112793	0	0.007614	0	0.187989	23.837	0	0.007812	1	0.00755647	0.00672351
chr1	47839365	47839372	chr1_47839367_1064	T3-15F-18R.bwa.sam	12992	1	47839367	TGCTAGGAGCCTGCCCCCTcactcccaccacacacacacactcacccacacagaaacacattcactcaca	29.9278	10.0762	40.004	461.874	37.9737	13.1216	51.0954	593.709	10.0762	29.9278	17.3654	10.0762	29.8526	17.3436	1	2.69258	TGTGGGTGAGTGTGTGTGTGTGG	3	23	chr1	47839359	47839382	chr1_47839367_1064	1	-	VEGFAT3	T3-15F-18R	GGTGAGTGAGTGTGTGCGTGNGG	0	0	10.0762	0	0	0	29.8902	0	0	0	1	0	0
chr1	181588064	181588072	chr1_181588068_962	T3-15F-18R.bwa.sam	33602	1	181588068	CACTGCCCCCAGTGGAAGGAGAGTGAGTGTGTGCATGTGCCGCACATGTGCAGAGTAAGCTGTGACTCTG	17.0694	19.0997	36.1691	480.242	21.6187	23.085	44.7037	594.18	17.0694	19.0997	18.056	12.4449	19.0245	15.3869	1	2.63391	GGAGAGTGAGTGTGTGCATGTGC	3	23	chr1	181588050	181588073	chr1_181588068_962	1	+	VEGFAT3	T3-15F-18R	GGTGAGTGAGTGTGTGCGTGNGG	0	17.0694	0	0	0	0	0	19.0245	0	0	1	0	0
chr2	176598680	176598703	chr2_176598697_1015	T3-15F-18R.bwa.sam	246259	2	176598697	AATTTTATGAAACACACTCATGTGTGTGCCcacatgcacacacacactcaccaagagacacacaTATACC	32.0709	6.09084	38.1617	371.734	42.4479	8.3843	50.8322	501.764	6.05324	32.1085	13.9413	5.94045	31.9957	13.7865	1	7.22713	GGTGAGTGTGTGTGTGCATGTGG	2	23	chr2	176598691	176598714	chr2_176598697_1015	1	-	VEGFAT3	T3-15F-18R	GGTGAGTGAGTGTGTGCGTGNGG	0	0	6.05324	0	0	0	32.0709	0.037598	0	0.00117	1	0	0
chr4	61201886	61201922	chr4_61201902_746	T3-15F-18R.bwa.sam	326889	4	61201902	CACTCGCCCTTCcactcacacactcgccctcacacacacacacactcaTCCGGTCGTGGTGCGGGGCGGG	20.3404	7.70754	28.0479	333.024	23.9874	9.88821	33.8756	409.627	7.70754	20.3404	12.521	7.63235	20.3028	12.4482	1	9.21486	GATGAGTGTGTGTGTGTGTGAGG	3	23	chr4	61201894	61201917	chr4_61201902_746	1	-	VEGFAT3	T3-15F-18R	GGTGAGTGAGTGTGTGCGTGNGG	0	0	7.70754	0	0	0	20.3028	0	0	0	1	0	0
chr7	39301520	39301531	chr7_39301525_599	T3-15F-18R.bwa.sam	402789	7	39301525	gcaatcttgcagaggcacaggtgtgtgagtgtgtgtgtgtgaaaccaccacaaagattgctaactgtgcc	6.57961	15.9415	22.5211	272.397	8.87307	17.9341	26.8072	335.518	6.57961	15.9415	10.2415	6.57961	15.8663	10.2173	1	3.49603	GGTGTGTGAGTGTGTGTGTGTGA	3	23	chr7	39301509	39301532	chr7_39301525_599	1	+	VEGFAT3	T3-15F-18R	GGTGAGTGAGTGTGTGCGTGNGG	0	6.57961	0	0	0	0	0	15.9415	0	0	1	0	0
chr1	212466418	212466437	chr1_212466436_626	T3-15F-18R.bwa.sam	39450	1	212466436	ctcatggagaaaagaaaggggaatgagtgtgtgcatggagatcacatggagagacaggaagcaagagaga	4.77492	18.7613	23.5362	251.74	6.16603	22.1451	28.3111	310.799	4.77492	18.7613	9.46486	4.73732	18.7613	9.42752	1	6.46572	GGGGAATGAGTGTGTGCATGGAG	4	23	chr1	212466418	212466441	chr1_212466436_626	1	+	VEGFAT3	T3-15F-18R	GGTGAGTGAGTGTGTGCGTGNGG	0	4.77492	0	0	0	0	0	18.7613	0	0	1	0	0
chr19	16458672	16458682	chr19_16458677_560	T3-15F-18R.bwa.sam	209371	19	16458677	ATCTCCTACCTTGCCGGGCTGATTtcactccacacacacactcactcacacacactcagccacacacaca	16.2046	4.85011	21.0547	235.794	20.754	5.67726	26.4312	288.707	4.85011	16.2046	8.86534	3.98536	16.2046	8.03625	1	3.29983	TGTGAGTGAGTGTGTGTGTGGAG	3	23	chr19	16458669	16458692	chr19_16458677_560	1	-	VEGFAT3	T3-15F-18R	GGTGAGTGAGTGTGTGCGTGNGG	0	0	4.85011	0	0	0	16.1294	0	0	0	1	0	0
chr16	79982432	79982433	chr16_79982433_349	T3-15F-18R.bwa.sam	173236	16	79982433	tttatttgtgtgagtatgtgtgagtgagtgtgtgcgtgtgATCCTGGGTGCTGCCATGTTGTCTGAGAAA	5.94045	7.18117	13.1216	173.718	8.00832	9.02346	17.0318	226.097	5.94045	7.18117	6.53141	5.94045	7.18117	6.53141	1	0.5	TGTGAGTGAGTGTGTGCGTGTGA	2	23	chr16	79982416	79982439	chr16_79982433_349	1	+	VEGFAT3	T3-15F-18R	GGTGAGTGAGTGTGTGCGTGNGG	0	5.97804	0	0	0	0	0	7.18117	0	0	1	0	0
chr8	23074962	23075010	chr8_23074987_390	T3-15F-18R.bwa.sam	425331	8	23074987	gcatgctgcgctctctctctctctctctctctcacacacacacactcactcacacacacCAGGAAAAGTT	10.6778	3.98536	14.6631	173.505	12.896	5.26369	18.1597	219.135	3.98536	10.6778	6.5234	3.98536	10.6402	6.51191	1	11.3367	TGTGAGTGAGTGTGTGTGTGTGA	3	23	chr8	23074983	23075006	chr8_23074987_390	1	-	VEGFAT3	T3-15F-18R	GGTGAGTGAGTGTGTGCGTGNGG	0	0	3.98536	0	0	0	10.6778	0	0	0	1	0	0
chr8	48085244	48085247	chr8_48085244_473	T3-15F-18R.bwa.sam	428814	8	48085244	TTGACCCCTAATATGAAGGGTAGAGTGAGTGTGTGTGTGTGGTGAGAAGTATGTGCTCCTTAAGAAAGTG	2.63184	15.1519	17.7837	167.958	3.60939	18.4229	22.0323	216.887	2.63184	15.1519	6.31486	2.63184	15.1143	6.30702	1	1.11803	GTAGAGTGAGTGTGTGTGTGTGG	4	23	chr8	48085228	48085251	chr8_48085244_473	1	+	VEGFAT3	T3-15F-18R	GGTGAGTGAGTGTGTGCGTGNGG	0	2.63184	0	0	0	0	0	15.1519	0	0	1	0	0
chr9	18733631	18733643	chr9_18733638_832	T3-15F-18R.bwa.sam	445058	9	18733638	GTTGTAAATTACCGAcaccaccactccccccacacacacactcactcgctcactctctctctctgccccc	29.9654	1.31592	31.2813	167.018	37.2594	1.80469	39.0641	218.101	1.31592	29.9654	6.2795	1.31592	29.8902	6.27162	1	3.40725	AGCGAGTGAGTGTGTGTGTGGGG	3	23	chr9	18733630	18733653	chr9_18733638_832	1	-	VEGFAT3	T3-15F-18R	GGTGAGTGAGTGTGTGCGTGNGG	0	0	1.31592	0	0	0	29.815	0	0	0	1	0	0
chr11	7604563	7604567	chr11_7604565_549	T3-15F-18R.bwa.sam	72188	11	7604565	ctactcacccagccatacacacacacaccccacacacacacctactcacccacccatccacacacacaca	19.2877	1.35352	20.6412	135.897	23.649	1.6919	25.3409	168.241	1.35352	19.2877	5.10942	1.35352	19.2501	5.10444	1	1.47902	GGTGAGTAGGTGTGTGTGTGGGG	3	23	chr11	7604557	7604580	chr11_7604565_549	1	-	VEGFAT3	T3-15F-18R	GGTGAGTGAGTGTGTGCGTGNGG	0	0	1.35352	0	0	0	19.2877	0	0	0	1	0	0
chr6	39060864	39060869	chr6_39060866_307	T3-15F-18R.bwa.sam	376856	6	39060866	GCCACTGAGACCTTAGAGGTGTGTGAGTGTGTGCATTGGGGAGAAGGGGTAACCCCCCTCCATGGAGCTG	4.21095	7.33157	11.5425	147.784	5.0005	8.87307	13.8736	177.167	2.81983	8.72268	4.95949	2.81983	8.72268	4.95949	1	2.0548	GGTGTGTGAGTGTGTGCATTGGG	3	23	chr6	39060848	39060871	chr6_39060866_307	1	+	VEGFAT3	T3-15F-18R	GGTGAGTGAGTGTGTGCGTGNGG	0	2.81983	0	0	0	0	1.39112	7.33157	0	0.158798	1	0	0
chr10	97000829	97000831	chr10_97000831_403	T3-15F-18R.bwa.sam	62863	10	97000831	TGTCATCGTTCTGCACTTCTTGGCCTGACCTCACGCACAcattcactcaacaaatatttattaagcgcct	13.6104	1.54151	15.1519	121.828	16.919	1.84229	18.7613	148.492	1.54151	13.6104	4.58045	1.54151	13.5728	4.57412	1	1	GTTGAGTGAATGTGTGCGTGAGG	2	23	chr10	97000824	97000847	chr10_97000831_403	1	-	VEGFAT3	T3-15F-18R	GGTGAGTGAGTGTGTGCGTGNGG	0	0	1.54151	0	0	0	13.6104	0	0	0	1	0	0
chr3	71583658	71583683	chr3_71583658_737	T3-15F-18R.bwa.sam	301204	3	71583658	cgcgcgcccactcccgcccgcgcgcgcaccccgcgcacacactcactcgcgcacacacgcgcgcacacac	27.3336	0.375978	27.7096	85.2643	34.8155	0.413575	35.2291	100.926	0.563967	27.1456	3.9127	0.563967	27.0704	3.90727	1	10.0094	CGCGAGTGAGTGTGTGCGCGGGG	3	23	chr3	71583651	71583674	chr3_71583658_737	1	-	VEGFAT3	T3-15F-18R	GGTGAGTGAGTGTGTGCGTGNGG	0	0.187989	0.375978	0	0.3125	0	27.1456	0	0	0	1	0.238095	0.0733196
chr2	18514954	18514961	chr2_18514959_206	T3-15F-18R.bwa.sam	222720	2	18514959	TTGTTGCCATATCAAATAGTGAGAAAgtgtgtgcatgcgggtgtggtgtgtgcatgtgtgtgATACCTGT	4.28615	3.45899	7.74514	102.411	5.30129	4.21095	9.51224	125.666	4.28615	3.45899	3.85042	4.28615	3.45899	3.85042	1	2.56125	AGTGAGAAAGTGTGTGCATGCGG	4	23	chr2	18514941	18514964	chr2_18514959_206	1	+	VEGFAT3	T3-15F-18R	GGTGAGTGAGTGTGTGCGTGNGG	0	4.28615	0	0	0	0	0	3.45899	0	0	1	0	0
chr19	47229235	47229240	chr19_47229236_285	T3-15F-18R.bwa.sam	216475	19	47229236	TGCCTCAGTTCCCAAACATGCCCCTCTCCACACACACACACTCACTCCAGAGATAAGACCTGCACACCTC	9.70022	1.01514	10.7154	83.4626	12.7832	1.35352	14.1368	110.635	1.57911	9.13626	3.79831	1.57911	9.09866	3.79048	1	2.16025	CTGGAGTGAGTGTGTGTGTGTGG	4	23	chr19	47229228	47229251	chr19_47229236_285	1	-	VEGFAT3	T3-15F-18R	GGTGAGTGAGTGTGTGCGTGNGG	0	0.563967	1.01514	0	0.348837	0	9.13626	0	0	0	1	0.258621	0.157572
chr16	83999041	83999043	chr16_83999041_264	T3-15F-18R.bwa.sam	174054	16	83999041	AACTCCCTTCCCAGGGCTTTCTTCCATCCCCAGAGCACACACTCATTCACCCCATTGCctggggacatgg	8.4595	1.46631	9.92581	93.675	10.377	2.03028	12.4073	122.082	1.46631	8.4595	3.52197	1.46631	8.4595	3.52197	1	0.816497	GGTGAATGAGTGTGTGCTCTGGG	4	23	chr16	83999034	83999057	chr16_83999041_264	1	-	VEGFAT3	T3-15F-18R	GGTGAGTGAGTGTGTGCGTGNGG	0	0	1.46631	0	0	0	8.4595	0	0	0	1	0	0
chr16	12170746	12170755	chr16_12170754_419	T3-15F-18R.bwa.sam	162244	16	12170754	TGGGAGAGGAGGCtgtgtgagtgagtgagtgtgtgtgtgtgagaggagtgtgagtgtgtgtgtgagagtg	0.601564	15.1519	15.7535	80.2994	0.67676	18.5733	19.2501	94.2974	0.601564	15.1519	3.01908	0.601564	15.0767	3.01158	1	3.53553	AGTGAGTGAGTGTGTGTGTGTGA	3	23	chr16	12170738	12170761	chr16_12170754_419	1	+	VEGFAT3	T3-15F-18R	GGTGAGTGAGTGTGTGCGTGNGG	0	0.601564	0	0	0	0	0	15.1519	0	0	1	0	0
chr8	140027821	140027833	chr8_140027831_158	T3-15F-18R.bwa.sam	441426	8	140027831	acatggcggcaggagaaagtgagtgagtgtgtgtgtgaaggaggaacagtcaaacacttataaaaccatc	2.74464	3.19581	5.94045	78.7718	3.83497	3.64698	7.48196	99.4686	2.74464	3.19581	2.96164	2.74464	3.19581	2.96164	1	4.11825	AGTGAGTGAGTGTGTGTGTGAAG	3	23	chr8	140027813	140027836	chr8_140027831_158	1	+	VEGFAT3	T3-15F-18R	GGTGAGTGAGTGTGTGCGTGNGG	0	2.59425	0	0	0	0	0	3.19581	0	0	1	0	0
chr10	103547715	103547727	chr10_103547716_139	T3-15F-18R.bwa.sam	64422	10	103547716	AGTTGTATAtgtgaatgtgagtgtgagtgtgtgcgtggggtggaggtgaagggagggATGGATTGAGGAG	3.3462	1.87989	5.22609	66.7083	4.43654	2.33106	6.7676	85.5336	3.3462	1.87989	2.50808	3.3462	1.87989	2.50808	1	5.4365	TGAGTGTGAGTGTGTGCGTGGGG	3	23	chr10	103547698	103547721	chr10_103547716_139	1	+	VEGFAT3	T3-15F-18R	GGTGAGTGAGTGTGTGCGTGNGG	0	3.3462	0	0	0	0	0	1.87989	0	0	1	0	0
chr6	156757193	156757194	chr6_156757193_127	T3-15F-18R.bwa.sam	393375	6	156757193	ggtaaagtcgtaggccttcacagacactccccactcactcactcactcatccaagcaactgccagtcctg	1.6543	3.12061	4.77492	60.4318	2.06788	4.13575	6.20363	77.7817	3.12061	1.6543	2.2721	3.08302	1.6543	2.25837	1	0.5	GATGAGTGAGTGAGTGAGTGGGG	3	23	chr6	156757186	156757209	chr6_156757193_127	1	-	VEGFAT3	T3-15F-18R	GGTGAGTGAGTGTGTGCGTGNGG	0	0	3.12061	0	0	0	1.6543	0	0	0	1	0	0
chr7	51226580	51226583	chr7_51226583_193	T3-15F-18R.bwa.sam	404884	7	51226583	agtgagtgactaagtgagtgagtaagtgagtgagtgagggagtgagtTGGGATTCAGCTGCCAAGTCAGT	0.714358	6.54201	7.25637	57.4978	0.902346	8.00832	8.91067	71.4983	0.714358	6.54201	2.16179	0.714358	6.54201	2.16179	1	1.24722	AGTGAGTAAGTGAGTGAGTGAGG	4	23	chr7	51226564	51226587	chr7_51226583_193	1	+	VEGFAT3	T3-15F-18R	GGTGAGTGAGTGTGTGCGTGNGG	0	0.714358	0	0	0	0	0	6.57961	0	0	1	0	0
chr2	73089900	73089923	chr2_73089923_183	T3-15F-18R.bwa.sam	231837	2	73089923	acacacacacacacacacacacacacacctcactcacacacTGACTCACCCCAAGCCCTGTCAGGAATAC	6.16603	0.714358	6.88039	55.8211	7.29397	0.827151	8.12112	65.3299	0.714358	6.16603	2.09875	0.714358	6.12844	2.09234	1	7.42033	GGTGAGTCAGTGTGTGAGTGAGG	2	23	chr2	73089915	73089938	chr2_73089923_183	1	-	VEGFAT3	T3-15F-18R	GGTGAGTGAGTGTGTGCGTGNGG	0	0	0.714358	0	0	0	6.16603	0	0	0	1	0	0
chr22	43543414	43543419	chr22_43543419_250	T3-15F-18R.bwa.sam	284685	22	43543419	CACCTGCAAGCCCGAGGTGAGAGAGTGTGTGCACGGGGCCACTTCTCCAGACCCCCCGATAGGATgcaga	0.112793	9.28665	9.39944	27.2213	0.112793	11.2793	11.3921	30	0.112793	9.28665	1.02346	0.112793	9.17385	1.01723	1	1.72047	GGTGAGAGAGTGTGTGCACGGGG	3	23	chr22	43543399	43543422	chr22_43543419_250	1	+	VEGFAT3	T3-15F-18R	GGTGAGTGAGTGTGTGCGTGNGG	0	0.112793	0	0	0	0	0	9.28665	0	0	1	0	0
chrX	106371184	106371188	chrX_106371185_49	T3-15F-18R.bwa.sam	477207	X	106371185	ATTAATATGCATGCATAAGTGAATGAGTGTGTGCATGTGAACATGAGTATGTGTGGAAATAAATTTGTAA	0.563967	1.27832	1.84229	22.5832	0.827151	1.46631	2.29346	29.2916	0.563967	1.27832	0.849077	0.563967	1.27832	0.849077	1	1.69967	AGTGAATGAGTGTGTGCATGTGA	4	23	chrX	106371167	106371190	chrX_106371185_49	1	+	VEGFAT3	T3-15F-18R	GGTGAGTGAGTGTGTGCGTGNGG	0	0.563967	0	0	0	0	0	1.27832	0	0	1	0	0
chr2	229641526	229641526	chr2_229641526_197	T3-15F-18R.bwa.sam	253500	2	229641526	TCTAGAAGAATTTTCCCTCCCCCCGCCCCACACACACACACTTGCTCACCTAGTTAATTTCATACCCCAG	7.33157	0.075196	7.40676	19.7484	9.43704	0.075196	9.51224	22.4054	0.075196	7.33157	0.742496	0.075196	7.33157	0.742496	1	0	GGTGAGCAAGTGTGTGTGTGTGG	3	23	chr2	229641518	229641541	chr2_229641526_197	1	-	VEGFAT3	T3-15F-18R	GGTGAGTGAGTGTGTGCGTGNGG	0	0	0.075196	0	0	0	7.33157	0	0	0	1	0	0
F1&R1
#BED Chromosome	BED Min.Position	BED Max.Position	BED Name	Filename	WindowIndex	Chromosome	Position	Sequence	+.mi	-.mi	bi.sum.mi	bi.geometric_mean.mi	+.total	-.total	total.sum	total.geometric_mean	primer1.mi	primer2.mi	primer.geometric_mean	primer1E.mi	primer2E.mi	primerE.geometric_mean	IF(AND(primerE.geometric_mean>0)*OR(primer1E.mi>=1,primer2E.mi>=1),1,0)	position.stdev	Off-Target Sequence	Mismatches	Length	BED off-target Chromosome	BED off-target start	BED off-target end	BED off-target name	BED Score	Strand	Cells	Targetsite	Target Sequence	FUPnum	FDPnum	FUNum	FDNnum	FDSBRatio	RUPnum	RDPnum	RUNnum	RDNnum	RDSBRatio	Flag2	Translocation Rate	Translocation Rate+2
chr6	43769677	43769780	chr6_43769733_45083	T3-15F-19R.bwa.sam	424406	6	43769733	gacgtgtgtgtctgtgtgggtgagtgagtgtgtgcgtgtgGGGTTGAGGGCGTTGGAGCGGGGAGAAGGC	826.512	868.508	1695.02	22534.6	1195.72	1107.97	2303.69	30613.8	828.768	866.253	847.303	742.18	860.387	799.101	1	25.7412	GGTGAGTGAGTGTGTGCGTGTGG	0	23	chr6	43769716	43769739	chr6_43769733_45083	1	+	VEGFAT3	T3-15F-19R	GGTGAGTGAGTGTGTGCGTGNGG	0	824.895	1.7671	0	0.002138	0.075196	0.601564	864.786	0	0.000695	1	0.00213344	0.00213247
chr14	65102396	65102492	chr14_65102441_27883	T3-15F-19R.bwa.sam	154028	14	65102441	AGTCACCGACAACAACAAGCCGAGTCCCCCCCACACACAcactcactcactcactcactcgctctctcac	341.613	706.725	1048.34	13068.6	516.857	897.158	1414.01	18111.6	710.447	337.891	489.953	679.542	336.124	477.923	1	18.8197	AGTGAGTGAGTGTGTGTGTGGGG	2	23	chr14	65102434	65102457	chr14_65102441_27883	1	-	VEGFAT3	T3-15F-19R	GGTGAGTGAGTGTGTGCGTGNGG	0.075196	2.18067	706.199	0	0.003078	0	336.838	0	0	0	1	0.00306855	0.00306973
chr5	90145106	90145157	chr5_90145150_11035	T3-15F-19R.bwa.sam	397273	5	90145150	atctgatggtttgataagtgtttgacagttcctcatgcacacactcactctctctcctgctgccttgtaa	198.93	215.962	414.891	5512.85	284.878	283.337	568.215	7556.47	216.262	198.629	207.258	207.464	197.539	202.441	1	11.2614	AGAGAGTGAGTGTGTGCATGAGG	3	23	chr5	90145145	90145168	chr5_90145150_11035	1	-	VEGFAT3	T3-15F-19R	GGTGAGTGAGTGTGTGCGTGNGG	0	0.751955	214.758	0	0.003489	0	197.915	0.375978	0	0.001896	1	0.00347687	0.0034571
chr5	116098971	116099003	chr5_116098978_10388	T3-15F-19R.bwa.sam	400533	5	116098978	cagttaccaccttttatgtgtgggtgagtgtgtgcgtgaggacatttaagatctactgtctttgaaaact	158.475	232.091	390.566	5100.9	218.932	297.962	516.894	6793.18	159.039	231.527	191.89	150.993	230.362	186.502	1	9.01123	TGTGGGTGAGTGTGTGCGTGAGG	2	23	chr5	116098961	116098984	chr5_116098978_10388	1	+	VEGFAT3	T3-15F-19R	GGTGAGTGAGTGTGTGCGTGNGG	0	158.211	0.751955	0	0.004729	0.037598	0.187989	231.076	0	0.000813	1	0.00470674	0.00467159
chr14	105562677	105562710	chr14_105562693_6880	T3-15F-19R.bwa.sam	163125	14	105562693	AAGGGTGTGTgtgtctgagggtgagtgagtgtgtgtgtgagggtgtaagggtgtgtgtgagagtgtgggt	59.2165	199.456	258.673	2890.57	77.865	256.003	333.868	3755.19	60.9084	197.764	109.752	55.0807	197.163	104.211	1	8.00658	GGTGAGTGAGTGTGTGTGTGAGG	1	23	chr14	105562677	105562700	chr14_105562693_6880	1	+	VEGFAT3	T3-15F-19R	GGTGAGTGAGTGTGTGCGTGNGG	0	59.1413	1.57911	0	0.02599	0	0	169.453	0	0	1	0.0253316	0.0251769
chr3	194276062	194276101	chr3_194276096_4229	T3-15F-19R.bwa.sam	357636	3	194276096	TGAGTCTGAGCACACACACGTGTGACCCCAcacacacacactcattcactcactcaTAGCCCAGAACTTG	63.0515	95.9495	159.001	2068.74	80.3088	126.065	206.374	2676.19	95.9871	63.0139	77.7722	90.9866	62.5627	75.4478	1	10.3915	AGTGAATGAGTGTGTGTGTGTGG	3	23	chr3	194276088	194276111	chr3_194276096_4229	1	-	VEGFAT3	T3-15F-19R	GGTGAGTGAGTGTGTGCGTGNGG	0	0.037598	95.8367	0	0.000392	0	62.8259	0	0	0	1	0.000391846	0.000384146
chr20	20197610	20197663	chr20_20197640_3460	T3-15F-19R.bwa.sam	293135	20	20197640	agttcacacatatactcacccccctcccccacacgcacacactcacacactcaTATAAGGTGTCTGGTTG	39.7032	90.385	130.088	1593.31	49.6291	115.463	165.092	2013.39	91.0618	39.0265	59.6139	90.8738	38.9137	59.4663	1	11.3814	AGTGTGTGAGTGTGTGCGTGTGG	2	23	chr20	20197633	20197656	chr20_20197640_3460	1	-	VEGFAT3	T3-15F-19R	GGTGAGTGAGTGTGTGCGTGNGG	0	0.67676	88.6931	0	0.007569	0	38.9137	0	0	0	1	0.00751214	0.00740682
chr22	37266771	37266796	chr22_37266783_3093	T3-15F-19R.bwa.sam	318687	22	37266783	GGTTCATCCCCCCTGCTTCCCGCTAAAGCCACACGCATACACTCACTCAGCGTTAAGTGCGTGCTCCTGC	78.8425	37.4474	116.29	1445.2	101.213	49.3283	150.541	1879.34	62.7131	53.5768	57.9652	58.5773	53.3888	55.9229	1	6.66396	GCTGAGTGAGTGTATGCGTGTGG	2	23	chr22	37266776	37266799	chr22_37266783_3093	1	-	VEGFAT3	T3-15F-19R	GGTGAGTGAGTGTGTGCGTGNGG	0	25.2281	37.4098	0	0.402519	0	53.5768	0	0	0	1	0.286997	0.390299
chr11	69083652	69083683	chr11_69083669_2347	T3-15F-19R.bwa.sam	92905	11	69083669	GGAGGTGTTGGGAtgcgggagtgggtgagtgagtgcgtgcgggtggcgatgcaagcgtgtgcgaatgcgt	38.5001	49.7418	88.242	1163.94	48.2003	63.5778	111.778	1472.37	39.6656	48.5763	43.8955	39.3273	48.3883	43.6232	1	8.18571	GGTGAGTGAGTGCGTGCGGGTGG	2	23	chr11	69083657	69083680	chr11_69083669_2347	1	+	VEGFAT3	T3-15F-19R	GGTGAGTGAGTGTGTGCGTGNGG	0	38.5001	2.10548	4.39894	0.051804	0	0	48.5011	0	0	1	0.0492525	0.0494178
chr12	6827871	6827921	chr12_6827889_2213	T3-15F-19R.bwa.sam	107046	12	6827889	GCGGGGGTGGGAGTGCAGGGGTGGATGAGTGTGTGTGTGGGGGAGTGCAGGGGTGGATGAGTGTGTGGGG	45.3053	37.8985	83.2039	1102.11	52.0729	39.816	91.8889	1211.08	45.8693	37.3346	41.3825	45.2301	37.1842	41.0103	1	13.7682	GGTGGATGAGTGTGTGTGTGGGG	3	23	chr12	6827873	6827896	chr12_6827889_2213	1	+	VEGFAT3	T3-15F-19R	GGTGAGTGAGTGTGTGCGTGNGG	0	23.3482	0.601564	0.037598	0.025078	0	0	37.4098	0.375978	0	1	0.0244645	0.0231819
chr14	73886781	73886797	chr14_73886793_2843	T3-15F-19R.bwa.sam	155945	14	73886793	CCACACGACACTGAGGCGAGCGAGTGGGTGTGTGCGTGGGGGGTCAGCCAAACTTCCTGTCCCGCGCTCG	20.2276	86.6629	106.89	1113.59	27.8223	111.139	138.961	1479	21.8819	85.0086	43.1294	19.626	84.6326	40.7554	1	5.38516	AGCGAGTGGGTGTGTGCGTGGGG	3	23	chr14	73886776	73886799	chr14_73886793_2843	1	+	VEGFAT3	T3-15F-19R	GGTGAGTGAGTGTGTGCGTGNGG	0	20.2276	1.6543	0	0.075472	0	0	84.9334	0	0	1	0.0701757	0.0692701
chr9	23824536	23824570	chr9_23824556_2009	T3-15F-19R.bwa.sam	499936	9	23824556	CTCTGCCTCTCGAGCACCACATGAGCGCTCTCACGCACACACTCACCCACACCCCCTCGTGCCAATAATT	39.3273	36.2067	75.5339	1003.64	50.193	46.8092	97.0022	1289.21	36.2067	39.3273	37.7347	33.1236	39.1769	36.0233	1	8.98894	TGTGGGTGAGTGTGTGCGTGAGA	3	23	chr9	23824549	23824572	chr9_23824556_2009	1	-	VEGFAT3	T3-15F-19R	GGTGAGTGAGTGTGTGCGTGNGG	0	0	36.2067	0	0	0	39.2521	0	0	0	1	0	0
chr19	6109003	6109030	chr19_6109020_1928	T3-15F-19R.bwa.sam	233006	19	6109020	AAGAAATGAGCATTTGGGgtgtgagtgagtgtgtgtgtgtgagtgtgtgtgtgCGCCCGCGAGCGCGCTG	12.1065	60.382	72.4885	719.119	15.2271	77.113	92.3401	911.403	13.5352	58.9533	28.2479	12.2945	58.8405	26.8963	1	6.53782	TGTGAGTGAGTGTGTGTGTGTGA	3	23	chr19	6109004	6109027	chr19_6109020_1928	1	+	VEGFAT3	T3-15F-19R	GGTGAGTGAGTGTGTGCGTGNGG	0	12.1065	1.46631	0.037598	0.107735	0	0	58.8405	0	0	1	0.097257	0.0941586
chr19	40055951	40055963	chr19_40055960_1642	T3-15F-19R.bwa.sam	242400	19	40055960	ACACGCCGTCCCGGTCCTGTGCACAGGGCCTCACGCACACACTCACACAGTCCCCTCCGTCACTCAAGAT	45.1173	16.6182	61.7355	728.286	59.7053	21.8819	81.5872	961.362	16.731	45.0045	27.4403	14.6255	44.8541	25.6128	1	3.74166	ACTGTGTGAGTGTGTGCGTGAGG	3	23	chr19	40055953	40055976	chr19_40055960_1642	1	-	VEGFAT3	T3-15F-19R	GGTGAGTGAGTGTGTGCGTGNGG	0	0.112793	16.5806	0	0.006742	0	45.0045	0	0	0	1	0.00669685	0.00603384
chr22	49344066	49344091	chr22_49344074_1017	T3-15F-19R.bwa.sam	323066	22	49344074	TGCGGGCATAAGACGAGCTGgtgtgtgagtgtgtgtgtgtgGTCCAGGGGGTGGTGGGGCAATGCCCATG	14.9639	23.273	38.2369	496.349	19.8516	29.3639	49.2155	642.159	14.7759	23.461	18.6188	13.836	23.4234	18.0024	1	7.41564	GGTGTGTGAGTGTGTGTGTGTGG	2	23	chr22	49344058	49344081	chr22_49344074_1017	1	+	VEGFAT3	T3-15F-19R	GGTGAGTGAGTGTGTGCGTGNGG	0	14.6631	0.112793	0	0.007614	0	0.300782	23.1226	0	0.012821	1	0.00755647	0.00672351
chr14	61612050	61612076	chr14_61612056_1157	T3-15F-19R.bwa.sam	153328	14	61612056	CCTATCTGCTCTTCCCTCCCACCCCCTCcacacacacacacttactcacacgctcacaaacacaTGCCCA	36.357	7.14358	43.5006	428.637	47.9748	8.94827	56.923	551.079	9.09866	34.402	17.6921	9.02346	34.3644	17.6092	1	7.88498	TGTGAGTAAGTGTGTGTGTGTGG	3	23	chr14	61612048	61612071	chr14_61612056_1157	1	-	VEGFAT3	T3-15F-19R	GGTGAGTGAGTGTGTGCGTGNGG	0	1.95508	7.14358	0	0.213992	0	34.3644	0	0	0	1	0.176271	0.176155
chr1	47839365	47839367	chr1_47839367_708	T3-15F-19R.bwa.sam	14822	1	47839367	TGCTAGGAGCCTGCCCCCTcactcccaccacacacacacactcacccacacagaaacacattcactcaca	16.543	10.0762	26.6192	343.395	20.8668	13.1216	33.9884	440.108	10.0762	16.543	12.9109	10.0762	16.543	12.9109	1	0.816497	TGTGGGTGAGTGTGTGTGTGTGG	3	23	chr1	47839359	47839382	chr1_47839367_708	1	-	VEGFAT3	T3-15F-19R	GGTGAGTGAGTGTGTGCGTGNGG	0	0	10.0762	0	0	0	16.543	0	0	0	1	0	0
chr1	181588066	181588072	chr1_181588069_763	T3-15F-19R.bwa.sam	37990	1	181588069	ACTGCCCCCAGTGGAAGGAGAGTGAGTGTGTGCATGTGCCGCACATGTGCAGAGTAAGCTGTGACTCTGG	17.0694	11.6177	28.6871	374.548	21.6187	15.0391	36.6578	479.583	17.0694	11.6177	14.0822	12.4449	11.5425	11.9852	1	2.11476	GGAGAGTGAGTGTGTGCATGTGC	3	23	chr1	181588050	181588073	chr1_181588069_763	1	+	VEGFAT3	T3-15F-19R	GGTGAGTGAGTGTGTGCGTGNGG	0	17.0694	0	0	0	0	0	11.5425	0	0	1	0	0
chr4	61201886	61201906	chr4_61201902_650	T3-15F-19R.bwa.sam	367854	4	61201902	CACTCGCCCTTCcactcacacactcgccctcacacacacacacactcaTCCGGTCGTGGTGCGGGGCGGG	16.731	7.70754	24.4385	302.035	20.7916	9.88821	30.6798	381.365	7.70754	16.731	11.3558	7.63235	16.6558	11.2749	1	5.73231	GATGAGTGTGTGTGTGTGTGAGG	3	23	chr4	61201894	61201917	chr4_61201902_650	1	-	VEGFAT3	T3-15F-19R	GGTGAGTGAGTGTGTGCGTGNGG	0	0	7.70754	0	0	0	16.6934	0	0	0	1	0	0
chr2	176598680	176598703	chr2_176598696_551	T3-15F-19R.bwa.sam	277768	2	176598696	TAATTTTATGAAACACACTCATGTGTGTGCCcacatgcacacacacactcaccaagagacacacaTATAC	14.4375	6.27883	20.7164	253.235	18.3101	8.53469	26.8448	332.489	6.05324	14.6631	9.42122	5.94045	14.5879	9.30907	1	6.69733	GGTGAGTGTGTGTGTGCATGTGG	2	23	chr2	176598691	176598714	chr2_176598696_551	1	-	VEGFAT3	T3-15F-19R	GGTGAGTGAGTGTGTGCGTGNGG	0	0	6.05324	0	0	0	14.4375	0.225587	0	0.015345	1	0	0
chr1	212466434	212466437	chr1_212466437_430	T3-15F-19R.bwa.sam	44512	1	212466437	tcatggagaaaagaaaggggaatgagtgtgtgcatggagatcacatggagagacaggaagcaagagagag	4.77492	11.3921	16.167	196.166	6.16603	13.6104	19.7764	243.655	4.77492	11.3921	7.37539	4.73732	11.2793	7.30984	1	1.11803	GGGGAATGAGTGTGTGCATGGAG	4	23	chr1	212466418	212466441	chr1_212466437_430	1	+	VEGFAT3	T3-15F-19R	GGTGAGTGAGTGTGTGCGTGNGG	0	4.77492	0	0	0	0	0	11.3921	0	0	1	0	0
chr7	39301525	39301531	chr7_39301525_369	T3-15F-19R.bwa.sam	452051	7	39301525	gcaatcttgcagaggcacaggtgtgtgagtgtgtgtgtgtgaaaccaccacaaagattgctaactgtgcc	6.57961	7.29397	13.8736	184.255	8.87307	9.32425	18.1973	241.926	6.57961	7.29397	6.92759	6.57961	7.21877	6.89178	1	2	GGTGTGTGAGTGTGTGTGTGTGA	3	23	chr7	39301509	39301532	chr7_39301525_369	1	+	VEGFAT3	T3-15F-19R	GGTGAGTGAGTGTGTGCGTGNGG	0	6.57961	0	0	0	0	0	7.29397	0	0	1	0	0
chr19	16458672	16458682	chr19_16458677_416	T3-15F-19R.bwa.sam	236683	19	16458677	ATCTCCTACCTTGCCGGGCTGATTtcactccacacacacactcactcacacacactcagccacacacaca	10.7906	4.85011	15.6407	192.414	13.9112	5.67726	19.5884	236.368	4.85011	10.7906	7.23432	3.98536	10.753	6.54633	1	3.29983	TGTGAGTGAGTGTGTGTGTGGAG	3	23	chr19	16458669	16458692	chr19_16458677_416	1	-	VEGFAT3	T3-15F-19R	GGTGAGTGAGTGTGTGCGTGNGG	0	0	4.85011	0	0	0	10.7906	0	0	0	1	0	0
chr16	79982432	79982434	chr16_79982433_343	T3-15F-19R.bwa.sam	195691	16	79982433	tttatttgtgtgagtatgtgtgagtgagtgtgtgcgtgtgATCCTGGGTGCTGCCATGTTGTCTGAGAAA	5.94045	6.95559	12.896	170.968	8.00832	8.68508	16.6934	221.817	5.94045	6.95559	6.42801	5.94045	6.88039	6.39317	1	0.816497	TGTGAGTGAGTGTGTGCGTGTGA	2	23	chr16	79982416	79982439	chr16_79982433_343	1	+	VEGFAT3	T3-15F-19R	GGTGAGTGAGTGTGTGCGTGNGG	0	5.97804	0	0	0	0	0	6.95559	0	0	1	0	0
chr8	48085244	48085247	chr8_48085244_465	T3-15F-19R.bwa.sam	481026	8	48085244	TTGACCCCTAATATGAAGGGTAGAGTGAGTGTGTGTGTGTGGTGAGAAGTATGTGCTCCTTAAGAAAGTG	3.19581	14.2872	17.483	179.722	4.39894	17.8213	22.2203	235.495	2.63184	14.8511	6.25186	2.63184	14.7759	6.23602	1	1.11803	GTAGAGTGAGTGTGTGTGTGTGG	4	23	chr8	48085228	48085251	chr8_48085244_465	1	+	VEGFAT3	T3-15F-19R	GGTGAGTGAGTGTGTGCGTGNGG	0	2.63184	0	0	0	0	0.563967	14.2872	0	0.037879	1	0	0
chr9	18733631	18733640	chr9_18733638_484	T3-15F-19R.bwa.sam	499080	9	18733638	GTTGTAAATTACCGAcaccaccactccccccacacacacactcactcgctcactctctctctctgccccc	16.8814	1.31592	18.1973	125.359	20.8668	1.80469	22.6715	163.218	1.31592	16.8814	4.71324	1.31592	16.8438	4.70798	1	3.18748	AGCGAGTGAGTGTGTGTGTGGGG	3	23	chr9	18733630	18733653	chr9_18733638_484	1	-	VEGFAT3	T3-15F-19R	GGTGAGTGAGTGTGTGCGTGNGG	0	0	1.31592	0	0	0	16.8062	0	0	0	1	0	0
chr11	7604564	7604574	chr11_7604565_452	T3-15F-19R.bwa.sam	81692	11	7604565	ctactcacccagccatacacacacacaccccacacacacacctactcacccacccatccacacacacaca	15.6407	1.35352	16.9942	122.376	18.8741	1.6919	20.566	150.3	1.35352	15.6407	4.60108	1.35352	15.6031	4.59555	1	4.49691	GGTGAGTAGGTGTGTGTGTGGGG	3	23	chr11	7604557	7604580	chr11_7604565_452	1	-	VEGFAT3	T3-15F-19R	GGTGAGTGAGTGTGTGCGTGNGG	0	0	1.35352	0	0	0	15.6407	0	0	0	1	0	0
chr6	39060864	39060867	chr6_39060867_275	T3-15F-19R.bwa.sam	423045	6	39060867	CCACTGAGACCTTAGAGGTGTGTGAGTGTGTGCATTGGGGAGAAGGGGTAACCCCCCTCCATGGAGCTGA	2.81983	7.51955	10.3394	122.474	3.19581	10.001	13.1968	150.366	2.81983	7.51955	4.60477	2.81983	7.48196	4.59324	1	1.24722	GGTGTGTGAGTGTGTGCATTGGG	3	23	chr6	39060848	39060871	chr6_39060867_275	1	+	VEGFAT3	T3-15F-19R	GGTGAGTGAGTGTGTGCGTGNGG	0	2.81983	0	0	0	0	0	7.44436	0	0	1	0	0
chr3	71583656	71583659	chr3_71583656_693	T3-15F-19R.bwa.sam	339537	3	71583656	cgcgcgcgcccactcccgcccgcgcgcgcaccccgcgcacacactcactcgcgcacacacgcgcgcacac	25.6793	0.375978	26.0553	82.6438	33.3492	0.413575	33.7628	98.7775	0.563967	25.4913	3.7916	0.563967	25.1905	3.76916	1	1.11803	CGCGAGTGAGTGTGTGCGCGGGG	3	23	chr3	71583651	71583674	chr3_71583656_693	1	-	VEGFAT3	T3-15F-19R	GGTGAGTGAGTGTGTGCGTGNGG	0	0.187989	0.375978	0	0.3125	0	25.4913	0	0	0	1	0.238095	0.0733196
chr8	23074962	23074995	chr8_23074987_196	T3-15F-19R.bwa.sam	477202	8	23074987	gcatgctgcgctctctctctctctctctctctcacacacacacactcactcacacacacCAGGAAAAGTT	3.3838	3.98536	7.36916	97.6729	4.06056	5.26369	9.32425	122.963	3.98536	3.3838	3.67228	3.98536	3.3462	3.65183	1	9.24695	TGTGAGTGAGTGTGTGTGTGTGA	3	23	chr8	23074983	23075006	chr8_23074987_196	1	-	VEGFAT3	T3-15F-19R	GGTGAGTGAGTGTGTGCGTGNGG	0	0	3.98536	0	0	0	3.3838	0	0	0	1	0	0
chr10	97000830	97000835	chr10_97000831_257	T3-15F-19R.bwa.sam	71511	10	97000831	TGTCATCGTTCTGCACTTCTTGGCCTGACCTCACGCACAcattcactcaacaaatatttattaagcgcct	8.12112	1.54151	9.66263	94.1063	10.1138	1.84229	11.9561	114.809	1.54151	8.12112	3.53819	1.54151	8.04592	3.52177	1	1.87083	GTTGAGTGAATGTGTGCGTGAGG	2	23	chr10	97000824	97000847	chr10_97000831_257	1	-	VEGFAT3	T3-15F-19R	GGTGAGTGAGTGTGTGCGTGNGG	0	0	1.54151	0	0	0	8.08352	0	0	0	1	0	0
chr16	83999039	83999043	chr16_83999039_252	T3-15F-19R.bwa.sam	196565	16	83999039	CCAACTCCCTTCCCAGGGCTTTCTTCCATCCCCAGAGCACACACTCATTCACCCCATTGCctggggacat	8.00832	1.46631	9.47464	91.1427	9.81302	2.03028	11.8433	118.718	1.46631	8.00832	3.42676	1.46631	7.97073	3.41871	1	1.69967	GGTGAATGAGTGTGTGCTCTGGG	4	23	chr16	83999034	83999057	chr16_83999039_252	1	-	VEGFAT3	T3-15F-19R	GGTGAGTGAGTGTGTGCGTGNGG	0	0	1.46631	0	0	0	8.00832	0	0	0	1	0	0
chr19	47229224	47229240	chr19_47229236_211	T3-15F-19R.bwa.sam	244693	19	47229236	TGCCTCAGTTCCCAAACATGCCCCTCTCCACACACACACACTCACTCCAGAGATAAGACCTGCACACCTC	6.84279	1.09034	7.93313	72.6498	8.76028	1.42871	10.189	94.0957	1.57911	6.35402	3.1676	1.57911	6.24123	3.13936	1	5.4626	CTGGAGTGAGTGTGTGTGTGTGG	4	23	chr19	47229228	47229251	chr19_47229236_211	1	-	VEGFAT3	T3-15F-19R	GGTGAGTGAGTGTGTGCGTGNGG	0	0.563967	1.01514	0	0.348837	0	6.27883	0.075196	0	0.011765	1	0.258621	0.157572
chr8	140027829	140027831	chr8_140027831_128	T3-15F-19R.bwa.sam	495053	8	140027831	acatggcggcaggagaaagtgagtgagtgtgtgtgtgaaggaggaacagtcaaacacttataaaaccatc	2.74464	2.06788	4.81251	63.364	3.83497	2.89503	6.73	88.6228	2.74464	2.06788	2.38235	2.74464	2.06788	2.38235	1	0.816497	AGTGAGTGAGTGTGTGTGTGAAG	3	23	chr8	140027813	140027836	chr8_140027831_128	1	+	VEGFAT3	T3-15F-19R	GGTGAGTGAGTGTGTGCGTGNGG	0	2.59425	0	0	0	0	0	2.06788	0	0	1	0	0
chr16	12170754	12170755	chr16_12170754_251	T3-15F-19R.bwa.sam	183082	16	12170754	TGGGAGAGGAGGCtgtgtgagtgagtgagtgtgtgtgtgtgagaggagtgtgagtgtgtgtgtgagagtg	0.601564	8.83548	9.43704	61.3188	0.67676	11.3169	11.9937	73.6071	0.601564	8.83548	2.30545	0.601564	8.83548	2.30545	1	0.5	AGTGAGTGAGTGTGTGTGTGTGA	3	23	chr16	12170738	12170761	chr16_12170754_251	1	+	VEGFAT3	T3-15F-19R	GGTGAGTGAGTGTGTGCGTGNGG	0	0.601564	0	0	0	0	0	8.83548	0	0	1	0	0
chr2	18514957	18514961	chr2_18514957_146	T3-15F-19R.bwa.sam	251618	2	18514957	CCTTGTTGCCATATCAAATAGTGAGAAAgtgtgtgcatgcgggtgtggtgtgtgcatgtgtgtgATACCT	4.28615	1.20313	5.48927	60.3987	5.30129	1.35352	6.6548	71.2461	4.28615	1.20313	2.27086	4.28615	1.20313	2.27086	1	1.47902	AGTGAGAAAGTGTGTGCATGCGG	4	23	chr2	18514941	18514964	chr2_18514957_146	1	+	VEGFAT3	T3-15F-19R	GGTGAGTGAGTGTGTGCGTGNGG	0	4.28615	0	0	0	0	0	1.20313	0	0	1	0	0
chr2	73089900	73089923	chr2_73089923_173	T3-15F-19R.bwa.sam	261803	2	73089923	acacacacacacacacacacacacacacctcactcacacacTGACTCACCCCAAGCCCTGTCAGGAATAC	5.79006	0.714358	6.50441	54.0925	7.51955	0.827151	8.3467	66.3325	0.714358	5.79006	2.03376	0.714358	5.79006	2.03376	1	7.42033	GGTGAGTCAGTGTGTGAGTGAGG	2	23	chr2	73089915	73089938	chr2_73089923_173	1	-	VEGFAT3	T3-15F-19R	GGTGAGTGAGTGTGTGCGTGNGG	0	0	0.714358	0	0	0	5.79006	0	0	0	1	0	0
chr6	156757193	156757194	chr6_156757193_100	T3-15F-19R.bwa.sam	441400	6	156757193	ggtaaagtcgtaggccttcacagacactccccactcactcactcactcatccaagcaactgccagtcctg	0.639162	3.12061	3.75978	37.5633	0.751955	4.13575	4.88771	46.9042	3.12061	0.639162	1.4123	3.08302	0.639162	1.40376	1	0.5	GATGAGTGAGTGAGTGAGTGGGG	3	23	chr6	156757186	156757209	chr6_156757193_100	1	-	VEGFAT3	T3-15F-19R	GGTGAGTGAGTGTGTGCGTGNGG	0	0	3.12061	0	0	0	0.639162	0	0	0	1	0	0
chr7	51226580	51226584	chr7_51226584_51	T3-15F-19R.bwa.sam	454340	7	51226584	gtgagtgactaagtgagtgagtaagtgagtgagtgagggagtgagtTGGGATTCAGCTGCCAAGTCAGTG	0.714358	1.20313	1.91749	24.6577	0.902346	1.42871	2.33106	30.1993	0.714358	1.20313	0.927073	0.714358	1.20313	0.927073	1	1.58114	AGTGAGTAAGTGAGTGAGTGAGG	4	23	chr7	51226564	51226587	chr7_51226584_51	1	+	VEGFAT3	T3-15F-19R	GGTGAGTGAGTGTGTGCGTGNGG	0	0.714358	0	0	0	0	0	1.20313	0	0	1	0	0
chr22	43543395	43543418	chr22_43543418_156	T3-15F-19R.bwa.sam	321157	22	43543418	CCACCTGCAAGCCCGAGGTGAGAGAGTGTGTGCACGGGGCCACTTCTCCAGACCCCCCGATAGGATgcag	0.112793	5.75246	5.86525	21.4243	0.112793	7.48196	7.59475	24.4336	0.112793	5.75246	0.805505	0.112793	5.71486	0.802869	1	10.2089	GGTGAGAGAGTGTGTGCACGGGG	3	23	chr22	43543399	43543422	chr22_43543418_156	1	+	VEGFAT3	T3-15F-19R	GGTGAGTGAGTGTGTGCGTGNGG	0	0.112793	0	0	0	0	0	5.75246	0	0	1	0	0
chrX	106371184	106371188	chrX_106371186_41	T3-15F-19R.bwa.sam	534959	X	106371186	TTAATATGCATGCATAAGTGAATGAGTGTGTGCATGTGAACATGAGTATGTGTGGAAATAAATTTGTAAG	0.563967	0.977542	1.54151	19.7484	0.827151	1.01514	1.84229	24.3721	0.563967	0.977542	0.742496	0.563967	0.977542	0.742496	1	1.63299	AGTGAATGAGTGTGTGCATGTGA	4	23	chrX	106371167	106371190	chrX_106371186_41	1	+	VEGFAT3	T3-15F-19R	GGTGAGTGAGTGTGTGCGTGNGG	0	0.563967	0	0	0	0	0	0.977542	0	0	1	0	0
chr2	229641526	229641540	chr2_229641526_120	T3-15F-19R.bwa.sam	285864	2	229641526	TCTAGAAGAATTTTCCCTCCCCCCGCCCCACACACACACACTTGCTCACCTAGTTAATTTCATACCCCAG	4.43654	0.075196	4.51173	15.3623	5.48927	0.075196	5.56447	17.088	0.075196	4.43654	0.577588	0.075196	4.39894	0.575135	1	7	GGTGAGCAAGTGTGTGTGTGTGG	3	23	chr2	229641518	229641541	chr2_229641526_120	1	-	VEGFAT3	T3-15F-19R	GGTGAGTGAGTGTGTGCGTGNGG	0	0	0.075196	0	0	0	4.43654	0	0	0	1	0	0
[truncated: 2 more columns]
