# Supplementary material for: PEAC-seq adopts Prime Editor to detect CRISPR off-target and DNA translocation
Source: Nat Commun. 2022 Dec 12;13:7545. doi: 10.1038/s41467-022-35086-8 (PMC9744820; doi:10.1038/s41467-022-35086-8)
Supplement: Supplementary file 7 — Supplementary_data4 [file 41467_2022_35086_MOESM7_ESM.xlsx]

## Sheet: Supplementary Data 4 
Supplementary Data 4 . In Cellulo EMX1 off-target sites called by PEACSeq 6 set primers
F3&R2
#BED Chromosome	BED Min.Position	BED Max.Position	BED Name	Filename	WindowIndex	Chromosome	Position	Sequence	+.mi	-.mi	bi.sum.mi	bi.geometric_mean.mi	+.total	-.total	total.sum	total.geometric_mean	primer1.mi	primer2.mi	primer.geometric_mean	primer1E.mi	primer2E.mi	primerE.geometric_mean	IF(AND(primerE.geometric_mean>0)*OR(primer1E.mi>=1,primer2E.mi>=1),1,0)	position.stdev	Off-Target Sequence	Mismatches	Length	BED off-target Chromosome	BED off-target start	BED off-target end	BED off-target name	BED Score	Strand	Cells	Targetsite	Target Sequence	FUPnum	FDPnum	FUNum	FDNnum	FDSBRatio	RUPnum	RDPnum	RUNnum	RDNnum	RDSBRatio	Flag2	Translocation Rate	Translocation Rate+2
chr2	72933822	72933943	chr2_72933869_37621	T4-5F-18R.bwa.sam	266423	2	72933869	CTGGAGGAGGAAGGGCCTGAGTCCGAGCAGAAGAAGAAGGGCTCCCATCACATCAACCGGTGGCGCATTG	1000.28	2164.7	3164.98	17491.2	1526.92	3244.57	4771.49	26457.3	1532.98	1632	1581.72	1472.16	1623.17	1545.82	1	25.9762	GAGTCCGAGCAGAAGAAGAAGGG	0	23	chr2	72933852	72933875	chr2_72933869_37621	1	+	EMX1T4	T4-5F-18R	GAGTCCGAGCAGAAGAAGAANGG	0	995.066	0	0	0	0.084128	0	1628.47	0	0	1	0	0
chr2	218980274	218980368	chr2_218980351_4389	T4-5F-18R.bwa.sam	292843	2	218980351	CTTCTTCTGCAAATGAGGAGGCCGAGCAGAAGAAAGACGGCGACAGATGTTGGGGGGAGGGGACGGTTTG	26.921	342.317	369.238	1141.09	35.6703	503.59	539.261	1593.13	31.1274	338.11	102.589	29.1083	336.512	98.9712	1	22.5253	GAGGCCGAGCAGAAGAAAGACGG	3	23	chr2	218980333	218980356	chr2_218980351_4389	1	+	EMX1T4	T4-5F-18R	GAGTCCGAGCAGAAGAAGAANGG	0	26.8368	3.36512	0	0.111111	0	0	336.344	0	0	1	0.0999999	0.104501
chr5	45358959	45358971	chr5_45358965_851	T4-5F-18R.bwa.sam	411085	5	45358965	atctgcacaagattgcctttactccatgcctttcttcttctgctctaactctgacaatctgtcttgccat	65.1151	6.47786	71.5929	244.127	89.5963	8.4128	98.0091	326.343	6.47786	65.1151	20.5379	6.47786	65.031	20.5246	1	3.40725	GAGTTAGAGCAGAAGAAGAAAGG	2	23	chr5	45358958	45358981	chr5_45358965_851	1	-	EMX1T4	T4-5F-18R	GAGTCCGAGCAGAAGAAGAANGG	0	0	6.47786	0	0	0	65.1151	0	0	0	1	0	0
chr15	43817555	43817573	chr15_43817565_310	T4-5F-18R.bwa.sam	177179	15	43817565	TTTATTCATAGTAGACAAGAGTCTAAGCAGAAGAAGAAGAGAGCCACTACCCAACCATCTACTCTTCTAA	1.09366	24.986	26.0797	62.1369	1.17779	34.3242	35.502	75.5778	1.09366	24.986	5.22746	0.925408	24.8178	4.79234	1	5.50993	GAGTCTAAGCAGAAGAAGAAGAG	3	23	chr15	43817548	43817571	chr15_43817565_310	1	+	EMX1T4	T4-5F-18R	GAGTCCGAGCAGAAGAAGAANGG	0	1.09366	0	0	0	0	0	24.986	0	0	1	0	0
F3&R1
#BED Chromosome	BED Min.Position	BED Max.Position	BED Name	Filename	WindowIndex	Chromosome	Position	Sequence	+.mi	-.mi	bi.sum.mi	bi.geometric_mean.mi	+.total	-.total	total.sum	total.geometric_mean	primer1.mi	primer2.mi	primer.geometric_mean	primer1E.mi	primer2E.mi	primerE.geometric_mean	IF(AND(primerE.geometric_mean>0)*OR(primer1E.mi>=1,primer2E.mi>=1),1,0)	position.stdev	Off-Target Sequence	Mismatches	Length	BED off-target Chromosome	BED off-target start	BED off-target end	BED off-target name	BED Score	Strand	Cells	Targetsite	Target Sequence	FUPnum	FDPnum	FUNum	FDNnum	FDSBRatio	RUPnum	RDPnum	RUNnum	RDNnum	RDSBRatio	Flag2	Translocation Rate	Translocation Rate+2
chr2	72933768	72933943	chr2_72933869_43473	T4-5F-19R.bwa.sam	305460	2	72933869	CTGGAGGAGGAAGGGCCTGAGTCCGAGCAGAAGAAGAAGGGCTCCCATCACATCAACCGGTGGCGCATTG	1004.57	2652.72	3657.3	19404.2	1532.81	4117.06	5649.87	29860.5	1532.98	2124.32	1804.59	1472.16	2115.15	1764.6	1	36.4129	GAGTCCGAGCAGAAGAAGAAGGG	0	23	chr2	72933852	72933875	chr2_72933869_43473	1	+	EMX1T4	T4-5F-19R	GAGTCCGAGCAGAAGAAGAANGG	0	995.066	0	0	0	1.00954	0	2112.54	0	0	1	0	0
chr2	218980327	218980368	chr2_218980352_5941	T4-5F-19R.bwa.sam	334835	2	218980352	TTCTTCTGCAAATGAGGAGGCCGAGCAGAAGAAAGACGGCGACAGATGTTGGGGGGAGGGGACGGTTTGT	29.1083	470.696	499.805	1391.36	39.7925	733.596	773.389	2030.9	30.2861	469.518	119.247	28.267	468.509	115.08	1	11.4516	GAGGCCGAGCAGAAGAAAGACGG	3	23	chr2	218980333	218980356	chr2_218980352_5941	1	+	EMX1T4	T4-5F-19R	GAGTCCGAGCAGAAGAAGAANGG	0	26.8368	3.36512	0	0.111111	2.18733	2.18733	466.91	0	0.004662	1	0.0999999	0.104501
chr5	45358959	45358974	chr5_45358965_1441	T4-5F-19R.bwa.sam	467611	5	45358965	atctgcacaagattgcctttactccatgcctttcttcttctgctctaactctgacaatctgtcttgccat	114.751	6.47786	121.228	324.08	178.183	8.4128	186.596	460.217	6.47786	114.751	27.2642	6.47786	114.414	27.2242	1	4.06761	GAGTTAGAGCAGAAGAAGAAAGG	2	23	chr5	45358958	45358981	chr5_45358965_1441	1	-	EMX1T4	T4-5F-19R	GAGTCCGAGCAGAAGAAGAANGG	0	0	6.47786	0	0	0	114.666	0	0	0	1	0	0
chr15	43817560	43817573	chr15_43817565_419	T4-5F-19R.bwa.sam	201207	15	43817565	TTTATTCATAGTAGACAAGAGTCTAAGCAGAAGAAGAAGAGAGCCACTACCCAACCATCTACTCTTCTAA	1.09366	34.156	35.2496	72.6498	1.17779	49.8038	50.9816	91.0385	1.09366	34.156	6.11189	0.925408	34.156	5.62212	1	4.0586	GAGTCTAAGCAGAAGAAGAAGAG	3	23	chr15	43817548	43817571	chr15_43817565_419	1	+	EMX1T4	T4-5F-19R	GAGTCCGAGCAGAAGAAGAANGG	0	1.09366	0	0	0	0	0	34.156	0	0	1	0	0
chr20	51367357	51367378	chr20_51367361_5421	T4-5F-19R.bwa.sam	353574	20	51367361	GAGAAAGACACAGAAACCGAGCAGAAGAATCCAACCGGGGATTAGGGAAAGCTCCCTGGGGGTACTGGCT	454.46	1.59843	456.058	320.372	685.475	2.01907	687.494	442.213	454.46	1.59843	26.9522	0.168256	1.43018	0.490546	1	5.68853	GAAACCGAGCAGAAGAATCCAAC	7	23	chr20	51367338	51367361	chr20_51367361_5421	1	+	EMX1T4	T4-5F-19R	GAGTCCGAGCAGAAGAAGAANGG	0	454.123	0	0	0	0	0	1.34605	0	0	1	0	0
F2&R2
#BED Chromosome	BED Min.Position	BED Max.Position	BED Name	Filename	WindowIndex	Chromosome	Position	Sequence	+.mi	-.mi	bi.sum.mi	bi.geometric_mean.mi	+.total	-.total	total.sum	total.geometric_mean	primer1.mi	primer2.mi	primer.geometric_mean	primer1E.mi	primer2E.mi	primerE.geometric_mean	IF(AND(primerE.geometric_mean>0)*OR(primer1E.mi>=1,primer2E.mi>=1),1,0)	position.stdev	Off-Target Sequence	Mismatches	Length	BED off-target Chromosome	BED off-target start	BED off-target end	BED off-target name	BED Score	Strand	Cells	Targetsite	Target Sequence	FUPnum	FDPnum	FUNum	FDNnum	FDSBRatio	RUPnum	RDPnum	RUNnum	RDNnum	RDSBRatio	Flag2	Translocation Rate	Translocation Rate+2
chr2	72933822	72933960	chr2_72933869_57523	T4-10F-18R.bwa.sam	250738	2	72933869	CTGGAGGAGGAAGGGCCTGAGTCCGAGCAGAAGAAGAAGGGCTCCCATCACATCAACCGGTGGCGCATTG	686.425	960.852	1647.28	28359.6	1087.63	2159.7	3247.33	53519.5	1091.75	555.526	778.779	1067.21	552.519	767.889	1	29.9653	GAGTCCGAGCAGAAGAAGAAGGG	0	23	chr2	72933852	72933875	chr2_72933869_57523	1	+	EMX1T4	T4-10F-18R	GAGTCCGAGCAGAAGAAGAANGG	0	684.392	0.63001	0	0.00092	0.028637	0	554.323	0	0	1	0.000919154	0.000917016
chr2	218980297	218980359	chr2_218980351_4424	T4-10F-18R.bwa.sam	274443	2	218980351	CTTCTTCTGCAAATGAGGAGGCCGAGCAGAAGAAAGACGGCGACAGATGTTGGGGGGAGGGGACGGTTTG	11.6552	115.034	126.689	1278.64	15.3207	169.387	184.708	1778.91	12.1134	114.576	37.2546	11.6552	114.032	36.4563	1	15.1292	GAGGCCGAGCAGAAGAAAGACGG	3	23	chr2	218980333	218980356	chr2_218980351_4424	1	+	EMX1T4	T4-10F-18R	GAGTCCGAGCAGAAGAAGAANGG	0	11.6266	0.458189	0	0.037825	0	0	114.49	0	0	1	0.0364464	0.0325309
chr5	45358950	45358973	chr5_45358965_1408	T4-10F-18R.bwa.sam	385386	5	45358965	atctgcacaagattgcctttactccatgcctttcttcttctgctctaactctgacaatctgtcttgccat	22.2795	18.0412	40.3207	700.1	30.6128	25.4582	56.0709	974.854	18.1558	22.1649	20.0604	18.0126	22.1363	19.9683	1	6.54873	GAGTTAGAGCAGAAGAAGAAAGG	2	23	chr5	45358958	45358981	chr5_45358965_1408	1	-	EMX1T4	T4-10F-18R	GAGTCCGAGCAGAAGAAGAANGG	0	0.114547	18.0126	0	0.006309	0	22.1649	0	0	0	1	0.00626945	0.00569118
chr15	43817555	43817570	chr15_43817565_421	T4-10F-18R.bwa.sam	163594	15	43817565	TTTATTCATAGTAGACAAGAGTCTAAGCAGAAGAAGAAGAGAGCCACTACCCAACCATCTACTCTTCTAA	3.55097	8.50514	12.0561	191.906	4.83963	11.6838	16.5235	262.587	3.55097	8.50514	5.49559	3.55097	8.44787	5.47705	1	4.51754	GAGTCTAAGCAGAAGAAGAAGAG	3	23	chr15	43817548	43817571	chr15_43817565_421	1	+	EMX1T4	T4-10F-18R	GAGTCCGAGCAGAAGAAGAANGG	0	3.69415	0	0	0	0	0	8.50514	0	0	1	0	0
F2&R1
#BED Chromosome	BED Min.Position	BED Max.Position	BED Name	Filename	WindowIndex	Chromosome	Position	Sequence	+.mi	-.mi	bi.sum.mi	bi.geometric_mean.mi	+.total	-.total	total.sum	total.geometric_mean	primer1.mi	primer2.mi	primer.geometric_mean	primer1E.mi	primer2E.mi	primerE.geometric_mean	IF(AND(primerE.geometric_mean>0)*OR(primer1E.mi>=1,primer2E.mi>=1),1,0)	position.stdev	Off-Target Sequence	Mismatches	Length	BED off-target Chromosome	BED off-target start	BED off-target end	BED off-target name	BED Score	Strand	Cells	Targetsite	Target Sequence	FUPnum	FDPnum	FUNum	FDNnum	FDSBRatio	RUPnum	RDPnum	RUNnum	RDNnum	RDSBRatio	Flag2	Translocation Rate	Translocation Rate+2
chr2	72933753	72933960	chr2_72933869_63377	T4-10F-19R.bwa.sam	283049	2	72933869	CTGGAGGAGGAAGGGCCTGAGTCCGAGCAGAAGAAGAAGGGCTCCCATCACATCAACCGGTGGCGCATTG	687.886	1127.03	1814.92	30746.9	1089.63	2456.78	3546.42	57134.5	1091.81	723.109	888.536	1067.27	719.987	876.595	1	41.9124	GAGTCCGAGCAGAAGAAGAAGGG	0	23	chr2	72933852	72933875	chr2_72933869_63377	1	+	EMX1T4	T4-10F-19R	GAGTCCGAGCAGAAGAAGAANGG	0	684.392	0.63001	0	0.00092	0.343642	0	719.1	0	0	1	0.000919154	0.000917016
chr2	218980328	218980359	chr2_218980352_6004	T4-10F-19R.bwa.sam	309068	2	218980352	TTCTTCTGCAAATGAGGAGGCCGAGCAGAAGAAAGACGGCGACAGATGTTGGGGGGAGGGGACGGTTTGT	12.3998	159.536	171.936	1553.14	16.7239	248.768	265.492	2252.38	12.1134	159.822	43.9999	11.6552	159.479	43.1133	1	8.11309	GAGGCCGAGCAGAAGAAAGACGG	3	23	chr2	218980333	218980356	chr2_218980352_6004	1	+	EMX1T4	T4-10F-19R	GAGTCCGAGCAGAAGAAGAANGG	0	11.6266	0.458189	0	0.037825	0.744558	0.744558	158.934	0	0.004662	1	0.0364464	0.0325309
chr5	45358950	45358974	chr5_45358965_1998	T4-10F-19R.bwa.sam	431265	5	45358965	atctgcacaagattgcctttactccatgcctttcttcttctgctctaactctgacaatctgtcttgccat	39.1752	18.0412	57.2164	928.353	60.7674	25.4582	86.2255	1373.48	18.1558	39.0607	26.6304	18.0126	38.9461	26.4862	1	6.97403	GAGTTAGAGCAGAAGAAGAAAGG	2	23	chr5	45358958	45358981	chr5_45358965_1998	1	-	EMX1T4	T4-10F-19R	GAGTCCGAGCAGAAGAAGAANGG	0	0.114547	18.0126	0	0.006309	0	39.032	0	0	0	1	0.00626945	0.00569118
chr15	43817560	43817566	chr15_43817565_530	T4-10F-19R.bwa.sam	183347	15	43817565	TTTATTCATAGTAGACAAGAGTCTAAGCAGAAGAAGAAGAGAGCCACTACCCAACCATCTACTCTTCTAA	3.55097	11.6266	15.1775	224.375	4.83963	16.953	21.7926	316.304	3.55097	11.6266	6.42538	3.55097	11.6266	6.42538	1	2.05913	GAGTCTAAGCAGAAGAAGAAGAG	3	23	chr15	43817548	43817571	chr15_43817565_530	1	+	EMX1T4	T4-10F-19R	GAGTCCGAGCAGAAGAAGAANGG	0	3.69415	0	0	0	0	0	11.6266	0	0	1	0	0
F1&R2
#BED Chromosome	BED Min.Position	BED Max.Position	BED Name	Filename	WindowIndex	Chromosome	Position	Sequence	+.mi	-.mi	bi.sum.mi	bi.geometric_mean.mi	+.total	-.total	total.sum	total.geometric_mean	primer1.mi	primer2.mi	primer.geometric_mean	primer1E.mi	primer2E.mi	primerE.geometric_mean	IF(AND(primerE.geometric_mean>0)*OR(primer1E.mi>=1,primer2E.mi>=1),1,0)	position.stdev	Off-Target Sequence	Mismatches	Length	BED off-target Chromosome	BED off-target start	BED off-target end	BED off-target name	BED Score	Strand	Cells	Targetsite	Target Sequence	FUPnum	FDPnum	FUNum	FDNnum	FDSBRatio	RUPnum	RDPnum	RUNnum	RDNnum	RDSBRatio	Flag2	Translocation Rate	Translocation Rate+2
chr2	72933822	72933929	chr2_72933869_44662	T4-15F-18R.bwa.sam	149589	2	72933869	CTGGAGGAGGAAGGGCCTGAGTCCGAGCAGAAGAAGAAGGGCTCCCATCACATCAACCGGTGGCGCATTG	1034.64	2027.19	3061.83	21125.1	1679.55	3563.11	5242.66	35683.5	1731.92	1329.91	1517.66	1649.31	1322.71	1477.01	1	22.2292	GAGTCCGAGCAGAAGAAGAAGGG	0	23	chr2	72933852	72933875	chr2_72933869_44662	1	+	EMX1T4	T4-15F-18R	GAGTCCGAGCAGAAGAAGAANGG	0.068556	1030.87	0.411334	0	0.000399	0.068556	0	1327.03	0	0	1	0.000398841	0.000398084
chr2	218980274	218980359	chr2_218980351_4247	T4-15F-18R.bwa.sam	162384	2	218980351	CTTCTTCTGCAAATGAGGAGGCCGAGCAGAAGAAAGACGGCGACAGATGTTGGGGGGAGGGGACGGTTTG	13.9168	277.239	291.156	906.053	20.978	407.495	428.473	1348.65	15.6307	275.525	65.6251	13.574	274.223	61.0107	1	23.9785	GAGGCCGAGCAGAAGAAAGACGG	3	23	chr2	218980333	218980356	chr2_218980351_4247	1	+	EMX1T4	T4-15F-18R	GAGTCCGAGCAGAAGAAGAANGG	0	13.9168	1.234	0.685557	0.081081	0	0	274.086	0	0	1	0.0749999	0.0719501
chr5	45358961	45358981	chr5_45358965_1041	T4-15F-18R.bwa.sam	224441	5	45358965	atctgcacaagattgcctttactccatgcctttcttcttctgctctaactctgacaatctgtcttgccat	53.1307	18.2358	71.3665	454.037	73.0804	27.9707	101.051	659.491	18.3044	53.0621	31.1652	16.4534	52.9935	29.5283	1	5.38888	GAGTTAGAGCAGAAGAAGAAAGG	2	23	chr5	45358958	45358981	chr5_45358965_1041	1	-	EMX1T4	T4-15F-18R	GAGTCCGAGCAGAAGAAGAANGG	1.234	0.47989	18.1673	0	0.025641	0	53.0621	0	0	0	1	0.025	0.0232424
chr15	43817555	43817570	chr15_43817565_360	T4-15F-18R.bwa.sam	94495	15	43817565	TTTATTCATAGTAGACAAGAGTCTAAGCAGAAGAAGAAGAGAGCCACTACCCAACCATCTACTCTTCTAA	4.31901	20.361	24.68	136.788	7.47257	27.9707	35.4433	210.884	4.31901	20.361	9.37761	4.25045	20.2239	9.27151	1	4.95696	GAGTCTAAGCAGAAGAAGAAGAG	3	23	chr15	43817548	43817571	chr15_43817565_360	1	+	EMX1T4	T4-15F-18R	GAGTCCGAGCAGAAGAAGAANGG	0	4.31901	0	0	0	0	0	20.361	0	0	1	0	0
F1&R1
#BED Chromosome	BED Min.Position	BED Max.Position	BED Name	Filename	WindowIndex	Chromosome	Position	Sequence	+.mi	-.mi	bi.sum.mi	bi.geometric_mean.mi	+.total	-.total	total.sum	total.geometric_mean	primer1.mi	primer2.mi	primer.geometric_mean	primer1E.mi	primer2E.mi	primerE.geometric_mean	IF(AND(primerE.geometric_mean>0)*OR(primer1E.mi>=1,primer2E.mi>=1),1,0)	position.stdev	Off-Target Sequence	Mismatches	Length	BED off-target Chromosome	BED off-target start	BED off-target end	BED off-target name	BED Score	Strand	Cells	Targetsite	Target Sequence	FUPnum	FDPnum	FUNum	FDNnum	FDSBRatio	RUPnum	RDPnum	RUNnum	RDNnum	RDSBRatio	Flag2	Translocation Rate	Translocation Rate+2
chr2	72933768	72933929	chr2_72933869_50514	T4-15F-19R.bwa.sam	191591	2	72933869	CTGGAGGAGGAAGGGCCTGAGTCCGAGCAGAAGAAGAAGGGCTCCCATCACATCAACCGGTGGCGCATTG	1038.14	2424.88	3463.02	23143.5	1684.34	4274.1	5958.45	39137.6	1731.92	1731.1	1731.51	1649.31	1723.63	1686.06	1	33.9945	GAGTCCGAGCAGAAGAAGAAGGG	0	23	chr2	72933852	72933875	chr2_72933869_50514	1	+	EMX1T4	T4-15F-19R	GAGTCCGAGCAGAAGAAGAANGG	0.068556	1030.87	0.411334	0	0.000399	0.822668	0	1721.5	0	0	1	0.000398841	0.000398084
chr2	218980328	218980359	chr2_218980352_5792	T4-15F-19R.bwa.sam	207618	2	218980352	TTCTTCTGCAAATGAGGAGGCCGAGCAGAAGAAAGACGGCGACAGATGTTGGGGGGAGGGGACGGTTTGT	15.6993	381.375	397.075	1128.68	24.3373	594.241	618.578	1754.18	14.4652	382.609	74.3945	12.4086	381.787	68.829	1	8.37032	GAGGCCGAGCAGAAGAAAGACGG	3	23	chr2	218980333	218980356	chr2_218980352_5792	1	+	EMX1T4	T4-15F-19R	GAGTCCGAGCAGAAGAAGAANGG	0	13.9168	1.234	0.685557	0.081081	1.78245	1.78245	380.484	0	0.004662	1	0.0749999	0.0719501
chr5	45358961	45358981	chr5_45358965_1631	T4-15F-19R.bwa.sam	285416	5	45358965	atctgcacaagattgcctttactccatgcctttcttcttctgctctaactctgacaatctgtcttgccat	93.5785	18.2358	111.814	602.569	145.269	27.9707	173.24	929.813	18.3044	93.51	41.372	16.4534	93.2357	39.1668	1	5.30379	GAGTTAGAGCAGAAGAAGAAAGG	2	23	chr5	45358958	45358981	chr5_45358965_1631	1	-	EMX1T4	T4-15F-19R	GAGTCCGAGCAGAAGAAGAANGG	1.234	0.47989	18.1673	0	0.025641	0	93.4414	0	0	0	1	0.025	0.0232424
chr15	43817560	43817569	chr15_43817565_469	T4-15F-19R.bwa.sam	120403	15	43817565	TTTATTCATAGTAGACAAGAGTCTAAGCAGAAGAAGAAGAGAGCCACTACCCAACCATCTACTCTTCTAA	4.31901	27.8336	32.1526	159.931	7.47257	40.585	48.0575	254.024	4.31901	27.8336	10.9642	4.25045	27.8336	10.8768	1	2.92575	GAGTCTAAGCAGAAGAAGAAGAG	3	23	chr15	43817548	43817571	chr15_43817565_469	1	+	EMX1T4	T4-15F-19R	GAGTCCGAGCAGAAGAAGAANGG	0	4.31901	0	0	0	0	0	27.8336	0	0	1	0	0
[truncated: 2 more columns]
