# Supplementary material for: PEAC-seq adopts Prime Editor to detect CRISPR off-target and DNA translocation
Source: Nat Commun. 2022 Dec 12;13:7545. doi: 10.1038/s41467-022-35086-8 (PMC9744820; doi:10.1038/s41467-022-35086-8)
Supplement: Supplementary file 8 — Supplementary_data5 [file 41467_2022_35086_MOESM8_ESM.xlsx]

## Sheet: Supplementary Data 5
Supplementary Data 5. In Cellulo RNF2 off-target sites called by PEACSeq 6 set primers
F3&R2
#BED Chromosome	BED Min.Position	BED Max.Position	BED Name	Filename	WindowIndex	Chromosome	Position	Sequence	+.mi	-.mi	bi.sum.mi	bi.geometric_mean.mi	+.total	-.total	total.sum	total.geometric_mean	primer1.mi	primer2.mi	primer.geometric_mean	primer1E.mi	primer2E.mi	primerE.geometric_mean	IF(AND(primerE.geometric_mean>0)*OR(primer1E.mi>=1,primer2E.mi>=1),1,0)	position.stdev	Off-Target Sequence	Mismatches	Length	BED off-target Chromosome	BED off-target start	BED off-target end	BED off-target name	BED Score	Strand	Cells	Targetsite	Target Sequence	FUPnum	FDPnum	FUNum	FDNnum	FDSBRatio	RUPnum	RDPnum	RUNnum	RDNnum	RDSBRatio	Flag2	Translocation Rate	Translocation Rate+2
chr1	185087607	185087650	chr1_185087641_11834	T5-5F-18R.bwa.sam	48133	1	185087641	ACTCAGTTTATATGAGTTACAACGAACACCTCAGGTAATGACTAAGATGACTGCCAAGGGGCATATGAGA	348.605	265.11	613.715	5861.98	647.839	348.553	996.392	9162.9	262.932	350.783	303.697	254.115	349.538	298.032	1	10.8874	GTCATCTTAGTCATTACCTGAGG	0	23	chr1	185087634	185087657	chr1_185087641_11834	1	-	RNF2T5	T5-5F-18R	GTCATCTTAGTCATTACCTGNGG	0	0.622323	261.324	0	0.002375	0	347.464	2.85231	0	0.008141	1	0.00236937	0.00235776
F3&R1
#BED Chromosome	BED Min.Position	BED Max.Position	BED Name	Filename	WindowIndex	Chromosome	Position	Sequence	+.mi	-.mi	bi.sum.mi	bi.geometric_mean.mi	+.total	-.total	total.sum	total.geometric_mean	primer1.mi	primer2.mi	primer.geometric_mean	primer1E.mi	primer2E.mi	primerE.geometric_mean	IF(AND(primerE.geometric_mean>0)*OR(primer1E.mi>=1,primer2E.mi>=1),1,0)	position.stdev	Off-Target Sequence	Mismatches	Length	BED off-target Chromosome	BED off-target start	BED off-target end	BED off-target name	BED Score	Strand	Cells	Targetsite	Target Sequence	FUPnum	FDPnum	FUNum	FDNnum	FDSBRatio	RUPnum	RDPnum	RUNnum	RDNnum	RDSBRatio	Flag2	Translocation Rate	Translocation Rate+2
chr1	185087607	185087677	chr1_185087641_11576	T5-5F-19R.bwa.sam	49859	1	185087641	ACTCAGTTTATATGAGTTACAACGAACACCTCAGGTAATGACTAAGATGACTGCCAAGGGGCATATGAGA	337.922	262.413	600.335	5742.03	637.985	344.923	982.908	9045.47	262.932	337.403	297.849	254.115	335.121	291.821	1	14.2536	GTCATCTTAGTCATTACCTGAGG	0	23	chr1	185087634	185087657	chr1_185087641_11576	1	-	RNF2T5	T5-5F-19R	GTCATCTTAGTCATTACCTGNGG	0	0.622323	261.324	0	0.002375	0	336.936	0.05186	0.103721	0.000154	1	0.00236937	0.00235776
F2&R2
#BED Chromosome	BED Min.Position	BED Max.Position	BED Name	Filename	WindowIndex	Chromosome	Position	Sequence	+.mi	-.mi	bi.sum.mi	bi.geometric_mean.mi	+.total	-.total	total.sum	total.geometric_mean	primer1.mi	primer2.mi	primer.geometric_mean	primer1E.mi	primer2E.mi	primerE.geometric_mean	IF(AND(primerE.geometric_mean>0)*OR(primer1E.mi>=1,primer2E.mi>=1),1,0)	position.stdev	Off-Target Sequence	Mismatches	Length	BED off-target Chromosome	BED off-target start	BED off-target end	BED off-target name	BED Score	Strand	Cells	Targetsite	Target Sequence	FUPnum	FDPnum	FUNum	FDNnum	FDSBRatio	RUPnum	RDPnum	RUNnum	RDNnum	RDSBRatio	Flag2	Translocation Rate	Translocation Rate+2
chr1	185087615	185087650	chr1_185087641_16590	T5-10F-18R.bwa.sam	38351	1	185087641	ACTCAGTTTATATGAGTTACAACGAACACCTCAGGTAATGACTAAGATGACTGCCAAGGGGCATATGAGA	172.587	248.413	421	8159.35	320.965	362.735	683.7	13445.8	249.352	171.648	206.884	243.871	171.039	204.234	1	9.24134	GTCATCTTAGTCATTACCTGAGG	0	23	chr1	185087634	185087657	chr1_185087641_16590	1	-	RNF2T5	T5-10F-18R	GTCATCTTAGTCATTACCTGNGG	0.812056	0.558288	246.408	0	0.00226	0	170.024	1.39572	0	0.008141	1	0.0022549	0.00224242
F2&R1
#BED Chromosome	BED Min.Position	BED Max.Position	BED Name	Filename	WindowIndex	Chromosome	Position	Sequence	+.mi	-.mi	bi.sum.mi	bi.geometric_mean.mi	+.total	-.total	total.sum	total.geometric_mean	primer1.mi	primer2.mi	primer.geometric_mean	primer1E.mi	primer2E.mi	primerE.geometric_mean	IF(AND(primerE.geometric_mean>0)*OR(primer1E.mi>=1,primer2E.mi>=1),1,0)	position.stdev	Off-Target Sequence	Mismatches	Length	BED off-target Chromosome	BED off-target start	BED off-target end	BED off-target name	BED Score	Strand	Cells	Targetsite	Target Sequence	FUPnum	FDPnum	FUNum	FDNnum	FDSBRatio	RUPnum	RDPnum	RUNnum	RDNnum	RDSBRatio	Flag2	Translocation Rate	Translocation Rate+2
chr1	185087615	185087677	chr1_185087641_16332	T5-10F-19R.bwa.sam	39076	1	185087641	ACTCAGTTTATATGAGTTACAACGAACACCTCAGGTAATGACTAAGATGACTGCCAAGGGGCATATGAGA	167.36	247.093	414.453	8013.46	316.144	360.959	677.102	13311.7	249.352	165.101	202.9	243.871	163.985	199.977	1	13.0271	GTCATCTTAGTCATTACCTGAGG	0	23	chr1	185087634	185087657	chr1_185087641_16332	1	-	RNF2T5	T5-10F-19R	GTCATCTTAGTCATTACCTGNGG	0.812056	0.558288	246.408	0	0.00226	0	164.873	0.025377	0.050753	0.000154	1	0.0022549	0.00224242
F1&R2
#BED Chromosome	BED Min.Position	BED Max.Position	BED Name	Filename	WindowIndex	Chromosome	Position	Sequence	+.mi	-.mi	bi.sum.mi	bi.geometric_mean.mi	+.total	-.total	total.sum	total.geometric_mean	primer1.mi	primer2.mi	primer.geometric_mean	primer1E.mi	primer2E.mi	primerE.geometric_mean	IF(AND(primerE.geometric_mean>0)*OR(primer1E.mi>=1,primer2E.mi>=1),1,0)	position.stdev	Off-Target Sequence	Mismatches	Length	BED off-target Chromosome	BED off-target start	BED off-target end	BED off-target name	BED Score	Strand	Cells	Targetsite	Target Sequence	FUPnum	FDPnum	FUNum	FDNnum	FDSBRatio	RUPnum	RDPnum	RUNnum	RDNnum	RDSBRatio	Flag2	Translocation Rate	Translocation Rate+2
chr1	185087604	185087650	chr1_185087641_24636	T5-15F-18R.bwa.sam	30458	1	185087641	ACTCAGTTTATATGAGTTACAACGAACACCTCAGGTAATGACTAAGATGACTGCCAAGGGGCATATGAGA	175.501	463.242	638.743	10997.4	327.876	728.477	1056.35	18849.8	463.371	175.372	285.065	441.567	174.749	277.783	1	11.3054	GTCATCTTAGTCATTACCTGAGG	0	23	chr1	185087634	185087657	chr1_185087641_24636	1	-	RNF2T5	T5-15F-18R	GTCATCTTAGTCATTACCTGNGG	0	0.544472	459.742	32.0979	0.001183	0	173.712	1.426	0	0.008141	1	0.0011816	0.00117778
F1&R1
#BED Chromosome	BED Min.Position	BED Max.Position	BED Name	Filename	WindowIndex	Chromosome	Position	Sequence	+.mi	-.mi	bi.sum.mi	bi.geometric_mean.mi	+.total	-.total	total.sum	total.geometric_mean	primer1.mi	primer2.mi	primer.geometric_mean	primer1E.mi	primer2E.mi	primerE.geometric_mean	IF(AND(primerE.geometric_mean>0)*OR(primer1E.mi>=1,primer2E.mi>=1),1,0)	position.stdev	Off-Target Sequence	Mismatches	Length	BED off-target Chromosome	BED off-target start	BED off-target end	BED off-target name	BED Score	Strand	Cells	Targetsite	Target Sequence	FUPnum	FDPnum	FUNum	FDNnum	FDSBRatio	RUPnum	RDPnum	RUNnum	RDNnum	RDSBRatio	Flag2	Translocation Rate	Translocation Rate+2
chr1	185087604	185087677	chr1_185087641_24378	T5-15F-19R.bwa.sam	32876	1	185087641	ACTCAGTTTATATGAGTTACAACGAACACCTCAGGTAATGACTAAGATGACTGCCAAGGGGCATATGAGA	170.16	461.893	632.054	10812.9	322.949	726.662	1049.61	18684.3	463.371	168.683	279.576	441.567	167.542	271.994	1	14.5202	GTCATCTTAGTCATTACCTGAGG	0	23	chr1	185087634	185087657	chr1_185087641_24378	1	-	RNF2T5	T5-15F-19R	GTCATCTTAGTCATTACCTGNGG	0	0.544472	459.742	32.0979	0.001183	0	168.449	0.025927	0.051854	0.000154	1	0.0011816	0.00117778
[truncated: 3 more columns]
