# Supplementary material for: PEAC-seq adopts Prime Editor to detect CRISPR off-target and DNA translocation
Source: Nat Commun. 2022 Dec 12;13:7545. doi: 10.1038/s41467-022-35086-8 (PMC9744820; doi:10.1038/s41467-022-35086-8)
Supplement: Supplementary file 9 — Supplementary_data6 [file 41467_2022_35086_MOESM9_ESM.xlsx]

## Sheet: Supplementary Data 6
Supplementary Data 6. In Cellulo FANCF off-target sites called by PEACSeq 6 set primers
F3&R2
#BED Chromosome	BED Min.Position	BED Max.Position	BED Name	Filename	WindowIndex	Chromosome	Position	Sequence	+.mi	-.mi	bi.sum.mi	bi.geometric_mean.mi	+.total	-.total	total.sum	total.geometric_mean	primer1.mi	primer2.mi	primer.geometric_mean	primer1E.mi	primer2E.mi	primerE.geometric_mean	IF(AND(primerE.geometric_mean>0)*OR(primer1E.mi>=1,primer2E.mi>=1),1,0)	position.stdev	Off-Target Sequence	Mismatches	Length	BED off-target Chromosome	BED off-target start	BED off-target end	BED off-target name	BED Score	Strand	Cells	Targetsite	Target Sequence	FUPnum	FDPnum	FUNum	FDNnum	FDSBRatio	RUPnum	RDPnum	RUNnum	RDNnum	RDSBRatio	Flag2	Translocation Rate	Translocation Rate+2
chr11	22625759	22625817	chr11_22625789_14233	T6-5F-18R.bwa.sam	203406	11	22625789	CTTGAGACCGCCAGAAGCTCGGAAAAGCGATCCAGGTGCTGCAGAAGGGATTCCATGAGGTGCGCGAAGG	212.802	260.154	472.956	7080.74	556.894	311.294	868.188	12529.9	259.921	213.034	235.313	253.076	211.539	231.377	1	13.7333	GGAATCCCTTCTGCAGCACCTGG	0	23	chr11	22625785	22625808	chr11_22625789_14233	1	-	FANCFT6	T6-5F-18R	GGAATCCCTTCTGCAGCACCNGG	0	0	258.459	0	0	0	212.503	0.398754	0	0.001873	1	0	0
chr18	8707499	8707532	chr18_8707527_2576	T6-5F-18R.bwa.sam	528934	18	8707527	ATCCGGCTCCATCTTTTCTCCACGGAGGGGGCCTGGTGCTGCAGACGGGGTTCCCGGGGTCAGGACGATC	55.1278	30.4715	85.5993	1233.41	69.1506	35.2565	104.407	1485.91	30.4382	55.161	40.9757	5.98132	54.7955	18.1038	1	8.8172	GGAACCCCGTCTGCAGCACCAGG	2	23	chr18	8707523	8707546	chr18_8707527_2576	1	-	FANCFT6	T6-5F-18R	GGAATCCCTTCTGCAGCACCNGG	0	0	30.4382	0	0	0	55.0946	0.03323	0	0.000602	1	0	0
chr17	80950180	80950208	chr17_80950183_592	T6-5F-18R.bwa.sam	523850	17	80950183	GTCTAGATTTCCAGAGGCCCCTCTGCAGCACCAGGCATTCGCCTCTAGGAGTCATCGCTCTTCAGCGGAT	17.8443	1.82762	19.6719	171.857	20.8017	2.19315	22.9948	203.263	17.8443	1.82762	5.71074	0.03323	1.82762	0.246437	1	10.469	AGAGGCCCCTCTGCAGCACCAGG	4	23	chr17	80950160	80950183	chr17_80950183_592	1	+	FANCFT6	T6-5F-18R	GGAATCCCTTCTGCAGCACCNGG	0	17.8443	0	0	0	0	0	1.82762	0	0	1	0	0
F3&R1
#BED Chromosome	BED Min.Position	BED Max.Position	BED Name	Filename	WindowIndex	Chromosome	Position	Sequence	+.mi	-.mi	bi.sum.mi	bi.geometric_mean.mi	+.total	-.total	total.sum	total.geometric_mean	primer1.mi	primer2.mi	primer.geometric_mean	primer1E.mi	primer2E.mi	primerE.geometric_mean	IF(AND(primerE.geometric_mean>0)*OR(primer1E.mi>=1,primer2E.mi>=1),1,0)	position.stdev	Off-Target Sequence	Mismatches	Length	BED off-target Chromosome	BED off-target start	BED off-target end	BED off-target name	BED Score	Strand	Cells	Targetsite	Target Sequence	FUPnum	FDPnum	FUNum	FDNnum	FDSBRatio	RUPnum	RDPnum	RUNnum	RDNnum	RDSBRatio	Flag2	Translocation Rate	Translocation Rate+2
chr11	22625759	22625854	chr11_22625790_14197	T6-5F-19R.bwa.sam	209710	11	22625790	TTGAGACCGCCAGAAGCTCGGAAAAGCGATCCAGGTGCTGCAGAAGGGATTCCATGAGGTGCGCGAAGGC	211.24	260.519	471.76	7059.67	533.434	311.826	845.259	12273.6	259.921	211.838	234.651	253.076	208.017	229.443	1	21.9814	GGAATCCCTTCTGCAGCACCTGG	0	23	chr11	22625785	22625808	chr11_22625790_14197	1	-	FANCFT6	T6-5F-19R	GGAATCCCTTCTGCAGCACCNGG	0	0	258.459	0	0	0	210.642	0.764279	0	0.003615	1	0	0
chr18	8707499	8707531	chr18_8707528_2312	T6-5F-19R.bwa.sam	545816	18	8707528	TCCGGCTCCATCTTTTCTCCACGGAGGGGGCCTGGTGCTGCAGACGGGGTTCCCGGGGTCAGGACGATCC	46.0894	30.7373	76.8267	1132.68	60.5774	35.6221	96.1995	1397.95	30.4382	46.3884	37.5763	5.98132	46.2887	16.6393	1	8.81959	GGAACCCCGTCTGCAGCACCAGG	2	23	chr18	8707523	8707546	chr18_8707528_2312	1	-	FANCFT6	T6-5F-19R	GGAATCCCTTCTGCAGCACCNGG	0	0	30.4382	0	0	0	46.0561	0.299066	0	0.006447	1	0	0
chr17	80950179	80950208	chr17_80950183_574	T6-5F-19R.bwa.sam	540559	17	80950183	GTCTAGATTTCCAGAGGCCCCTCTGCAGCACCAGGCATTCGCCTCTAGGAGTCATCGCTCTTCAGCGGAT	17.8443	1.22949	19.0737	140.957	20.8017	1.59502	22.3967	173.344	17.8443	1.22949	4.68395	0.03323	1.22949	0.202127	1	10.6846	AGAGGCCCCTCTGCAGCACCAGG	4	23	chr17	80950160	80950183	chr17_80950183_574	1	+	FANCFT6	T6-5F-19R	GGAATCCCTTCTGCAGCACCNGG	0	17.8443	0	0	0	0	0	1.22949	0	0	1	0	0
F2&R2
#BED Chromosome	BED Min.Position	BED Max.Position	BED Name	Filename	WindowIndex	Chromosome	Position	Sequence	+.mi	-.mi	bi.sum.mi	bi.geometric_mean.mi	+.total	-.total	total.sum	total.geometric_mean	primer1.mi	primer2.mi	primer.geometric_mean	primer1E.mi	primer2E.mi	primerE.geometric_mean	IF(AND(primerE.geometric_mean>0)*OR(primer1E.mi>=1,primer2E.mi>=1),1,0)	position.stdev	Off-Target Sequence	Mismatches	Length	BED off-target Chromosome	BED off-target start	BED off-target end	BED off-target name	BED Score	Strand	Cells	Targetsite	Target Sequence	FUPnum	FDPnum	FUNum	FDNnum	FDSBRatio	RUPnum	RDPnum	RUNnum	RDNnum	RDSBRatio	Flag2	Translocation Rate	Translocation Rate+2
chr18	8707520	8707532	chr18_8707527_2641	T6-10F-18R.bwa.sam	145476	18	8707527	ATCCGGCTCCATCTTTTCTCCACGGAGGGGGCCTGGTGCTGCAGACGGGGTTCCCGGGGTCAGGACGATC	105.725	62.5811	168.306	1276.38	132.618	68.3804	200.999	1494.29	62.5174	105.789	81.3243	51.8747	105.088	73.8336	1	3.51559	GGAACCCCGTCTGCAGCACCAGG	2	23	chr18	8707523	8707546	chr18_8707527_2641	1	-	FANCFT6	T6-10F-18R	GGAATCCCTTCTGCAGCACCNGG	0	0	41.3596	0	0	0	105.661	0.063728	0	0.000602	1	0	0
chr17	80950180	80950187	chr17_80950180_127	T6-10F-18R.bwa.sam	144152	17	80950180	TGGGTCTAGATTTCCAGAGGCCCCTCTGCAGCACCAGGCATTCGCCTCTAGGAGTCATCGCTCTTCAGCG	4.58843	3.50505	8.09348	62.9285	5.09825	4.20606	9.30432	72.6636	4.58843	3.50505	4.01032	4.58843	3.50505	4.01032	1	2.94392	AGAGGCCCCTCTGCAGCACCAGG	4	23	chr17	80950160	80950183	chr17_80950180_127	1	+	FANCFT6	T6-10F-18R	GGAATCCCTTCTGCAGCACCNGG	0	4.5247	0	0	0	0	0	3.50505	0	0	1	0	0
F2&R1
#BED Chromosome	BED Min.Position	BED Max.Position	BED Name	Filename	WindowIndex	Chromosome	Position	Sequence	+.mi	-.mi	bi.sum.mi	bi.geometric_mean.mi	+.total	-.total	total.sum	total.geometric_mean	primer1.mi	primer2.mi	primer.geometric_mean	primer1E.mi	primer2E.mi	primerE.geometric_mean	IF(AND(primerE.geometric_mean>0)*OR(primer1E.mi>=1,primer2E.mi>=1),1,0)	position.stdev	Off-Target Sequence	Mismatches	Length	BED off-target Chromosome	BED off-target start	BED off-target end	BED off-target name	BED Score	Strand	Cells	Targetsite	Target Sequence	FUPnum	FDPnum	FUNum	FDNnum	FDSBRatio	RUPnum	RDPnum	RUNnum	RDNnum	RDSBRatio	Flag2	Translocation Rate	Translocation Rate+2
chr18	8707520	8707531	chr18_8707528_2377	T6-10F-19R.bwa.sam	158614	18	8707528	TCCGGCTCCATCTTTTCTCCACGGAGGGGGCCTGGTGCTGCAGACGGGGTTCCCGGGGTCAGGACGATCC	88.391	63.0909	151.482	1171.81	116.176	69.0814	185.258	1405.75	62.5174	88.9646	74.5777	51.8747	88.7734	67.8609	1	3.36852	GGAACCCCGTCTGCAGCACCAGG	2	23	chr18	8707523	8707546	chr18_8707528_2377	1	-	FANCFT6	T6-10F-19R	GGAATCCCTTCTGCAGCACCNGG	0	0	41.3596	0	0	0	88.3273	0.573554	0	0.006447	1	0	0
chr17	80950179	80950187	chr17_80950182_109	T6-10F-19R.bwa.sam	157189	17	80950182	GGTCTAGATTTCCAGAGGCCCCTCTGCAGCACCAGGCATTCGCCTCTAGGAGTCATCGCTCTTCAGCGGA	4.58843	2.35794	6.94637	51.614	5.09825	3.05895	8.15721	61.9677	4.58843	2.35794	3.28926	4.58843	2.35794	3.28926	1	3.29983	AGAGGCCCCTCTGCAGCACCAGG	4	23	chr17	80950160	80950183	chr17_80950182_109	1	+	FANCFT6	T6-10F-19R	GGAATCCCTTCTGCAGCACCNGG	0	4.5247	0	0	0	0	0	2.35794	0	0	1	0	0
F1&R2
#BED Chromosome	BED Min.Position	BED Max.Position	BED Name	Filename	WindowIndex	Chromosome	Position	Sequence	+.mi	-.mi	bi.sum.mi	bi.geometric_mean.mi	+.total	-.total	total.sum	total.geometric_mean	primer1.mi	primer2.mi	primer.geometric_mean	primer1E.mi	primer2E.mi	primerE.geometric_mean	IF(AND(primerE.geometric_mean>0)*OR(primer1E.mi>=1,primer2E.mi>=1),1,0)	position.stdev	Off-Target Sequence	Mismatches	Length	BED off-target Chromosome	BED off-target start	BED off-target end	BED off-target name	BED Score	Strand	Cells	Targetsite	Target Sequence	FUPnum	FDPnum	FUNum	FDNnum	FDSBRatio	RUPnum	RDPnum	RUNnum	RDNnum	RDSBRatio	Flag2	Translocation Rate	Translocation Rate+2
chr11	22625738	22625817	chr11_22625793_21566	T6-15F-18R.bwa.sam	62820	11	22625793	AGACCGCCAGAAGCTCGGAAAAGCGATCCAGGTGCTGCAGAAGGGATTCCATGAGGTGCGCGAAGGCCCT	249.169	586.666	835.835	9864.88	650.654	833.548	1484.2	19001.6	587.363	248.472	382.025	541.591	246.728	365.548	1	18.2865	GGAATCCCTTCTGCAGCACCTGG	0	23	chr11	22625785	22625808	chr11_22625793_21566	1	-	FANCFT6	T6-15F-18R	GGAATCCCTTCTGCAGCACCNGG	0	0.310057	584.069	0	0.000531	0	247.851	0.465085	0	0.001873	1	0.000530718	0.000528765
chr18	8707515	8707532	chr18_8707527_2338	T6-15F-18R.bwa.sam	164682	18	8707527	ATCCGGCTCCATCTTTTCTCCACGGAGGGGGCCTGGTGCTGCAGACGGGGTTCCCGGGGTCAGGACGATC	64.4918	26.1223	90.614	1059.03	80.8472	36.9355	117.783	1409.95	26.2773	64.3367	41.1168	24.2232	63.9104	39.3461	1	4.63381	GGAACCCCGTCTGCAGCACCAGG	2	23	chr18	8707523	8707546	chr18_8707527_2338	1	-	FANCFT6	T6-15F-18R	GGAATCCCTTCTGCAGCACCNGG	0	0.193785	26.0835	0	0.007364	0	64.2592	0.038757	0	0.000602	1	0.00731017	0.00685303
chr17	80950176	80950180	chr17_80950176_123	T6-15F-18R.bwa.sam	163201	17	80950176	CTTCTGGGTCTAGATTTCCAGAGGCCCCTCTGCAGCACCAGGCATTCGCCTCTAGGAGTCATCGCTCTTC	2.63548	2.13164	4.76712	61.1555	3.56565	2.55797	6.12362	77.923	2.63548	2.13164	2.37021	2.63548	2.13164	2.37021	1	1.69967	AGAGGCCCCTCTGCAGCACCAGG	4	23	chr17	80950160	80950183	chr17_80950176_123	1	+	FANCFT6	T6-15F-18R	GGAATCCCTTCTGCAGCACCNGG	0	2.63548	0	0	0	0	0	2.13164	0	0	1	0	0
F1&R1
#BED Chromosome	BED Min.Position	BED Max.Position	BED Name	Filename	WindowIndex	Chromosome	Position	Sequence	+.mi	-.mi	bi.sum.mi	bi.geometric_mean.mi	+.total	-.total	total.sum	total.geometric_mean	primer1.mi	primer2.mi	primer.geometric_mean	primer1E.mi	primer2E.mi	primerE.geometric_mean	IF(AND(primerE.geometric_mean>0)*OR(primer1E.mi>=1,primer2E.mi>=1),1,0)	position.stdev	Off-Target Sequence	Mismatches	Length	BED off-target Chromosome	BED off-target start	BED off-target end	BED off-target name	BED Score	Strand	Cells	Targetsite	Target Sequence	FUPnum	FDPnum	FUNum	FDNnum	FDSBRatio	RUPnum	RDPnum	RUNnum	RDNnum	RDSBRatio	Flag2	Translocation Rate	Translocation Rate+2
chr11	22625738	22625854	chr11_22625793_21530	T6-15F-19R.bwa.sam	70719	11	22625793	AGACCGCCAGAAGCTCGGAAAAGCGATCCAGGTGCTGCAGAAGGGATTCCATGAGGTGCGCGAAGGCCCT	247.348	587.092	834.44	9832.32	623.291	834.168	1457.46	18604.6	587.363	247.076	380.951	541.591	242.619	362.492	1	24.9012	GGAATCCCTTCTGCAGCACCTGG	0	23	chr11	22625785	22625808	chr11_22625793_21530	1	-	FANCFT6	T6-15F-19R	GGAATCCCTTCTGCAGCACCNGG	0	0.310057	584.069	0	0.000531	0	245.681	0.891413	0	0.003615	1	0.000530718	0.000528765
chr18	8707515	8707531	chr18_8707528_2074	T6-15F-19R.bwa.sam	185740	18	8707528	TCCGGCTCCATCTTTTCTCCACGGAGGGGGCCTGGTGCTGCAGACGGGGTTCCCGGGGTCAGGACGATCC	53.9498	26.4323	80.3822	974.343	70.8479	37.3618	108.21	1327.48	26.2773	54.1049	37.7058	24.2232	53.9886	36.1632	1	4.43316	GGAACCCCGTCTGCAGCACCAGG	2	23	chr18	8707523	8707546	chr18_8707528_2074	1	-	FANCFT6	T6-15F-19R	GGAATCCCTTCTGCAGCACCNGG	0	0.193785	26.0835	0	0.007364	0	53.7173	0.348814	0	0.006447	1	0.00731017	0.00685303
chr17	80950176	80950179	chr17_80950176_105	T6-15F-19R.bwa.sam	184077	17	80950176	CTTCTGGGTCTAGATTTCCAGAGGCCCCTCTGCAGCACCAGGCATTCGCCTCTAGGAGTCATCGCTCTTC	2.63548	1.43401	4.06949	50.1597	3.56565	1.86034	5.42599	66.453	2.63548	1.43401	1.94405	2.63548	1.43401	1.94405	1	1.24722	AGAGGCCCCTCTGCAGCACCAGG	4	23	chr17	80950160	80950183	chr17_80950176_105	1	+	FANCFT6	T6-15F-19R	GGAATCCCTTCTGCAGCACCNGG	0	2.63548	0	0	0	0	0	1.43401	0	0	1	0	0
[truncated: 2 more columns]
