# Supplementary material for: PEAC-seq adopts Prime Editor to detect CRISPR off-target and DNA translocation
Source: Nat Commun. 2022 Dec 12;13:7545. doi: 10.1038/s41467-022-35086-8 (PMC9744820; doi:10.1038/s41467-022-35086-8)
Supplement: Supplementary file 10 — Supplementary_data7 [file 41467_2022_35086_MOESM10_ESM.xlsx]

## Sheet: Supplementary Data 7
Supplementary Data7. In vivo PCSK9 off-target sites called by PEACSeq 6 set primers
Embryo#5
#BED Chromosome	BED Min.Position	BED Max.Position	BED Name	Filename	WindowIndex	Chromosome	Position	Sequence	+.mi	-.mi	bi.sum.mi	bi.geometric_mean.mi	+.total	-.total	total.sum	total.geometric_mean	primer1.mi	primer2.mi	primer.geometric_mean	primer1E.mi	primer2E.mi	primerE.geometric_mean		position.stdev	Off-Target Sequence	Mismatches	Length	BED off-target Chromosome	BED off-target start	BED off-target end	BED off-target name	BED Score	Strand	Cells	Targetsite	Target Sequence	FUPnum	FDPnum	FUNum	FDNnum	FDSBRatio	RUPnum	RDPnum	RUNnum	RDNnum	RDSBRatio	Flag2	Translocation rate	Sets of primers supporting the callout
F3&R2
chr4	106463794	106463927	chr4_106463871_30968	PCSK9-5-5F-18R.bwa.sam	2728303	4	106463871	agcaacagcagcagcagcggcggcaacagcggcaacagcggcCACCGCAGCCACGCAGAGCAGTGGGTGC	807.861	575.028	1382.89	15263	1367.84	679.209	2047.05	21584.7	807.057	575.831	681.71	730.071	572.482	646.493	1	28.5011	AGCAGCAGCGGCGGCAACAGCGG	0	23	chr4	106463845	106463868	chr4_106463871_30968	1	+	PCSK9	PCSK9-5-5F-18R	AGCAGCAGCGGCGGCAACAGNGG	0	805.539	0.089311	0.669831	0.000111	0	0.848452	574	0	0.001476	1	0.000110988	2
F3&R1
chr4	106463804	106463927	chr4_106463871_26416	PCSK9-5-5F-19R.bwa.sam	3336869	4	106463871	agcaacagcagcagcagcggcggcaacagcggcaacagcggcCACCGCAGCCACGCAGAGCAGTGGGTGC	807.95	371.667	1179.62	12271.4	1368.15	436.908	1805.06	17313.6	807.057	372.56	548.34	730.071	370.684	520.217	1	27.1025	AGCAGCAGCGGCGGCAACAGCGG	0	23	chr4	106463845	106463868	chr4_106463871_26416	1	+	PCSK9	PCSK9-5-5F-19R	AGCAGCAGCGGCGGCAACAGNGG	0	805.539	0.089311	0.669831	0.000111	0	0.937763	370.863	0	0.002522	1	0.000110988	2
F2&R2
chr4	106463794	106463939	chr4_106463871_52492	PCSK9-5-10F-18R.bwa.sam	1783305	4	106463871	agcaacagcagcagcagcggcggcaacagcggcaacagcggcCACCGCAGCCACGCAGAGCAGTGGGTGC	1638.95	532.693	2171.65	22585.3	5005.93	629.253	5635.18	42900.2	1638.17	533.479	934.841	1629.36	530.376	929.608	1	31.7769	AGCAGCAGCGGCGGCAACAGCGG	0	23	chr4	106463845	106463868	chr4_106463871_52492	1	+	PCSK9	PCSK9-5-10F-18R	AGCAGCAGCGGCGGCAACAGNGG	0	1635.02	0	0.082742	0	0	0.786049	531.783	0	0.001476	1	0	2
F2&R1
chr4	106463804	106463939	chr4_106463871_47940	PCSK9-5-10F-19R.bwa.sam	2398021	4	106463871	agcaacagcagcagcagcggcggcaacagcggcaacagcggcCACCGCAGCCACGCAGAGCAGTGGGTGC	1639.04	344.289	1983.33	18157.7	5006.22	404.774	5410.99	34408.5	1638.17	345.158	751.949	1629.36	343.421	748.034	1	30.148	AGCAGCAGCGGCGGCAACAGCGG	0	23	chr4	106463845	106463868	chr4_106463871_47940	1	+	PCSK9	PCSK9-5-10F-19R	AGCAGCAGCGGCGGCAACAGNGG	0	1635.02	0	0.082742	0	0	0.868791	343.586	0	0.002522	1	0	2
chr18	56579118	56579127	chr18_56579118_470	PCSK9-5-10F-19R.bwa.sam	1647661	18	56579118	CCTGTAttttgttttgtgtttttacttttttgttggttgattggtttttattgttgttgctgctgctgtt	0.041371	19.403	19.4444	21.6564	0.041371	23.9124	23.9538	24.0416	19.403	0.041371	0.895947	19.3203	0.041371	0.894035	1	4.5	AACAGCAGCAGCAACAACAATAA	7	23	chr18	56579130	56579153	chr18_56579118_470	1	-	PCSK9	PCSK9-5-10F-19R	AGCAGCAGCGGCGGCAACAGNGG	0	0	19.4444	0.041371	0	0.041371	0.082742	0	0	0	1	0	0
chr15	6269430	6269439	chr15_6269439_77	PCSK9-5-10F-19R.bwa.sam	1152904	15	6269439	caaaaTCCTccaaccaaccaactaaccaatcaaccaCAGCAGCAGCAGCAAACACAGACAGTGTGAAAAG	2.97871	0.206855	3.18557	18.9737	4.38532	0.206855	4.59218	23.0217	2.97871	0.206855	0.784959	2.97871	0.206855	0.784959	1	4.5	AGCAGCAGCAGCAAACACAGACA	7	23	chr15	6269441	6269464	chr15_6269439_77	1	+	PCSK9	PCSK9-5-10F-19R	AGCAGCAGCGGCGGCAACAGNGG	2.97871	1.40661	0	0	0	0	0	0.206855	0	0	1	0	0
chr11	97498608	97498620	chr11_97498617_101	PCSK9-5-10F-19R.bwa.sam	606972	11	97498617	agaccttatcttgaaaaaaacaaaaCCAATCAACCACCAGCAGCAGCAACAAGAAAAAAAGACcaatgaa	4.09573	0.082742	4.17847	14.0712	6.04017	0.082742	6.12291	17.088	4.09573	0.082742	0.582141	4.05436	0.082742	0.579194	1	5.09902	ACCACCAGCAGCAGCAACAAGAA	7	23	chr11	97498614	97498637	chr11_97498617_101	1	+	PCSK9	PCSK9-5-10F-19R	AGCAGCAGCGGCGGCAACAGNGG	4.09573	4.09573	0	0	0	0	0	0.082742	0	0	1	0	0
chr7	128604423	128604428	chr7_128604423_39	PCSK9-5-10F-19R.bwa.sam	3110484	7	128604423	gcaacagcaccaccaccaccagcaccaccaccaccagtaccactaccagcagcagcagcaccaccaccag	1.44799	0.165484	1.61347	11.8322	2.06855	0.206855	2.27541	15.8114	1.44799	0.165484	0.489508	1.44799	0.165484	0.489508	1	2.5	AGCAGCAGCAGCACCACCACCAG	7	23	chr7	128604435	128604458	chr7_128604423_39	1	+	PCSK9	PCSK9-5-10F-19R	AGCAGCAGCGGCGGCAACAGNGG	2.52363	1.44799	0	0	0	0	0	0.165484	0	0	1	0	0
F1&R2
chr4	106463794	106463933	chr4_106463862_19528	PCSK9-5-15F-18R.bwa.sam	1844723	4	106463862	CAcagtagcagcaacagcagcagcagcggcggcaacagcggcaacagcggcCACCGCAGCCACGCAGAGC	381.258	737.985	1119.24	9254.79	527.124	871.7	1398.82	11827	380.169	739.074	530.068	378.85	734.775	527.608	1	28.1179	AGCAGCAGCGGCGGCAACAGCGG	0	23	chr4	106463845	106463868	chr4_106463862_19528	1	+	PCSK9	PCSK9-5-15F-18R	AGCAGCAGCGGCGGCAACAGNGG	0	379.71	1.9487	1.9487	0.005105	0	1.08898	736.724	0	0.001476	1	0.00507907	2
chr6	87111995	87112002	chr6_87111995_20	PCSK9-5-15F-18R.bwa.sam	2173377	6	87111995	agcagcagcagcagcagtagcagcagccgcggcaacagTGGCCCCAGACCCAGTAAAACAGGCAGCATAA	0.114629	1.03167	1.1463	6	0.114629	1.37555	1.49018	6.9282	0.114629	1.03167	0.343888	0.114629	1.03167	0.343888	1	3.5	AGCAGCAGCCGCGGCAACAGTGG	1	23	chr6	87111978	87112001	chr6_87111995_20	1	+	PCSK9	PCSK9-5-15F-18R	AGCAGCAGCGGCGGCAACAGNGG	0	0.114629	0	0	0	0	0	1.03167	0	0	1	0	1
F1&R1
chr4	106463804	106463933	chr4_106463862_14976	PCSK9-5-15F-19R.bwa.sam	2477299	4	106463862	CAcagtagcagcaacagcagcagcagcggcggcaacagcggcaacagcggcCACCGCAGCCACGCAGAGC	381.372	476.973	858.345	7441.41	527.525	560.71	1088.23	9489.08	380.169	478.177	426.366	378.85	475.77	424.553	1	26.9827	AGCAGCAGCGGCGGCAACAGCGG	0	23	chr4	106463845	106463868	chr4_106463862_14976	1	+	PCSK9	PCSK9-5-15F-19R	AGCAGCAGCGGCGGCAACAGNGG	0	379.71	1.9487	1.9487	0.005105	0	1.20361	475.999	0	0.002522	1	0.00507907	2
Embryo#12
#BED Chromosome	BED Min.Position	BED Max.Position	BED Name	Filename	WindowIndex	Chromosome	Position	Sequence	+.mi	-.mi	bi.sum.mi	bi.geometric_mean.mi	+.total	-.total	total.sum	total.geometric_mean	primer1.mi	primer2.mi	primer.geometric_mean	primer1E.mi	primer2E.mi	primerE.geometric_mean		position.stdev	Off-Target Sequence	Mismatches	Length	BED off-target Chromosome	BED off-target start	BED off-target end	BED off-target name	BED Score	Strand	Cells	Targetsite	Target Sequence	FUPnum	FDPnum	FUNum	FDNnum	FDSBRatio	RUPnum	RDPnum	RUNnum	RDNnum	RDSBRatio	Flag2	Translocation rate	Sets of primers supporting the callout
F3&R2
chr4	106463817	106463886	chr4_106463862_20004	PCSK9-12-5F-18R.bwa.sam	4341788	4	106463862	CAcagtagcagcaacagcagcagcagcggcggcaacagcggcaacagcggcCACCGCAGCCACGCAGAGC	373.715	289.68	663.395	9921.43	542.947	341.945	884.892	12992.8	373.35	290.045	329.072	371.361	288.387	327.254	1	15.9901	AGCAGCAGCGGCGGCAACAGCGG	0	23	chr4	106463845	106463868	chr4_106463862_20004	1	+	PCSK9	PCSK9-12-5F-18R	AGCAGCAGCGGCGGCAACAGNGG	0	372.754	0	0.232142	0	0	0.364794	288.851	0	0.001261	1	0	2
F3&R1
chr4	106463821	106463886	chr4_106463866_16894	PCSK9-12-5F-19R.bwa.sam	5443959	4	106463866	gtagcagcaacagcagcagcagcggcggcaacagcggcaacagcggcCACCGCAGCCACGCAGAGCAGTG	373.981	186.277	560.258	7958.83	543.378	215.859	759.237	10327.1	373.35	186.907	264.163	371.361	186.045	262.849	1	14.8428	AGCAGCAGCGGCGGCAACAGCGG	0	23	chr4	106463845	106463868	chr4_106463866_16894	1	+	PCSK9	PCSK9-12-5F-19R	AGCAGCAGCGGCGGCAACAGNGG	0	372.754	0	0.232142	0	0	0.630099	185.813	0.066326	0.003379	1	0	2
F2&R2
chr4	106463817	106463911	chr4_106463874_34214	PCSK9-12-10F-18R.bwa.sam	2794962	4	106463874	aacagcagcagcagcggcggcaacagcggcaacagcggcCACCGCAGCCACGCAGAGCAGTGGGTGCCCA	1105.84	379.117	1484.96	14918.4	2076.83	447.519	2524.35	22212.4	1105.36	379.595	647.758	1100.98	377.425	644.622	1	20.5968	AGCAGCAGCGGCGGCAACAGCGG	0	23	chr4	106463845	106463868	chr4_106463874_34214	1	+	PCSK9	PCSK9-12-10F-18R	AGCAGCAGCGGCGGCAACAGNGG	0.130206	1102.98	0	0	0	0	0.477423	378.032	0	0.001261	1	0	2
chr4	82429631	82429641	chr4_82429641_75	PCSK9-12-10F-18R.bwa.sam	2755363	4	82429641	ctactcttccagaggatccaagtccaaccacccccatcagtgcatgtatctgcagctccagctccagggg	3.21176	0.043402	3.25516	8.60233	3.99299	0.043402	4.03639	9.59166	3.21176	0.043402	0.373359	3.21176	0.043402	0.373359	1	5	ATCTGCAGCTCCAGCTCCAGGGG	7	23	chr4	82429653	82429676	chr4_82429641_75	1	+	PCSK9	PCSK9-12-10F-18R	AGCAGCAGCGGCGGCAACAGNGG	3.21176	3.21176	0	0	0	0	0	0.173608	0.173608	0	1	0	0
chr11	17927740	17927748	chr11_17927740_28	PCSK9-12-10F-18R.bwa.sam	557761	11	17927740	ctcagggcagctagggcctgtggcctctgctactggtggatgggcaaggatattggcaagggggctacct	0.043402	1.17186	1.21526	5.19615	0.043402	1.34546	1.38887	5.56776	1.17186	0.043402	0.225524	1.17186	0.043402	0.225524	1	4	ACCAGTAGCAGAGGCCACAGGCC	7	23	chr11	17927719	17927742	chr11_17927740_28	1	-	PCSK9	PCSK9-12-10F-18R	AGCAGCAGCGGCGGCAACAGNGG	0	0	1.17186	1.17186	0	0.130206	0.130206	0	0	0	1	0	0
F2&R1
chr4	106463821	106463911	chr4_106463874_31104	PCSK9-12-10F-19R.bwa.sam	3950992	4	106463874	aacagcagcagcagcggcggcaacagcggcaacagcggcCACCGCAGCCACGCAGAGCAGTGGGTGCCCA	1106.19	243.79	1349.98	11965	2077.4	282.504	2359.9	17650.7	1105.36	244.614	519.988	1100.98	243.486	517.758	1	18.9296	AGCAGCAGCGGCGGCAACAGCGG	0	23	chr4	106463845	106463868	chr4_106463874_31104	1	+	PCSK9	PCSK9-12-10F-19R	AGCAGCAGCGGCGGCAACAGNGG	0.130206	1102.98	0	0	0	0	0.82464	243.182	0.086804	0.003379	1	0	2
chr2	144916985	144917005	chr2_144917000_71	PCSK9-12-10F-19R.bwa.sam	3283157	2	144917000	cagcagcagcagcaacaTccaccaccacccccaccaccaccactaccaccaccaccaccaccaccaccac	2.99474	0.086804	3.08155	11.7473	3.68918	0.130206	3.81938	15.9687	2.99474	0.086804	0.509859	2.95134	0.086804	0.506151	1	7.36122		7	23	chr2	144916963	144916986	chr2_144917000_71	1	+	PCSK9	PCSK9-12-10F-19R	AGCAGCAGCGGCGGCAACAGNGG	0	2.95134	0	0	0	0	0	0.086804	0.086804	0	1	0	0
chr6	31219925	31219934	chr6_31219934_30	PCSK9-12-10F-19R.bwa.sam	4531806	6	31219934	AGCTCAGGCCTTCCCAAATACTTAACCCCACCACCACCAGCAGCAGCAGCAGCAGGAAGAAGCAGCTGGT	1.08505	0.21701	1.30206	11.1803	1.17186	0.21701	1.38887	11.619	1.08505	0.21701	0.48525	1.08505	0.21701	0.48525	1	4.5	ACCAGCAGCAGCAGCAGCAGGAA	6	23	chr6	31219934	31219957	chr6_31219934_30	1	+	PCSK9	PCSK9-12-10F-19R	AGCAGCAGCGGCGGCAACAGNGG	1.12845	1.12845	0	0	0	0	0	0.347217	0.130206	0	1	0	0
chr15	6269423	6269439	chr15_6269439_32	PCSK9-12-10F-19R.bwa.sam	1899369	15	6269439	caaaaTCCTccaaccaaccaactaaccaatcaaccaCAGCAGCAGCAGCAAACACAGACAGTGTGAAAAG	1.25866	0.130206	1.38887	9.32738	1.47567	0.130206	1.60588	10.0995	1.25866	0.130206	0.404828	1.25866	0.130206	0.404828	1	6.54896	AGCAGCAGCAGCAAACACAGACA	7	23	chr15	6269441	6269464	chr15_6269439_32	1	+	PCSK9	PCSK9-12-10F-19R	AGCAGCAGCGGCGGCAACAGNGG	1.25866	0.651031	0	0	0	0.086804	0	0.130206	0	0	1	0	0
chr7	17208161	17208168	chr7_17208166_25	PCSK9-12-10F-19R.bwa.sam	4845788	7	17208166	caataacaacaacagcagcagcagcaaccaccaccaccacaacaacaacTCTACCACCACCACTAAGAAG	0.998248	0.086804	1.08505	6.78233	1.12845	0.086804	1.21526	7.2111	0.998248	0.086804	0.294367	0.998248	0.043402	0.208149	1	2.94392	AACAGCAGCAGCAGCAACCACCA	7	23	chr7	17208141	17208164	chr7_17208166_25	1	+	PCSK9	PCSK9-12-10F-19R	AGCAGCAGCGGCGGCAACAGNGG	0	0.998248	0	0	0	0	0	0.086804	0	0	1	0	0
F1&R2
chr4	106463817	106463887	chr4_106463862_17079	PCSK9-12-15F-18R.bwa.sam	2993379	4	106463862	CAcagtagcagcaacagcagcagcagcggcggcaacagcggcaacagcggcCACCGCAGCCACGCAGAGC	274.642	287.512	562.153	8537.26	370.819	339.385	710.205	10777.9	274.28	287.874	280.995	273.259	286.228	279.669	1	16.9293	AGCAGCAGCGGCGGCAACAGCGG	0	23	chr4	106463845	106463868	chr4_106463862_17079	1	+	PCSK9	PCSK9-12-15F-18R	AGCAGCAGCGGCGGCAACAGNGG	0.296234	273.49	0.230404	0.296234	0.000842	0	0.362064	286.689	0	0.001261	1	0.000841292	2
F1&R1
chr4	106463821	106463887	chr4_106463862_13969	PCSK9-12-15F-19R.bwa.sam	4139956	4	106463862	CAcagtagcagcaacagcagcagcagcggcggcaacagcggcaacagcggcCACCGCAGCCACGCAGAGC	274.905	184.883	459.788	6849.32	371.247	214.243	585.49	8568.26	274.28	185.508	225.569	273.259	184.653	224.629	1	15.6381	AGCAGCAGCGGCGGCAACAGCGG	0	23	chr4	106463845	106463868	chr4_106463862_13969	1	+	PCSK9	PCSK9-12-15F-19R	AGCAGCAGCGGCGGCAACAGNGG	0.296234	273.49	0.230404	0.296234	0.000842	0	0.625383	184.422	0.06583	0.003379	1	0.000841292	2
