# Supplementary material for: PEAC-seq adopts Prime Editor to detect CRISPR off-target and DNA translocation
Source: Nat Commun. 2022 Dec 12;13:7545. doi: 10.1038/s41467-022-35086-8 (PMC9744820; doi:10.1038/s41467-022-35086-8)
Supplement: Supplementary file 11 — Supplementary_data8 [file 41467_2022_35086_MOESM11_ESM.xlsx]

## Sheet: Supplementary Data 8
Supplementary Data 8. In vivo Pnpla3 off-target sites called by PEACSeq 6 set primers
Embryo #21
#BED Chromosome	BED Min.Position	BED Max.Position	BED Name	Filename	WindowIndex	Chromosome	Position	Sequence	+.mi	-.mi	bi.sum.mi	bi.geometric_mean.mi	+.total	-.total	total.sum	total.geometric_mean	primer1.mi	primer2.mi	primer.geometric_mean	primer1E.mi	primer2E.mi	primerE.geometric_mean		position.stdev	Off-Target Sequence	Mismatches	Length	BED off-target Chromosome	BED off-target start	BED off-target end	BED off-target name	BED Score	Strand	Cells	Targetsite	Target Sequence	FUPnum	FDPnum	FUNum	FDNnum	FDSBRatio	RUPnum	RDPnum	RUNnum	RDNnum	RDSBRatio	Flag2	Translocation rate	Sets of primers supporting the callout
F3&R2
chr15	84172708	84172805	chr15_84172746_43414	mPnpLa3-21-5F-18R.bwa.sam	853820	15	84172746	ACAGGCCCTGGTGTGTTCCTGCTTCATTCCCCTCTTCTCTGGCCTAATCCCTCCTTCCTTCCGAGGCGAG	381.203	358.607	739.809	21696.9	1393.48	503.215	1896.69	49140.2	366.667	373.142	369.891	365.559	371.455	368.496	1	22.6171	GGGATTAGGCCAGAGAAGAGGGG	0	23	chr15	84172739	84172762	chr15_84172746_43414	1	-	mPnpLa3	mPnpLa3-21-5F-18R	GGGATTAGGCCAGAGAAGAGNGG	0	7.6002	357.329	0	0.020826	0.017041	372.12	0	0	0	1	0.0204011	2
chr4	125629381	125629452	chr4_125629416_15020	mPnpLa3-21-5F-18R.bwa.sam	1643235	4	125629416	GGGGCAGCTCCCACTGAACACAGCCTCCCCCCTCTTCTCTGGCCTGCCCTTGTTTGGATCTTTGATTTTC	138.695	117.258	255.953	7483.61	231.056	160.064	391.121	11285.4	117.258	138.695	127.527	116.917	138.218	127.122	1	13.685	AAGGGCAGGCCAGAGAAGAGGGG	6	23	chr4	125629409	125629432	chr4_125629416_15020	1	-	mPnpLa3	mPnpLa3-21-5F-18R	GGGATTAGGCCAGAGAAGAGNGG	0	0	117.104	0	0	0	137.996	0	0	0	1	0	2
F3&R1
chr15	84172708	84172803	chr15_84172745_37153	mPnpLa3-21-5F-19R.bwa.sam	1022441	15	84172745	CACAGGCCCTGGTGTGTTCCTGCTTCATTCCCCTCTTCTCTGGCCTAATCCCTCCTTCCTTCCGAGGCGA	274.51	358.607	633.117	18411.9	630.288	503.215	1133.5	33048.8	366.667	266.45	312.567	365.559	264.576	310.995	1	22.9495	GGGATTAGGCCAGAGAAGAGGGG	0	23	chr15	84172739	84172762	chr15_84172745_37153	1	-	mPnpLa3	mPnpLa3-21-5F-19R	GGGATTAGGCCAGAGAAGAGNGG	0	7.6002	357.329	0	0.020826	0	264.95	0	0	0	1	0.0204011	2
chr4	125629381	125629452	chr4_125629413_11436	mPnpLa3-21-5F-19R.bwa.sam	1966458	4	125629413	GCGGGGGCAGCTCCCACTGAACACAGCCTCCCCCCTCTTCTCTGGCCTGCCCTTGTTTGGATCTTTGATT	77.6209	117.258	194.879	5598.48	110.629	160.064	270.693	7808.93	117.258	77.6209	95.4026	116.917	77.263	95.044	1	13.0188	AAGGGCAGGCCAGAGAAGAGGGG	6	23	chr4	125629409	125629432	chr4_125629413_11436	1	-	mPnpLa3	mPnpLa3-21-5F-19R	GGGATTAGGCCAGAGAAGAGNGG	0	0	117.104	0	0	0	77.0756	0	0	0	1	0	2
F2&R2
chr15	84172682	84172805	chr15_84172745_84827	mPnpLa3-21-10F-18R.bwa.sam	548476	15	84172745	CACAGGCCCTGGTGTGTTCCTGCTTCATTCCCCTCTTCTCTGGCCTAATCCCTCCTTCCTTCCGAGGCGA	621.774	1582.38	2204.16	38173.7	2175.81	2339.17	4514.98	86822.6	1635.16	569.001	964.575	1632.09	566.428	961.489	1	25.4277	GGGATTAGGCCAGAGAAGAGGGG	0	23	chr15	84172739	84172762	chr15_84172745_84827	1	-	mPnpLa3	mPnpLa3-21-10F-18R	GGGATTAGGCCAGAGAAGAGNGG	0	46.8754	1576.56	0	0.028874	0.025984	567.416	0	0	0	1	0.0280637	2
chr4	125629375	125629452	chr4_125629413_28068	mPnpLa3-21-10F-18R.bwa.sam	1054735	4	125629413	GCGGGGGCAGCTCCCACTGAACACAGCCTCCCCCCTCTTCTCTGGCCTGCCCTTGTTTGGATCTTTGATT	212.342	516.98	729.323	12751.1	353.41	695.881	1049.29	19085.3	517.838	211.485	330.93	516.591	210.757	329.962	1	17.8927	AAGGGCAGGCCAGAGAAGAGGGG	6	23	chr4	125629409	125629432	chr4_125629413_28068	1	-	mPnpLa3	mPnpLa3-21-10F-18R	GGGATTAGGCCAGAGAAGAGNGG	0.805508	0.077952	516.071	0	0.000151	0	210.42	0	0	0	1	0.000150977	2
F2&R1
chr15	84172695	84172803	chr15_84172745_78565	mPnpLa3-21-10F-19R.bwa.sam	711662	15	84172745	CACAGGCCCTGGTGTGTTCCTGCTTCATTCCCCTCTTCTCTGGCCTAATCCCTCCTTCCTTCCGAGGCGA	459.062	1582.38	2041.44	32800.7	1012.06	2339.17	3351.23	59214.1	1635.16	406.288	815.073	1632.09	403.43	811.439	1	23.708	GGGATTAGGCCAGAGAAGAGGGG	0	23	chr15	84172739	84172762	chr15_84172745_78565	1	-	mPnpLa3	mPnpLa3-21-10F-19R	GGGATTAGGCCAGAGAAGAGNGG	0	46.8754	1576.56	0	0.028874	0	404.001	0	0	0	1	0.0280637	2
chr4	125629375	125629452	chr4_125629413_24484	mPnpLa3-21-10F-19R.bwa.sam	1367354	4	125629413	GCGGGGGCAGCTCCCACTGAACACAGCCTCCCCCCTCTTCTCTGGCCTGCCCTTGTTTGGATCTTTGATT	119.215	516.98	636.196	9554.21	169.78	695.881	865.661	13228.3	517.838	118.358	247.568	516.591	117.812	246.699	1	17.0436	AAGGGCAGGCCAGAGAAGAGGGG	6	23	chr4	125629409	125629432	chr4_125629413_24484	1	-	mPnpLa3	mPnpLa3-21-10F-19R	GGGATTAGGCCAGAGAAGAGNGG	0.805508	0.077952	516.071	0	0.000151	0	117.526	0	0	0	1	0.000150977	2
F1&R2
chr15	84172735	84172805	chr15_84172746_30981	mPnpLa3-21-15F-18R.bwa.sam	569445	15	84172746	ACAGGCCCTGGTGTGTTCCTGCTTCATTCCCCTCTTCTCTGGCCTAATCCCTCCTTCCTTCCGAGGCGAG	753.841	307.015	1060.86	14049.4	2785.43	382.896	3168.32	30159.6	311.056	749.801	482.939	310.645	746.411	481.527	1	18.3678	GGGATTAGGCCAGAGAAGAGGGG	0	23	chr15	84172739	84172762	chr15_84172746_30981	1	-	mPnpLa3	mPnpLa3-21-15F-18R	GGGATTAGGCCAGAGAAGAGNGG	0	3.76664	305.714	0	0.012169	0.034242	747.746	0	0	0	1	0.0120227	2
chr4	125629378	125629452	chr4_125629416_10575	mPnpLa3-21-15F-18R.bwa.sam	1095542	4	125629416	GGGGCAGCTCCCACTGAACACAGCCTCCCCCCTCTTCTCTGGCCTGCCCTTGTTTGGATCTTTGATTTTC	278.765	83.3454	362.111	4451.43	464.392	103.069	567.461	6389.18	83.4139	278.697	152.47	83.14	277.738	151.958	1	16.0855	AAGGGCAGGCCAGAGAAGAGGGG	6	23	chr4	125629409	125629432	chr4_125629416_10575	1	-	mPnpLa3	mPnpLa3-21-15F-18R	GGGATTAGGCCAGAGAAGAGNGG	0.068484	0.034242	83.0372	0	0.000412	0	277.293	0	0	0	1	0.00041183	2
chr3	121618080	121618101	chr3_121618081_3030	mPnpLa3-21-15F-18R.bwa.sam	997930	3	121618081	ATTAGACTTGGACCTTCCTAGCCGCCTCCCTCTCTTCTCTGGCCTAGTCCTTCCCAAGGATATGGGGAAA	102.658	1.09575	103.754	309.735	132.449	1.36969	133.818	393.345	1.09575	102.658	10.606	1.09575	102.384	10.5918	1	6.75352	AGGACTAGGCCAGAGAAGAGAGG	2	23	chr3	121618074	121618097	chr3_121618081_3030	1	-	mPnpLa3	mPnpLa3-21-15F-18R	GGGATTAGGCCAGAGAAGAGNGG	0	0	53.3493	0	0	0	102.316	0	0	0	1	0	2
F1&R1
chr15	84172735	84172803	chr15_84172746_24720	mPnpLa3-21-15F-19R.bwa.sam	741083	15	84172746	ACAGGCCCTGGTGTGTTCCTGCTTCATTCCCCTCTTCTCTGGCCTAATCCCTCCTTCCTTCCGAGGCGAG	539.451	307.015	846.466	11884.9	1251.86	382.896	1634.76	20218.9	311.056	535.41	408.096	310.645	531.644	406.39	1	18.9704	GGGATTAGGCCAGAGAAGAGGGG	0	23	chr15	84172739	84172762	chr15_84172746_24720	1	-	mPnpLa3	mPnpLa3-21-15F-19R	GGGATTAGGCCAGAGAAGAGNGG	0	3.76664	305.714	0	0.012169	0	532.397	0	0	0	1	0.0120227	2
chr4	125629378	125629452	chr4_125629416_6991	mPnpLa3-21-15F-19R.bwa.sam	1424646	4	125629416	GGGGCAGCTCCCACTGAACACAGCCTCCCCCCTCTTCTCTGGCCTGCCCTTGTTTGGATCTTTGATTTTC	156.042	83.3454	239.387	3330.43	222.403	103.069	325.472	4421.53	83.4139	155.973	114.063	83.14	155.254	113.613	1	15.2205	AAGGGCAGGCCAGAGAAGAGGGG	6	23	chr4	125629409	125629432	chr4_125629416_6991	1	-	mPnpLa3	mPnpLa3-21-15F-19R	GGGATTAGGCCAGAGAAGAGNGG	0.068484	0.034242	83.0372	0	0.000412	0	154.877	0	0	0	1	0.00041183	2
chr3	121618079	121618113	chr3_121618081_4005	mPnpLa3-21-15F-19R.bwa.sam	1298056	3	121618081	ATTAGACTTGGACCTTCCTAGCCGCCTCCCTCTCTTCTCTGGCCTAGTCCTTCCCAAGGATATGGGGAAA	136.044	1.09575	137.14	356.561	186.962	1.36969	188.332	467.333	1.09575	136.044	12.2094	1.09575	135.462	12.1833	1	11.6852	AGGACTAGGCCAGAGAAGAGAGG	2	23	chr3	121618074	121618097	chr3_121618081_4005	1	-	mPnpLa3	mPnpLa3-21-15F-19R	GGGATTAGGCCAGAGAAGAGNGG	0	0	53.3493	0	0	0	135.496	0	0	0	1	0	2
Embryo #31
#BED Chromosome	BED Min.Position	BED Max.Position	BED Name	Filename	WindowIndex	Chromosome	Position	Sequence	+.mi	-.mi	bi.sum.mi	bi.geometric_mean.mi	+.total	-.total	total.sum	total.geometric_mean	primer1.mi	primer2.mi	primer.geometric_mean	primer1E.mi	primer2E.mi	primerE.geometric_mean		position.stdev	Off-Target Sequence	Mismatches	Length	BED off-target Chromosome	BED off-target start	BED off-target end	BED off-target name	BED Score	Strand	Cells	Targetsite	Target Sequence	FUPnum	FDPnum	FUNum	FDNnum	FDSBRatio	RUPnum	RDPnum	RUNnum	RDNnum	RDSBRatio	Flag2	Translocation rate	Sets of primers supporting the callout
F3&R2
chr15	84172738	84172755	chr15_84172746_2040	mPnpLa3-31-5F-18R.bwa.sam	852969	15	84172746	ACAGGCCCTGGTGTGTTCCTGCTTCATTCCCCTCTTCTCTGGCCTAATCCCTCCTTCCTTCCGAGGCGAG	81.2424	38.9421	120.185	954.735	101.803	49.1932	150.997	1201.2	38.9421	81.2424	56.2472	38.8832	80.5943	55.9801	1	4.88083	GGGATTAGGCCAGAGAAGAGGGG	0	23	chr15	84172739	84172762	chr15_84172746_2040	1	-	mPnpLa3	mPnpLa3-31-5F-18R	GGGATTAGGCCAGAGAAGAGNGG	0	0	38.7654	0	0	0	81.1835	0	0	0	1	0	2
chr3	121618067	121618104	chr3_121618081_1694	mPnpLa3-31-5F-18R.bwa.sam	1498057	3	121618081	ATTAGACTTGGACCTTCCTAGCCGCCTCCCTCTCTTCTCTGGCCTAGTCCTTCCCAAGGATATGGGGAAA	55.7915	44.0087	99.8003	841.076	66.1015	53.9652	120.067	1013.78	44.0677	55.7326	49.5581	43.7731	55.3791	49.2353	1	9.42208	AGGACTAGGCCAGAGAAGAGAGG	2	23	chr3	121618074	121618097	chr3_121618081_1694	1	-	mPnpLa3	mPnpLa3-31-5F-18R	GGGATTAGGCCAGAGAAGAGNGG	0	0.058914	43.9498	0	0.001337	0	55.1435	0	0	0	1	0.00133521	2
chr1	91482599	91482618	chr1_91482610_1148	mPnpLa3-31-5F-18R.bwa.sam	81426	1	91482610	CTTCCCAGGGCGTCCCAAACATTCCTGGCCTCTCTTCTCTGGCCTACCTACCAGACTCCTTCTCCTTTCC	48.7808	18.8525	67.6332	514.743	60.7992	22.5051	83.3044	627.873	18.8525	48.7808	30.3255	18.7936	48.4273	30.1682	1	6.35905	GTAGGTAGGCCAGAGAAGAGAGG	5	23	chr1	91482603	91482626	chr1_91482610_1148	1	-	mPnpLa3	mPnpLa3-31-5F-18R	GGGATTAGGCCAGAGAAGAGNGG	0	0	18.7936	0.235656	0	0	48.4862	0	0	0	1	0	2
F3&R1
chr15	84172738	84172751	chr15_84172746_1503	mPnpLa3-31-5F-19R.bwa.sam	1144088	15	84172746	ACAGGCCCTGGTGTGTTCCTGCTTCATTCCCCTCTTCTCTGGCCTAATCCCTCCTTCCTTCCGAGGCGAG	49.6056	38.9421	88.5477	746.031	59.1496	49.1932	108.343	915.609	38.9421	49.6056	43.9516	38.8832	49.1932	43.7354	1	3.7305	GGGATTAGGCCAGAGAAGAGGGG	0	23	chr15	84172739	84172762	chr15_84172746_1503	1	-	mPnpLa3	mPnpLa3-31-5F-19R	GGGATTAGGCCAGAGAAGAGNGG	0	0	38.7654	0	0	0	49.5467	0	0	0	1	0	2
chr3	121618067	121618116	chr3_121618080_1288	mPnpLa3-31-5F-19R.bwa.sam	2012134	3	121618080	CATTAGACTTGGACCTTCCTAGCCGCCTCCCTCTCTTCTCTGGCCTAGTCCTTCCCAAGGATATGGGGAA	31.6957	44.1855	75.8812	635.216	36.291	54.2009	90.4919	752.808	44.0677	31.8135	37.4426	43.7731	31.6368	37.2134	1	15.1135	AGGACTAGGCCAGAGAAGAGAGG	2	23	chr3	121618074	121618097	chr3_121618080_1288	1	-	mPnpLa3	mPnpLa3-31-5F-19R	GGGATTAGGCCAGAGAAGAGNGG	0	0.058914	43.9498	0	0.001337	0	31.4601	0	0.176742	0	1	0.00133521	2
chr1	91482599	91482612	chr1_91482605_595	mPnpLa3-31-5F-19R.bwa.sam	107422	1	91482605	TTCTGCTTCCCAGGGCGTCCCAAACATTCCTGGCCTCTCTTCTCTGGCCTACCTACCAGACTCCTTCTCC	16.2013	18.8525	35.0538	296.648	19.4416	22.5051	41.9468	355.049	18.8525	16.2013	17.4767	18.7936	16.2013	17.4494	1	4.88763	GTAGGTAGGCCAGAGAAGAGAGG	5	23	chr1	91482603	91482626	chr1_91482605_595	1	-	mPnpLa3	mPnpLa3-31-5F-19R	GGGATTAGGCCAGAGAAGAGNGG	0	0	18.7936	0.235656	0	0	16.2013	0	0	0	1	0	2
F2&R2
chr15	84172737	84172755	chr15_84172743_5002	mPnpLa3-31-10F-18R.bwa.sam	450190	15	84172743	CTCACAGGCCCTGGTGTGTTCCTGCTTCATTCCCCTCTTCTCTGGCCTAATCCCTCCTTCCTTCCGAGGC	115.708	303.996	419.704	2235.2	144.992	410.978	555.969	2909.25	303.996	115.708	187.549	302.15	114.785	186.232	1	5.28141	GGGATTAGGCCAGAGAAGAGGGG	0	23	chr15	84172739	84172762	chr15_84172743_5002	1	-	mPnpLa3	mPnpLa3-31-10F-18R	GGGATTAGGCCAGAGAAGAGNGG	0	0	303.073	0	0	0	115.624	0	0	0	1	0	2
chr3	121618070	121618100	chr3_121618080_3958	mPnpLa3-31-10F-18R.bwa.sam	790550	3	121618080	CATTAGACTTGGACCTTCCTAGCCGCCTCCCTCTCTTCTCTGGCCTAGTCCTTCCCAAGGATATGGGGAA	82.0613	250.044	332.105	1707.17	96.9968	342.425	439.422	2172.01	252.729	79.3763	141.636	251.134	78.8728	140.74	1	7.44878	AGGACTAGGCCAGAGAAGAGAGG	2	23	chr3	121618074	121618097	chr3_121618080_3958	1	-	mPnpLa3	mPnpLa3-31-10F-18R	GGGATTAGGCCAGAGAAGAGNGG	0	2.68503	249.456	0	0.010645	0	78.5372	0	0	0	1	0.0105329	2
chr1	91482584	91482618	chr1_91482605_2848	mPnpLa3-31-10F-18R.bwa.sam	42888	1	91482605	TTCTGCTTCCCAGGGCGTCCCAAACATTCCTGGCCTCTCTTCTCTGGCCTACCTACCAGACTCCTTCTCC	69.4752	169.493	238.968	1293.27	86.5923	223.781	310.373	1659.02	169.493	69.4752	108.515	168.821	68.9718	107.907	1	8.82614	GTAGGTAGGCCAGAGAAGAGAGG	5	23	chr1	91482603	91482626	chr1_91482605_2848	1	-	mPnpLa3	mPnpLa3-31-10F-18R	GGGATTAGGCCAGAGAAGAGNGG	0	0	169.241	0	0	0	69.0557	0	0	0	1	0	2
F2&R1
chr15	84172737	84172751	chr15_84172743_4465	mPnpLa3-31-10F-19R.bwa.sam	745285	15	84172743	CTCACAGGCCCTGGTGTGTTCCTGCTTCATTCCCCTCTTCTCTGGCCTAATCCCTCCTTCCTTCCGAGGC	70.6499	303.996	374.646	1746.59	84.2429	410.978	495.221	2217.56	303.996	70.6499	146.551	302.15	70.0626	145.497	1	4.1527	GGGATTAGGCCAGAGAAGAGGGG	0	23	chr15	84172739	84172762	chr15_84172743_4465	1	-	mPnpLa3	mPnpLa3-31-10F-19R	GGGATTAGGCCAGAGAAGAGNGG	0	0	303.073	0	0	0	70.566	0	0	0	1	0	2
chr3	121618070	121618084	chr3_121618080_3548	mPnpLa3-31-10F-19R.bwa.sam	1311751	3	121618080	CATTAGACTTGGACCTTCCTAGCCGCCTCCCTCTCTTCTCTGGCCTAGTCCTTCCCAAGGATATGGGGAA	47.6593	250.044	297.703	1301.01	54.4558	342.425	396.881	1627.44	252.729	44.9743	106.613	251.134	44.8065	106.078	1	3.91015	AGGACTAGGCCAGAGAAGAGAGG	2	23	chr3	121618074	121618097	chr3_121618080_3548	1	-	mPnpLa3	mPnpLa3-31-10F-19R	GGGATTAGGCCAGAGAAGAGNGG	0	2.68503	249.456	0	0.010645	0	44.8065	0	0.251722	0	1	0.0105329	2
chr1	91482584	91482612	chr1_91482605_2295	mPnpLa3-31-10F-19R.bwa.sam	69282	1	91482605	TTCTGCTTCCCAGGGCGTCCCAAACATTCCTGGCCTCTCTTCTCTGGCCTACCTACCAGACTCCTTCTCC	23.0745	169.493	192.567	745.319	27.6894	223.781	251.47	938.142	169.493	23.0745	62.5376	168.821	23.0745	62.4137	1	7.71882	GTAGGTAGGCCAGAGAAGAGAGG	5	23	chr1	91482603	91482626	chr1_91482605_2295	1	-	mPnpLa3	mPnpLa3-31-10F-19R	GGGATTAGGCCAGAGAAGAGNGG	0	0	169.241	0	0	0	23.0745	0	0	0	1	0	2
F1&R2
chr15	84172737	84172768	chr15_84172746_2263	mPnpLa3-31-15F-18R.bwa.sam	525173	15	84172746	ACAGGCCCTGGTGTGTTCCTGCTTCATTCCCCTCTTCTCTGGCCTAATCCCTCCTTCCTTCCGAGGCGAG	127.881	81.8254	209.707	1103.87	160.222	96.3742	256.596	1340.95	81.9181	127.788	102.314	81.5474	126.769	101.674	1	7.82134	GGGATTAGGCCAGAGAAGAGGGG	0	23	chr15	84172739	84172762	chr15_84172746_2263	1	-	mPnpLa3	mPnpLa3-31-15F-18R	GGGATTAGGCCAGAGAAGAGNGG	0	0	81.7327	0	0	0	127.696	0	0	0	1	0	2
chr3	121618067	121618100	chr3_121618081_1707	mPnpLa3-31-15F-18R.bwa.sam	923861	3	121618081	ATTAGACTTGGACCTTCCTAGCCGCCTCCCTCTCTTCTCTGGCCTAGTCCTTCCCAAGGATATGGGGAAA	87.6634	70.52	158.183	848.473	103.88	86.4588	190.339	1022.69	70.52	87.6634	78.6258	69.6859	87.1074	77.9113	1	8.10478	AGGACTAGGCCAGAGAAGAGAGG	2	23	chr3	121618074	121618097	chr3_121618081_1707	1	-	mPnpLa3	mPnpLa3-31-15F-18R	GGGATTAGGCCAGAGAAGAGNGG	0	0	70.3346	0	0	0	86.7368	0	0	0	1	0	2
chr1	91482592	91482618	chr1_91482610_1225	mPnpLa3-31-15F-18R.bwa.sam	49796	1	91482610	CTTCCCAGGGCGTCCCAAACATTCCTGGCCTCTCTTCTCTGGCCTACCTACCAGACTCCTTCTCCTTTCC	76.7287	36.789	113.518	573.338	95.6328	43.0904	138.723	692.734	36.789	76.7287	53.1298	35.955	76.1727	52.3334	1	7.21281	GTAGGTAGGCCAGAGAAGAGAGG	5	23	chr1	91482603	91482626	chr1_91482610_1225	1	-	mPnpLa3	mPnpLa3-31-15F-18R	GGGATTAGGCCAGAGAAGAGNGG	0	0	36.789	0	0	0	76.2653	0	0	0	1	0	2
F1&R1
chr15	84172737	84172768	chr15_84172746_1726	mPnpLa3-31-15F-19R.bwa.sam	820926	15	84172746	ACAGGCCCTGGTGTGTTCCTGCTTCATTCCCCTCTTCTCTGGCCTAATCCCTCCTTCCTTCCGAGGCGAG	78.1187	81.8254	159.944	862.768	93.1308	96.3742	189.505	1022.35	81.9181	78.026	79.9484	81.5474	77.3773	79.435	1	7.54443	GGGATTAGGCCAGAGAAGAGGGG	0	23	chr15	84172739	84172762	chr15_84172746_1726	1	-	mPnpLa3	mPnpLa3-31-15F-19R	GGGATTAGGCCAGAGAAGAGNGG	0	0	81.7327	0	0	0	77.9334	0	0	0	1	0	2
chr3	121618067	121618084	chr3_121618080_1297	mPnpLa3-31-15F-19R.bwa.sam	1445936	3	121618080	CATTAGACTTGGACCTTCCTAGCCGCCTCCCTCTCTTCTCTGGCCTAGTCCTTCCCAAGGATATGGGGAA	49.6698	70.52	120.19	638.667	56.8978	86.4588	143.357	756.876	70.52	49.6698	59.1837	69.6859	49.4844	58.7228	1	4.87179	AGGACTAGGCCAGAGAAGAGAGG	2	23	chr3	121618074	121618097	chr3_121618080_1297	1	-	mPnpLa3	mPnpLa3-31-15F-19R	GGGATTAGGCCAGAGAAGAGNGG	0	0	70.3346	0	0	0	49.4844	0	0.278002	0	1	0	2
chr1	91482592	91482612	chr1_91482605_672	mPnpLa3-31-15F-19R.bwa.sam	76334	1	91482605	TTCTGCTTCCCAGGGCGTCCCAAACATTCCTGGCCTCTCTTCTCTGGCCTACCTACCAGACTCCTTCTCC	25.4836	36.789	62.2725	330.416	30.5803	43.0904	73.6706	391.727	36.789	25.4836	30.6189	35.955	25.4836	30.2698	1	6.15116	GTAGGTAGGCCAGAGAAGAGAGG	5	23	chr1	91482603	91482626	chr1_91482605_672	1	-	mPnpLa3	mPnpLa3-31-15F-19R	GGGATTAGGCCAGAGAAGAGNGG	0	0	36.789	0	0	0	25.4836	0	0	0	1	0	2
