# Supplementary material for: PEAC-seq adopts Prime Editor to detect CRISPR off-target and DNA translocation
Source: Nat Commun. 2022 Dec 12;13:7545. doi: 10.1038/s41467-022-35086-8 (PMC9744820; doi:10.1038/s41467-022-35086-8)
Supplement: Supplementary file 12 — Supplementary_data9 [file 41467_2022_35086_MOESM12_ESM.xlsx]

## Sheet: Supplementary Data 9
Supplementary Data 9. Primers, oligos and vectors used in the development of PEAC-seq technique
	Vector	Nuclease	PEAC-seq tag	Spacer	Scaffold	RT Template	PBS	Linker	3' motif	Terminator	Full length
Vectors used in development of PEAC-seq technique	lenti peg+sgRNA-VEGFA site1	SpCas9+MMLV	ACCAATCCACCAACCTCATAC	GGGTGGGGGGAGTTTGCTCC	GTTTGAGAGCTATGCTGCGGCCGCAGCATAGCAAGTTCAAATAAGGCTAGTCCGTTATCAACTTGGCGGCCGCCAAGTGGCACCGAGTCGGtgc	GTATGAGGTTGGTGGATTGGT	GCAAACTCCCCCC	no	no	tttttttt	gacattgattattgactagttattaatagtaatcaattacggggtcattagttcatagcccatatatggagttccgcgttacataacttacggtaaatggcccgcctggctgaccgcccaacgacccccgcccattgacgtcaataatgacgtatgttcccatagtaacgccaatagggactttccattgacgtcaatgggtggagtatttacggtaaactgcccacttggcagtacatcaagtgtatcatatgccaagtacgccccctattgacgtcaatgacggtaaatggcccgcctggcattatgcccagtacatgaccttatgggactttcctacttggcagtacatctacgtattagtcatcgctattaccatggtgatgcggttttggcagt…
	lenti peg+sgRNA-VEGFA site2	SpCas9+MMLV	ACCAATCCACCAACCTCATAC	GACCCCCTCCACCCCGCCTC	GTTTGAGAGCTATGCTGCGGCCGCAGCATAGCAAGTTCAAATAAGGCTAGTCCGTTATCAACTTGGCGGCCGCCAAGTGGCACCGAGTCGGtgc	GTATGAGGTTGGTGGATTGGT	GCGGGGTGGAGGG	no	no	tttttttt	gacattgattattgactagttattaatagtaatcaattacggggtcattagttcatagcccatatatggagttccgcgttacataacttacggtaaatggcccgcctggctgaccgcccaacgacccccgcccattgacgtcaataatgacgtatgttcccatagtaacgccaatagggactttccattgacgtcaatgggtggagtatttacggtaaactgcccacttggcagtacatcaagtgtatcatatgccaagtacgccccctattgacgtcaatgacggtaaatggcccgcctggcattatgcccagtacatgaccttatgggactttcctacttggcagtacatctacgtattagtcatcgctattaccatggtgatgcggttttggcagt…
	lenti peg+sgRNA-VEGFA site3	SpCas9+MMLV	ACCAATCCACCAACCTCATAC	GGTGAGTGAGTGTGTGCGTG	GTTTGAGAGCTATGCTGCGGCCGCAGCATAGCAAGTTCAAATAAGGCTAGTCCGTTATCAACTTGGCGGCCGCCAAGTGGCACCGAGTCGGtgc	GTATGAGGTTGGTGGATTGGT	GCACACACTCACT	no	no	tttttttt	gacattgattattgactagttattaatagtaatcaattacggggtcattagttcatagcccatatatggagttccgcgttacataacttacggtaaatggcccgcctggctgaccgcccaacgacccccgcccattgacgtcaataatgacgtatgttcccatagtaacgccaatagggactttccattgacgtcaatgggtggagtatttacggtaaactgcccacttggcagtacatcaagtgtatcatatgccaagtacgccccctattgacgtcaatgacggtaaatggcccgcctggcattatgcccagtacatgaccttatgggactttcctacttggcagtacatctacgtattagtcatcgctattaccatggtgatgcggttttggcagt…
	lenti peg+sgRNA-EMX1	SpCas9+MMLV	ACCAATCCACCAACCTCATAC	GAGTCCGAGCAGAAGAAGAA	GTTTGAGAGCTATGCTGCGGCCGCAGCATAGCAAGTTCAAATAAGGCTAGTCCGTTATCAACTTGGCGGCCGCCAAGTGGCACCGAGTCGGtgc	GTATGAGGTTGGTGGATTGGT	TTCTTCTGCTCGGA	no	no	tttttttt	gacattgattattgactagttattaatagtaatcaattacggggtcattagttcatagcccatatatggagttccgcgttacataacttacggtaaatggcccgcctggctgaccgcccaacgacccccgcccattgacgtcaataatgacgtatgttcccatagtaacgccaatagggactttccattgacgtcaatgggtggagtatttacggtaaactgcccacttggcagtacatcaagtgtatcatatgccaagtacgccccctattgacgtcaatgacggtaaatggcccgcctggcattatgcccagtacatgaccttatgggactttcctacttggcagtacatctacgtattagtcatcgctattaccatggtgatgcggttttggcagt…
	lenti peg+sgRNA-RNF2	SpCas9+MMLV	ACCAATCCACCAACCTCATAC	GTCATCTTAGTCATTACCTG	GTTTGAGAGCTATGCTGCGGCCGCAGCATAGCAAGTTCAAATAAGGCTAGTCCGTTATCAACTTGGCGGCCGCCAAGTGGCACCGAGTCGGtgc	GTATGAGGTTGGTGGATTGGT	GTAATGACTAAGATG	no	no	tttttttt	gacattgattattgactagttattaatagtaatcaattacggggtcattagttcatagcccatatatggagttccgcgttacataacttacggtaaatggcccgcctggctgaccgcccaacgacccccgcccattgacgtcaataatgacgtatgttcccatagtaacgccaatagggactttccattgacgtcaatgggtggagtatttacggtaaactgcccacttggcagtacatcaagtgtatcatatgccaagtacgccccctattgacgtcaatgacggtaaatggcccgcctggcattatgcccagtacatgaccttatgggactttcctacttggcagtacatctacgtattagtcatcgctattaccatggtgatgcggttttggcagt…
	lenti peg+sgRNA-FANCF	SpCas9+MMLV	ACCAATCCACCAACCTCATAC	GGAATCCCTTCTGCAGCACC	GTTTGAGAGCTATGCTGCGGCCGCAGCATAGCAAGTTCAAATAAGGCTAGTCCGTTATCAACTTGGCGGCCGCCAAGTGGCACCGAGTCGGtgc	GTATGAGGTTGGTGGATTGGT	GCTGCAGAAGGGA	no	no	tttttttt	gacattgattattgactagttattaatagtaatcaattacggggtcattagttcatagcccatatatggagttccgcgttacataacttacggtaaatggcccgcctggctgaccgcccaacgacccccgcccattgacgtcaataatgacgtatgttcccatagtaacgccaatagggactttccattgacgtcaatgggtggagtatttacggtaaactgcccacttggcagtacatcaagtgtatcatatgccaagtacgccccctattgacgtcaatgacggtaaatggcccgcctggcattatgcccagtacatgaccttatgggactttcctacttggcagtacatctacgtattagtcatcgctattaccatggtgatgcggttttggcagt…
	lenti peg+sgRNA-HEK293 site1	SpCas9+MMLV	ACCAATCCACCAACCTCATAC	GGGAAAGACCCAGCATCCGT	GTTTGAGAGCTATGCTGCGGCCGCAGCATAGCAAGTTCAAATAAGGCTAGTCCGTTATCAACTTGGCGGCCGCCAAGTGGCACCGAGTCGGtgc	GTATGAGGTTGGTGGATTGGT	GATGCTGGGTCTT	no	no	tttttttt	gacattgattattgactagttattaatagtaatcaattacggggtcattagttcatagcccatatatggagttccgcgttacataacttacggtaaatggcccgcctggctgaccgcccaacgacccccgcccattgacgtcaataatgacgtatgttcccatagtaacgccaatagggactttccattgacgtcaatgggtggagtatttacggtaaactgcccacttggcagtacatcaagtgtatcatatgccaagtacgccccctattgacgtcaatgacggtaaatggcccgcctggcattatgcccagtacatgaccttatgggactttcctacttggcagtacatctacgtattagtcatcgctattaccatggtgatgcggttttggcagt…
	lenti peg+sgRNA-HEK293 site2	SpCas9+MMLV	ACCAATCCACCAACCTCATAC	GAACACAAAGCATAGACTGC	GTTTGAGAGCTATGCTGCGGCCGCAGCATAGCAAGTTCAAATAAGGCTAGTCCGTTATCAACTTGGCGGCCGCCAAGTGGCACCGAGTCGGtgc	GTATGAGGTTGGTGGATTGGT	GTCTATGCTTTGT	no	no	tttttttt	gacattgattattgactagttattaatagtaatcaattacggggtcattagttcatagcccatatatggagttccgcgttacataacttacggtaaatggcccgcctggctgaccgcccaacgacccccgcccattgacgtcaataatgacgtatgttcccatagtaacgccaatagggactttccattgacgtcaatgggtggagtatttacggtaaactgcccacttggcagtacatcaagtgtatcatatgccaagtacgccccctattgacgtcaatgacggtaaatggcccgcctggcattatgcccagtacatgaccttatgggactttcctacttggcagtacatctacgtattagtcatcgctattaccatggtgatgcggttttggcagt…
	lenti peg+sgRNA-HEK293 site3	SpCas9+MMLV	ACCAATCCACCAACCTCATAC	GGCCCAGACTGAGCACGTGA	GTTTGAGAGCTATGCTGCGGCCGCAGCATAGCAAGTTCAAATAAGGCTAGTCCGTTATCAACTTGGCGGCCGCCAAGTGGCACCGAGTCGGtgc	GTATGAGGTTGGTGGATTGGT	CGTGCTCAGTCTG	no	no	tttttttt	gacattgattattgactagttattaatagtaatcaattacggggtcattagttcatagcccatatatggagttccgcgttacataacttacggtaaatggcccgcctggctgaccgcccaacgacccccgcccattgacgtcaataatgacgtatgttcccatagtaacgccaatagggactttccattgacgtcaatgggtggagtatttacggtaaactgcccacttggcagtacatcaagtgtatcatatgccaagtacgccccctattgacgtcaatgacggtaaatggcccgcctggcattatgcccagtacatgaccttatgggactttcctacttggcagtacatctacgtattagtcatcgctattaccatggtgatgcggttttggcagt…
	lenti peg+sgRNA-HEK293 site4	SpCas9+MMLV	ACCAATCCACCAACCTCATAC	GGCACTGCGGCTGGAGGTGG	GTTTGAGAGCTATGCTGCGGCCGCAGCATAGCAAGTTCAAATAAGGCTAGTCCGTTATCAACTTGGCGGCCGCCAAGTGGCACCGAGTCGGtgc	GTATGAGGTTGGTGGATTGGT	CCTCCAGCCGCAG	no	no	tttttttt	gacattgattattgactagttattaatagtaatcaattacggggtcattagttcatagcccatatatggagttccgcgttacataacttacggtaaatggcccgcctggctgaccgcccaacgacccccgcccattgacgtcaataatgacgtatgttcccatagtaacgccaatagggactttccattgacgtcaatgggtggagtatttacggtaaactgcccacttggcagtacatcaagtgtatcatatgccaagtacgccccctattgacgtcaatgacggtaaatggcccgcctggcattatgcccagtacatgaccttatgggactttcctacttggcagtacatctacgtattagtcatcgctattaccatggtgatgcggttttggcagt…
	peg-Cas9-MMLV-hMLH1dn-VEGFA site2	SpCas9+MMLV+hMLH1dn	ACCAATCCACCAACCTCATAC	GACCCCCTCCACCCCGCCTC	GTTTGAGAGCTATGCTGCGGCCGCAGCATAGCAAGTTCAAATAAGGCTAGTCCGTTATCAACTTGGCGGCCGCCAAGTGGCACCGAGTCGGtgc	GTATGAGGTTGGTGGATTGGT	GCGGGGTGGAGGG	no	no	tttttttt	gacattgattattgactagttattaatagtaatcaattacggggtcattagttcatagcccatatatggagttccgcgttacataacttacggtaaatggcccgcctggctgaccgcccaacgacccccgcccattgacgtcaataatgacgtatgttcccatagtaacgccaatagggactttccattgacgtcaatgggtggagtatttacggtaaactgcccacttggcagtacatcaagtgtatcatatgccaagtacgccccctattgacgtcaatgacggtaaatggcccgcctggcattatgcccagtacatgaccttatgggactttcctacttggcagtacatctacgtattagtcatcgctattaccatggtgatgcggttttggcagt…
	epegQ1-Cas9-MMLV-VEGFA site2	SpCas9+MMLV	ACCAATCCACCAACCTCATAC	GACCCCCTCCACCCCGCCTC	GTTTGAGAGCTATGCTGCGGCCGCAGCATAGCAAGTTCAAATAAGGCTAGTCCGTTATCAACTTGGCGGCCGCCAAGTGGCACCGAGTCGGtgc	GTATGAGGTTGGTGGATTGGT	GCGGGGTGGAGGG	AACAATCT	TTGACGCGGTTCTATCTAGTTACGCGTTAAACCAACTAGAAA	tttttttt	gacattgattattgactagttattaatagtaatcaattacggggtcattagttcatagcccatatatggagttccgcgttacataacttacggtaaatggcccgcctggctgaccgcccaacgacccccgcccattgacgtcaataatgacgtatgttcccatagtaacgccaatagggactttccattgacgtcaatgggtggagtatttacggtaaactgcccacttggcagtacatcaagtgtatcatatgccaagtacgccccctattgacgtcaatgacggtaaatggcccgcctggcattatgcccagtacatgaccttatgggactttcctacttggcagtacatctacgtattagtcatcgctattaccatggtgatgcggttttggcagt…
	epegQ1-Cas9-MMLV-hMLH1dn-VEGFA site2	SpCas9+MMLV+hMLH1dn	ACCAATCCACCAACCTCATAC	GACCCCCTCCACCCCGCCTC	GTTTGAGAGCTATGCTGCGGCCGCAGCATAGCAAGTTCAAATAAGGCTAGTCCGTTATCAACTTGGCGGCCGCCAAGTGGCACCGAGTCGGtgc	GTATGAGGTTGGTGGATTGGT	GCGGGGTGGAGGG	AACAATCT	TTGACGCGGTTCTATCTAGTTACGCGTTAAACCAACTAGAAA	tttttttt	gacattgattattgactagttattaatagtaatcaattacggggtcattagttcatagcccatatatggagttccgcgttacataacttacggtaaatggcccgcctggctgaccgcccaacgacccccgcccattgacgtcaataatgacgtatgttcccatagtaacgccaatagggactttccattgacgtcaatgggtggagtatttacggtaaactgcccacttggcagtacatcaagtgtatcatatgccaagtacgccccctattgacgtcaatgacggtaaatggcccgcctggcattatgcccagtacatgaccttatgggactttcctacttggcagtacatctacgtattagtcatcgctattaccatggtgatgcggttttggcagt…
	epegQ1-Cas9-MMLV-EMX1	SpCas9+MMLV	ACCAATCCACCAACCTCATAC	GAGTCCGAGCAGAAGAAGAA	GTTTGAGAGCTATGCTGCGGCCGCAGCATAGCAAGTTCAAATAAGGCTAGTCCGTTATCAACTTGGCGGCCGCCAAGTGGCACCGAGTCGGtgc	GTATGAGGTTGGTGGATTGGT	TTCTTCTGCTCGGA	AACAATCT	TTGACGCGGTTCTATCTAGTTACGCGTTAAACCAACTAGAAA	tttttttt	gacattgattattgactagttattaatagtaatcaattacggggtcattagttcatagcccatatatggagttccgcgttacataacttacggtaaatggcccgcctggctgaccgcccaacgacccccgcccattgacgtcaataatgacgtatgttcccatagtaacgccaatagggactttccattgacgtcaatgggtggagtatttacggtaaactgcccacttggcagtacatcaagtgtatcatatgccaagtacgccccctattgacgtcaatgacggtaaatggcccgcctggcattatgcccagtacatgaccttatgggactttcctacttggcagtacatctacgtattagtcatcgctattaccatggtgatgcggttttggcagt…
	epegQ1-Cas9-MMLVDetla-hMLH1dn-VEGFA site2	SpCas9-NC-MMLVDetla+hMLH1dn	ACCAATCCACCAACCTCATAC	GACCCCCTCCACCCCGCCTC	GTTTGAGAGCTATGCTGCGGCCGCAGCATAGCAAGTTCAAATAAGGCTAGTCCGTTATCAACTTGGCGGCCGCCAAGTGGCACCGAGTCGGtgc	GTATGAGGTTGGTGGATTGGT	GCGGGGTGGAGGG	AACAATCT	TTGACGCGGTTCTATCTAGTTACGCGTTAAACCAACTAGAAA	tttttttt	acatttccccgaaaagtgccacctgacgtcgacggatcgggagatcgatctcccgatcccctagggtctactctcagtacaatctgctctgatgccgcatagttaagccagtatctgctccctgcttgtgtgttggaggtcgctgagtagtgcgcgagcaaaatttaagctacaacaaggcaaggcttgaccgacaattgcatgaagaatctgcttagggttaggcgttttgcgctgcttcgcgatgtacgggccagatataagagggcctatttcccatgattccttcatatttgcatatacgatacaaggctgttagagagataattagaattaatttgactgtaaacacaaagatattagtacaaaatacgtgacgtagaaagtaataatttcttg…
	epegQ1-Cas9-MMLVDetla-hMLH1dn-EMX1	SpCas9-NC-MMLVDetla+hMLH1dn	ACCAATCCACCAACCTCATAC	GAGTCCGAGCAGAAGAAGAA	GTTTGAGAGCTATGCTGCGGCCGCAGCATAGCAAGTTCAAATAAGGCTAGTCCGTTATCAACTTGGCGGCCGCCAAGTGGCACCGAGTCGGtgc	GTATGAGGTTGGTGGATTGGT	TTCTTCTGCTCGGA	AACAATCT	TTGACGCGGTTCTATCTAGTTACGCGTTAAACCAACTAGAAA	tttttttt	acatttccccgaaaagtgccacctgacgtcgacggatcgggagatcgatctcccgatcccctagggtctactctcagtacaatctgctctgatgccgcatagttaagccagtatctgctccctgcttgtgtgttggaggtcgctgagtagtgcgcgagcaaaatttaagctacaacaaggcaaggcttgaccgacaattgcatgaagaatctgcttagggttaggcgttttgcgctgcttcgcgatgtacgggccagatataagagggcctatttcccatgattccttcatatttgcatatacgatacaaggctgttagagagataattagaattaatttgactgtaaacacaaagatattagtacaaaatacgtgacgtagaaagtaataatttcttg…
	peg-Cas9-MMLVDetla-hMLH1dn-VEGFA site2	SpCas9-NC-MMLVDetla+hMLH1dn	ACCAATCCACCAACCTCATAC	GACCCCCTCCACCCCGCCTC	GTTTGAGAGCTATGCTGCGGCCGCAGCATAGCAAGTTCAAATAAGGCTAGTCCGTTATCAACTTGGCGGCCGCCAAGTGGCACCGAGTCGGtgc	GTATGAGGTTGGTGGATTGGT	GCGGGGTGGAGGG	no	no	tttttttt	acatttccccgaaaagtgccacctgacgtcgacggatcgggagatcgatctcccgatcccctagggtctactctcagtacaatctgctctgatgccgcatagttaagccagtatctgctccctgcttgtgtgttggaggtcgctgagtagtgcgcgagcaaaatttaagctacaacaaggcaaggcttgaccgacaattgcatgaagaatctgcttagggttaggcgttttgcgctgcttcgcgatgtacgggccagatataagagggcctatttcccatgattccttcatatttgcatatacgatacaaggctgttagagagataattagaattaatttgactgtaaacacaaagatattagtacaaaatacgtgacgtagaaagtaataatttcttg…
	peg-Cas9-MMLVDetla-EMX1	SpCas9-NC-MMLVDetla+hMLH1dn	ACCAATCCACCAACCTCATAC	GAGTCCGAGCAGAAGAAGAA	GTTTGAGAGCTATGCTGCGGCCGCAGCATAGCAAGTTCAAATAAGGCTAGTCCGTTATCAACTTGGCGGCCGCCAAGTGGCACCGAGTCGGtgc	GTATGAGGTTGGTGGATTGGT	TTCTTCTGCTCGGA	no	no	tttttttt	acattgattattgactagttattaatagtaatcaattacggggtcattagttcatagcccatatatggagttccgcgttacataacttacggtaaatggcccgcctggctgaccgcccaacgacccccgcccattgacgtcaataatgacgtatgttcccatagtaacgccaatagggactttccattgacgtcaatgggtggagtatttacggtaaactgcccacttggcagtacatcaagtgtatcatatgccaagtacgccccctattgacgtcaatgacggtaaatggcccgcctggcattatgcccagtacatgaccttatgggactttcctacttggcagtacatctacgtattagtcatcgctattaccatggtgatgcggttttggcagta…
	Names	Sequences	Notes
Primers used in development of PEAC-seq technique	Tn5 primeA	5phos'-CTGTCTCTTATACACATCT	tn5 assembly adaptor A: 5 phos' indicate for 5' phosphate
	PegTn5 primeB(8N)	ACACTCTTTCCCTACACGACGCTCTTCCGATCTNNNNNNNAGATGTGTATAAGAGACAG	tn5 assembly adaptor B: 8N umi
	Off target universal primer	ACACTCTTTCCCTACACGACGC	PEACseq primer binding at Tn5 adaptor
	PEAC 15F (F1)	GTGACTGGAGTTCAGACGTGTGCTCTTCCGATCTACCAATCCACCAAC*C	* indicate for thiophosphate modificaiton
	PEAC 18R (R2)	GTGACTGGAGTTCAGACGTGTGCTCTTCCGATCTGTATGAGGTTGGTGGAT*T	* indicate for thiophosphate modificaiton
	PEAC 19R (R1)	GTGACTGGAGTTCAGACGTGTGCTCTTCCGATCTGTATGAGGTTGGTGGATT*G	* indicate for thiophosphate modificaiton
	PEAC VEGFA T1 5F (F3)	GTGACTGGAGTTCAGACGTGTGCTCTTCCGATCTGTGGGGGGAGTTTGCACCA*A	* indicate for thiophosphate modificaiton
	PEAC VEGFA T1 10F (F2)	GTGACTGGAGTTCAGACGTGTGCTCTTCCGATCTGGGAGTTTGCACCAATCCA*C	* indicate for thiophosphate modificaiton
	PEAC VEGFA T2 5F (F3)	GTGACTGGAGTTCAGACGTGTGCTCTTCCGATCTCCCCCTCCACCCCGCACCA*A	* indicate for thiophosphate modificaiton
	PEAC VEGFA T2 10F (F2)	GTGACTGGAGTTCAGACGTGTGCTCTTCCGATCTTCCACCCCGCACCAATCCA*C	* indicate for thiophosphate modificaiton
	PEAC VEGFA T3 5F (F3)	GTGACTGGAGTTCAGACGTGTGCTCTTCCGATCTTGAGTGAGTGTGTGCACCA*A	* indicate for thiophosphate modificaiton
	PEAC VEGFA T3 10F (F2)	GTGACTGGAGTTCAGACGTGTGCTCTTCCGATCTGAGTGTGTGCACCAATCCA*C	* indicate for thiophosphate modificaiton
	PEAC EMX1 5F (F3)	GTGACTGGAGTTCAGACGTGTGCTCTTCCGATCTGTCCGAGCAGAAGAAACCA*A	* indicate for thiophosphate modificaiton
	PEAC EMX1 10F (F2)	GTGACTGGAGTTCAGACGTGTGCTCTTCCGATCTAGCAGAAGAAACCAATCCA*C	* indicate for thiophosphate modificaiton
	PEAC RNF2 5F (F3)	GTGACTGGAGTTCAGACGTGTGCTCTTCCGATCTCATCTTAGTCATTACACCA*A	* indicate for thiophosphate modificaiton
	PEAC RNF2 10F (F2)	GTGACTGGAGTTCAGACGTGTGCTCTTCCGATCTTAGTCATTACACCAATCCA*C	* indicate for thiophosphate modificaiton
	PEAC FANCF 5F (F3)	GTGACTGGAGTTCAGACGTGTGCTCTTCCGATCTAATCCCTTCTGCAGCACCA*A	* indicate for thiophosphate modificaiton
	PEAC FANCF 10F (F2)	GTGACTGGAGTTCAGACGTGTGCTCTTCCGATCTCTTCTGCAGCACCAATCCA*C	* indicate for thiophosphate modificaiton
	FWD names	FWD Sequences	REV names	REV Sequences
Primers used in VEGFA ts1 PEAC-seq site validation (Amplicon-NGS)	peac-site15F	ACACTCTTTCCCTACACGACGCTCTTCCGATCTNNNNGACATTTGTCAATGCTTGGAGA	peac-site15R	GTGACTGGAGTTCAGACGTGTGCTCTTCCGATCTGGGGCTAGATAACTGTTGTGC
	peac-site16F	ACACTCTTTCCCTACACGACGCTCTTCCGATCTNNNNGGGAATGTCTATCCTGTGTCTG	peac-site16R	GTGACTGGAGTTCAGACGTGTGCTCTTCCGATCTCCAGCATCAACTCAAAAGTCTGA
	guide-site1F	ACACTCTTTCCCTACACGACGCTCTTCCGATCTNNNNACACTCACACCTCCAGTCCT	guide-site1R	GTGACTGGAGTTCAGACGTGTGCTCTTCCGATCTCCGTCTGTTCTCACCACTCC
	guide-site2F	ACACTCTTTCCCTACACGACGCTCTTCCGATCTNNNNCACGAAGGCGAGCAGACAG	guide-site2R	GTGACTGGAGTTCAGACGTGTGCTCTTCCGATCTAGTACTGAAATCTCAACACACAAT
	guide-site3F	ACACTCTTTCCCTACACGACGCTCTTCCGATCTNNNNGAATGAATGAGCTCTGGCCC	guide-site3R	GTGACTGGAGTTCAGACGTGTGCTCTTCCGATCTGTATGTACCACAGTAGGTCATTG
	guide-site4F	ACACTCTTTCCCTACACGACGCTCTTCCGATCTNNNNGCATCTCACCCCCTTAACCC	guide-site4R	GTGACTGGAGTTCAGACGTGTGCTCTTCCGATCTGCAAAAGACGGAAGTGTGGG
	guide-site5F	ACACTCTTTCCCTACACGACGCTCTTCCGATCTNNNNCTGAACCGTGTCGCTAACTG	guide-site5R	GTGACTGGAGTTCAGACGTGTGCTCTTCCGATCTCTTCCAGGAGGAGTTTTGATCTTG
	guide-site6F	ACACTCTTTCCCTACACGACGCTCTTCCGATCTNNNNGAACATGTGCACCCACCATC	guide-site6R	GTGACTGGAGTTCAGACGTGTGCTCTTCCGATCTACACACTGACTCACATCCTTTCTT
	guide-site7F	ACACTCTTTCCCTACACGACGCTCTTCCGATCTNNNNCAGTCCACCCGTATGCCCG	guide-site7R	GTGACTGGAGTTCAGACGTGTGCTCTTCCGATCTGGCGATTGCCAGTGTCAGAAG
	guide-site8F	ACACTCTTTCCCTACACGACGCTCTTCCGATCTNNNNCTCACAGTCTGGAGGCTAAAAGTC	guide-site8R	GTGACTGGAGTTCAGACGTGTGCTCTTCCGATCTGGCCCTAATCTATCATGACTGGTGT
	FWD names	FWD Sequences	REV names	REV Sequences
Primers used in EMX1 PEAC-seq site validation (Amplicon-NGS)	EMXot1F	ACACTCTTTCCCTACACGACGCTCTTCCGATCTNNNNCCATCTTGGGGTTACAGAAAGA	EMXot1R	GTGACTGGAGTTCAGACGTGTGCTCTTCCGATCTGATCTGACAGAGAAACATTTACCAT
	EMXot2F	ACACTCTTTCCCTACACGACGCTCTTCCGATCTNNNNGCCTCTTTCTCAATGTGCTTCA	EMXot2R	GTGACTGGAGTTCAGACGTGTGCTCTTCCGATCTGGCTTTCACAAGGATGCAGTCT
	EMXot3F	ACACTCTTTCCCTACACGACGCTCTTCCGATCTNNNNGAAGGAGGTGCAGGAGCTAGAC	EMXot3R	GTGACTGGAGTTCAGACGTGTGCTCTTCCGATCTCCTCGTCCTGCTCTCACTTAGACTT
	EMXot4F	ACACTCTTTCCCTACACGACGCTCTTCCGATCTNNNNCTGAAGAGGAAGACCAGACTCA	EMXot4R	GTGACTGGAGTTCAGACGTGTGCTCTTCCGATCTGCCCAGCTGTGCATTCTATCTT
	EMXot5F	ACACTCTTTCCCTACACGACGCTCTTCCGATCTNNNNGGATGTAGTTCTGACATTCCTC	EMXot5R	GTGACTGGAGTTCAGACGTGTGCTCTTCCGATCTGGTCAATATCTGAAAGGTTTATTTGTTGT
	EMXot6F	ACACTCTTTCCCTACACGACGCTCTTCCGATCTNNNNGCCTCTGACGACGAGCAAGGT	EMXot6R	GTGACTGGAGTTCAGACGTGTGCTCTTCCGATCTGGCACCACAGCGAGGAGTGACA
	EMXot7F	ACACTCTTTCCCTACACGACGCTCTTCCGATCTNNNNGCCAGCGCACCATTCACTCCA	EMXot7R	GTGACTGGAGTTCAGACGTGTGCTCTTCCGATCTCGGGATGTTCTTCTTGCCTTGGT
	EMXot8F	ACACTCTTTCCCTACACGACGCTCTTCCGATCTNNNNGCCCAAGAGACATCACCACTT	EMXot8R	GTGACTGGAGTTCAGACGTGTGCTCTTCCGATCTGCCATTCATGGAGGGGCACAGAA
	EMXot9F	ACACTCTTTCCCTACACGACGCTCTTCCGATCTNNNNCCGAATTATGGATGGGGATGT	EMXot9R	GTGACTGGAGTTCAGACGTGTGCTCTTCCGATCTCTCCACAGTAAAAGAGATATAAAAT
	EMXot10F	ACACTCTTTCCCTACACGACGCTCTTCCGATCTNNNNCCCTTCCTCTGTACTCTATACA	EMXot10R	GTGACTGGAGTTCAGACGTGTGCTCTTCCGATCTCACCAGCAATGCTCTCGTCTT
	EMXot11F	ACACTCTTTCCCTACACGACGCTCTTCCGATCTNNNNGGGTGACTAAATAATGATCCCT	EMXot11R	GTGACTGGAGTTCAGACGTGTGCTCTTCCGATCTCACTCCTGCTCCCGTTTCCTT
	EMXot12F	ACACTCTTTCCCTACACGACGCTCTTCCGATCTNNNNGGCGTTACCAATGAGTGACAT	EMXot12R	GTGACTGGAGTTCAGACGTGTGCTCTTCCGATCTCCTCCCTGGCCCTGCCATTCT
	EMXot13F	ACACTCTTTCCCTACACGACGCTCTTCCGATCTNNNNGGAAGGCACTGAAACAAAGGCT	EMXot13R	GTGACTGGAGTTCAGACGTGTGCTCTTCCGATCTCCTCCCTTTGCAGATGGGAAATT
	EMXot14F	ACACTCTTTCCCTACACGACGCTCTTCCGATCTNNNNGCTATTTATCTATGTGACTTAG	EMXot14R	GTGACTGGAGTTCAGACGTGTGCTCTTCCGATCTGTCAAAGTCTCCCTGGCCAACCT
	EMXot15F	ACACTCTTTCCCTACACGACGCTCTTCCGATCTNNNNGGAGGCCTCAGTAAACTTACAA	EMXot15R	GTGACTGGAGTTCAGACGTGTGCTCTTCCGATCTCCCTTTGGTGCTGTCCTCGATAT
	FWD names	FWD Sequences	REV names	REV Sequences
Primers used in FANCF PEAC-seq site validation (Amplicon-NGS)	FANCFot1F	ACACTCTTTCCCTACACGACGCTCTTCCGATCTNNNNGGTGTCAATACAACTCCCCTTA	FANCFot1R	GTGACTGGAGTTCAGACGTGTGCTCTTCCGATCTGCGGGCAGTGGCGTCTTAGT
	FANCFot2F	ACACTCTTTCCCTACACGACGCTCTTCCGATCTNNNNCCCATCCCCAACACAGTGACA	FANCFot2R	GTGACTGGAGTTCAGACGTGTGCTCTTCCGATCTGTGTAGTTACTTAAGCCACTAAGTT
	FANCFot3F	ACACTCTTTCCCTACACGACGCTCTTCCGATCTNNNNGGTCCTTCTGGAAGGACTCA	FANCFot3R	GTGACTGGAGTTCAGACGTGTGCTCTTCCGATCTGAGCATCGCCAAGGGCTGCA
	FANCFot4F	ACACTCTTTCCCTACACGACGCTCTTCCGATCTNNNNGAGCCAGTGAACTAGAGTGGCA	FANCFot4R	GTGACTGGAGTTCAGACGTGTGCTCTTCCGATCTGATGCAAGACAAAATCCTCTTTATACT
	FANCFot5F	ACACTCTTTCCCTACACGACGCTCTTCCGATCTNNNNGGCATTTCGATGGCCTTGTAGT	FANCFot5R	GTGACTGGAGTTCAGACGTGTGCTCTTCCGATCTCCTCCTTGCCGCCCAGCCGGT
	FANCFot6F	ACACTCTTTCCCTACACGACGCTCTTCCGATCTNNNNCACTGGAGACCCTCCTGGTTA	FANCFot6R	GTGACTGGAGTTCAGACGTGTGCTCTTCCGATCTCCATTTCACAGATGAGAAGCTGAGA
	FANCFot7F	ACACTCTTTCCCTACACGACGCTCTTCCGATCTNNNNCCGAACACAGTGACAGAAGGCA	FANCFot7R	GTGACTGGAGTTCAGACGTGTGCTCTTCCGATCTGTGTAGTTACTTAACTTACTAAGTT
	FANCFot8F	ACACTCTTTCCCTACACGACGCTCTTCCGATCTNNNNGAAGCTGCACCTGGAGCTGCT	FANCFot8R	GTGACTGGAGTTCAGACGTGTGCTCTTCCGATCTCCGAGGAAAATTGCTTGTCGCAG
	FWD names	FWD Sequences	REV names	REV Sequences
Primers used in PEAC-seq editing efficiency and tag insertion efficiency detection (Amplicon-NGS)	VEGFA TS1 on F:	ACACTCTTTCCCTACACGACGCTCTTCCGATCTNNNNCTCGCTCCATTCACCCAGCT	VEGFA TS1 on R:	GTGACTGGAGTTCAGACGTGTGCTCTTCCGATCTGGGCTCTCTGTACATGAAGCAACT
	VEGFA TS2 on F:	ACACTCTTTCCCTACACGACGCTCTTCCGATCTNNNNGCTCCTCCGAAGCGAGAACAGC	VEGFA TS2 on R:	GTGACTGGAGTTCAGACGTGTGCTCTTCCGATCTCAGCCCCAGCTACCACCTCCT
	VEGFA TS3 on F:	ACACTCTTTCCCTACACGACGCTCTTCCGATCTNNNNCCACAGGGAAGCTGGGTGAAT	VEGFA TS3 on R:	GTGACTGGAGTTCAGACGTGTGCTCTTCCGATCTGGGGAGAGGGACACACAGATCT
	EMX1 on F:	ACACTCTTTCCCTACACGACGCTCTTCCGATCTNNNNGCCCAGGTGAAGGTGTGGTT	EMX1 on R:	GTGACTGGAGTTCAGACGTGTGCTCTTCCGATCTCTCCCCATTGGCCTGCTTCGT
	RNF2 on F:	ACACTCTTTCCCTACACGACGCTCTTCCGATCTNNNNTACAGAAGTCAGGAATGCTTG	RNF2 on R:	GTGACTGGAGTTCAGACGTGTGCTCTTCCGATCTTCTCAGGCTGTGCAGACAAAcg
	FANCF on F:	ACACTCTTTCCCTACACGACGCTCTTCCGATCTNNNNCATGCATTTCGACCAATAG	FANCF on R:	GTGACTGGAGTTCAGACGTGTGCTCTTCCGATCTAAGGCCCGGCGCACGGTGG
	HEK 293 site1 on F：	ACACTCTTTCCCTACACGACGCTCTTCCGATCTNNNNCACCTGGAGGGCAAGTGCTGTC	HEK 293 site1 on R：	GTGACTGGAGTTCAGACGTGTGCTCTTCCGATCTGAGCTGGGTCTCTAGACCAGCGTCT
	HEK 293 site2 on F：	ACACTCTTTCCCTACACGACGCTCTTCCGATCTNNNNGGCTGAGCTAACTGTGACAGCA	HEK 293 site2 on R：	GTGACTGGAGTTCAGACGTGTGCTCTTCCGATCTCCCCATCTGTCAAACTGTGCGTATG
	HEK 293 site3 on F：	ACACTCTTTCCCTACACGACGCTCTTCCGATCTNNNNGCTGCAAGTAAGCATGCATTTG	HEK 293 site3 on R：	GTGACTGGAGTTCAGACGTGTGCTCTTCCGATCTGCTGCACATACTAGCCCCTGTCTA
	HEK 293 site4 on F：	ACACTCTTTCCCTACACGACGCTCTTCCGATCTNNNNCCCTTCAAGATGGCTGACAAAG	HEK 293 site4 on R：	GTGACTGGAGTTCAGACGTGTGCTCTTCCGATCTGGCCTGGAGGCGGGGGCTCAGAGA
