# Supplementary material for: PEAC-seq adopts Prime Editor to detect CRISPR off-target and DNA translocation
Source: Nat Commun. 2022 Dec 12;13:7545. doi: 10.1038/s41467-022-35086-8 (PMC9744820; doi:10.1038/s41467-022-35086-8)
Supplement: Supplementary file 13 — Supplementary_data10 [file 41467_2022_35086_MOESM13_ESM.xlsx]

## Sheet: Supplementary Data 10
Supplementary Data 10. Primers and vectors used in in vivo IVT, PEAC-seq and Amplicon-NGS
Vectors	Vector name	sequence	insertion gene
	pU6-pegRNA-Pcsk9	cgatgtaacccactcgtgcacccaactgatcttcagcatcttttactttcaccagcgtttctgggtgagcaaaaacaggaaggcaaaatgccgcaaaaaagggaataagggcgacacggaaatgttgaatactcatactcttcctttttcaatattattgaagcatttatcagggttattgtctcatgagcggatacatatttgaatgtatttagaaaaataaacaaataggggttccgcgcacatttccccgaaaagtgccacctgacgtcgctagctgtacaaaaaagcaggctttaaaggaaccaattcagtcgactggatccggtaccaaggtcgggcaggaagagggcctatttcccatgattccttcatatttgcatatacgatacaaggctg…	AGCAGCAGCGGCGGCAACAGgttttagagctagaaatagcaagttaaaataaggctagtccgttatcaacttgaaaaagtgggaccgagtcggtccGTATGAGGTTGGTGGATTGGTTTGCCGCCGCTGC
	pU6-pegRNA-Pnpla3	tcagtcgactggatccggtaccaaggtcgggcaggaagagggcctatttcccatgattccttcatatttgcatatacgatacaaggctgttagagagataattagaattaatttgactgtaaacacaaagatattagtacaaaatacgtgacgtagaaagtaataatttcttgggtagtttgcagttttaaaattatgttttaaaatggactatcatatgcttaccgtaacttgaaagtatttcgatttcttggctttatatatcttgtggaaaggacgaaacaccGGGATTAGGCCAGAGAAGAGgttttagagctagaaatagcaagttaaaataaggctagtccgttatcaacttgaaaaagtgggaccgagtcggtccGTATGAGGTTGGTGGAT…	GGGATTAGGCCAGAGAAGAGgttttagagctagaaatagcaagttaaaataaggctagtccgttatcaacttgaaaaagtgggaccgagtcggtccGTATGAGGTTGGTGGATTGGTTTCTCTGGCCTAA
	pCMV-Cas9-MMLV	gacattgattattgactagttattaatagtaatcaattacggggtcattagttcatagcccatatatggagttccgcgttacataacttacggtaaatggcccgcctggctgaccgcccaacgacccccgcccattgacgtcaataatgacgtatgttcccatagtaacgccaatagggactttccattgacgtcaatgggtggagtatttacggtaaactgcccacttggcagtacatcaagtgtatcatatgccaagtacgccccctattgacgtcaatgacggtaaatggcccgcctggcattatgcccagtacatgaccttatgggactttcctacttggcagtacatctacgtattagtcatcgctattaccatggtgatgcggttttggcagt…	gacaagaagtacagcatcggcctggacatcggcaccaactctgtgggctgggccgtgatcaccgacgagtacaaggtgcccagcaagaaattcaaggtgctgggcaacaccgaccggcacagcatcaagaagaacctgatcggagccctgctgttcgacagcggcgaaacagccgaggccacccggctgaagagaaccgccagaagaagatacaccagacggaagaaccggatctgctatctgcaagagatcttcagcaacgagatggccaaggtggacgacagcttcttccacagactggaagagtccttcctggtggaagaggataagaagcacgagcggcaccccatcttcggcaacatcgtggacgaggtggcctaccacgagaagtaccccacc…
IVT primers	Primer Names	sequences
	T7-Pcsk9-Fwd	aagcTAATACGACTCACTATAGAAGCAGCAGCGGCGGCAACAGgttttagagcta
	T7-Pcsk9-Rwd	aaaaaGCAGCGGCGGCAAACCAATCCACCAACCT
	T7-Pnpla3-Fwd	aagcTAATACGACTCACTATAGGGGGATTAGGCCAGAGAAGAGgttttagagctag
	T7-Pnpla3-Rwd	aaaaaTTAGGCCAGAGAAACCAATCCACCAACC
	Names	Sequences	Notes
PEACSeq primers	Tn5 primeA	5phos'-CTGTCTCTTATACACATCT	tn5 assembly adaptor A: 5 phos' indicate for 5' phosphate
	PegTn5 primeB(8N)	ACACTCTTTCCCTACACGACGCTCTTCCGATCTNNNNNNNAGATGTGTATAAGAGACAG	tn5 assembly adaptor B: 8N umi
	Off target universal primer	ACACTCTTTCCCTACACGACGC	PEACseq primer binding at Tn5 adaptor
	PEAC 15F	GTGACTGGAGTTCAGACGTGTGCTCTTCCGATCTACCAATCCACCAAC*C	* indicate for thiophosphate modificaiton
	PEAC 18R	GTGACTGGAGTTCAGACGTGTGCTCTTCCGATCTGTATGAGGTTGGTGGAT*T	* indicate for thiophosphate modificaiton
	PEAC 19R	GTGACTGGAGTTCAGACGTGTGCTCTTCCGATCTGTATGAGGTTGGTGGATT*G	* indicate for thiophosphate modificaiton
	PEAC Pnpla3 5F	GTGACTGGAGTTCAGACGTGTGCTCTTCCGATCTGATTAGGCCAGAGAAACCA*A	* indicate for thiophosphate modificaiton
	PEAC Pnpla3 10F	GTGACTGGAGTTCAGACGTGTGCTCTTCCGATCTGGCCAGAGAAACCAATCCA*C	* indicate for thiophosphate modificaiton
	PEAC Pcsk9 5F	GTGACTGGAGTTCAGACGTGTGCTCTTCCGATCTCAGCAGCGGCGGCAAACCA*A	* indicate for thiophosphate modificaiton
	PEAC Pcsk9 10F	GTGACTGGAGTTCAGACGTGTGCTCTTCCGATCTGCGGCGGCAAACCAATCCA*C	* indicate for thiophosphate modificaiton
	Target Gene	ID	Genomic Position	Mismatch #	Mismatch Pattern	TargetSequence	PAM	Ampli-seq primer (Fwd)	Ampli-seq primer (Rev)	Primers for NGS amplicon sequencing FWD	Primers for NGS amplicon sequencing REV
Amplicon-NGS	Pcsk9	ON	chr4:106,463,846-106,463,868	0	....................	AGCAGCAGCGGCGGCAACAG	NGG	CAGGCGTCCATGTCCTTC	CCTGGCACCCATACCTTG	ACACTCTTTCCCTACACGACGCTCTTCCGATCTCAGGCGTCCATGTCCTTC	GTGACTGGAGTTCAGACGTGTGCTCTTCCGATCTCCTGGCACCCATACCTTG
		OT1	chr6:87,111,979-87,112,001	1	·········C··········	AGCAGCAGCCGCGGCAACAG	NGG	AGCCCCAGATCTAGTAAC	CTTATGCTGCCTGTTTTA	ACACTCTTTCCCTACACGACGCTCTTCCGATCTAGCCCCAGATCTAGTAAC	GTGACTGGAGTTCAGACGTGTGCTCTTCCGATCTCTTATGCTGCCTGTTTTA
		OT2	chr10:95,909,361-95,909,383	3	·········AA·A·······	AGCAGCAGCAACAGCAACAG	NGG	AAGAACCATGGTAGCTAGAA	TATTATCAATTGAAGCCAGCTG	ACACTCTTTCCCTACACGACGCTCTTCCGATCTAAGAACCATGGTAGCTAGAA	GTGACTGGAGTTCAGACGTGTGCTCTTCCGATCTTATTATCAATTGAAGCCAGCTG
		OT3	chr7:30,765,381-30,765,403	2	··T·········A·······	AGTAGCAGCGGCAGCAACAG	NGG	GGCAGTCATGGCAGTAATGG	CACCACCGGAACTGTGATC	ACACTCTTTCCCTACACGACGCTCTTCCGATCTGGCAGTCATGGCAGTAATGG	GTGACTGGAGTTCAGACGTGTGCTCTTCCGATCTCACCACCGGAACTGTGATC
		OT4	chr11:99,627,786-99,627,808	2	····A···G···········	AGCAACAGGGGCGGCAACAG	NGG	TGTCGACCTTCCTGTGGTA	GGATCTCAGCAGCAGCAGG	ACACTCTTTCCCTACACGACGCTCTTCCGATCTTGTCGACCTTCCTGTGGTA	GTGACTGGAGTTCAGACGTGTGCTCTTCCGATCTGGATCTCAGCAGCAGCAGG
		OT5	chr17:44,735,494-44,735,516	2	·········A··A·······	AGCAGCAGCAGCAGCAACAG	NAG	GGCCGCCTCCTGCTGCTG	AGCACCAGCCGGCGCTTCAG	ACACTCTTTCCCTACACGACGCTCTTCCGATCTGGCCGCCTCCTGCTGCTG	GTGACTGGAGTTCAGACGTGTGCTCTTCCGATCTAGCACCAGCCGGCGCTTCAG
		OT9	chr11:99,634,631-99,634,653	1	········G···········	AGCAGCAGGGGCGGCAACAG	NGG	TCAAAGAGATTTAGCAGCAGGGG	CTCCAGCTGCTGTGGTTCTAGT	ACACTCTTTCCCTACACGACGCTCTTCCGATCTTCAAAGAGATTTAGCAGCAGGGG	GTGACTGGAGTTCAGACGTGTGCTCTTCCGATCTCTCCAGCTGCTGTGGTTCTAGT
		OT10	chr5:103,773,144-103,773,166	2	·········A··A·······	AGCAGCAGCAGCAGCAACAG	NAG	GGAAGAGCTTGTGTTGTTGAGGG	GGCATGGAAACGGTTGAGCT	ACACTCTTTCCCTACACGACGCTCTTCCGATCTGGAAGAGCTTGTGTTGTTGAGGG	GTGACTGGAGTTCAGACGTGTGCTCTTCCGATCTGGCATGGAAACGGTTGAGCT
		OT11	chr7:73,927,432-73,927,454	2	·········A··A·······	AGCAGCAGCAGCAGCAACAG	NGG	CCTCCTGCTGATTAGGGGTG	ATACAAGAACCCCGACCTGG	ACACTCTTTCCCTACACGACGCTCTTCCGATCTCCTCCTGCTGATTAGGGGTG	GTGACTGGAGTTCAGACGTGTGCTCTTCCGATCTATACAAGAACCCCGACCTGG
		OT12	chr11:99,643,639-99,643,661	1	········G···········	AGCAGCAGGGGCGGCAACAG	NGG	AGCTGGATCAAGGCATGGAG	TGGTGGTTCTAGCTGCTGTGG	ACACTCTTTCCCTACACGACGCTCTTCCGATCTAGCTGGATCAAGGCATGGAG	GTGACTGGAGTTCAGACGTGTGCTCTTCCGATCTTGGTGGTTCTAGCTGCTGTGG
		OT13	chr11:99,649,767-99,649,789	1	········G···········	AGCAGCAGGGGCGGCAACAG	NGG	CATGCAAGGTTCTCAGCAGC	AGCTGCTGCATCTCCAACTG	ACACTCTTTCCCTACACGACGCTCTTCCGATCTCATGCAAGGTTCTCAGCAGC	GTGACTGGAGTTCAGACGTGTGCTCTTCCGATCTAGCTGCTGCATCTCCAACTG
		OT14	chr8:111,258,954-111,258,976	2	·········A··A·······	AGCAGCAGCAGCAGCAACAG	NAG	AACTTTGGGCCCTTCCCAG	CAGGACTCTTCCTCCGCCA	ACACTCTTTCCCTACACGACGCTCTTCCGATCTAACTTTGGGCCCTTCCCAG	GTGACTGGAGTTCAGACGTGTGCTCTTCCGATCTCAGGACTCTTCCTCCGCCA
		OT15	chrX:57326729-57326748	2	·········A··A·······	AGCAGCAGCAGCAGCAACAG	NAG	TTGGGAATTGGGTGGCAACA	GCAGAGGGGAAGCTATGACC	ACACTCTTTCCCTACACGACGCTCTTCCGATCTTTGGGAATTGGGTGGCAACA	GTGACTGGAGTTCAGACGTGTGCTCTTCCGATCTGCAGAGGGGAAGCTATGACC
		OT16	chr2:72,979,523-72,979,545	2	·········A··A·······	AGCAGCAGCAGCAGCAACAG	NAG	TCAGCCGCTCCTCACCT	AGCCCGTGAAACAAGAGGAAAT	ACACTCTTTCCCTACACGACGCTCTTCCGATCTTCAGCCGCTCCTCACCT	GTGACTGGAGTTCAGACGTGTGCTCTTCCGATCTAGCCCGTGAAACAAGAGGAAAT
		OT17	chr7:19,749,232-19,749,254	3	·····T···A·········A	AGCAGTAGCAGCGGCAACAA	NGG	CCTCCCTTCTGAGGACTGACGAAGG	GAGCCGGACACTTCAGACCCCT	ACACTCTTTCCCTACACGACGCTCTTCCGATCTCCTCCCTTCTGAGGACTGACGAAGG	GTGACTGGAGTTCAGACGTGTGCTCTTCCGATCTGAGCCGGACACTTCAGACCCCT
		OT18	chr9:59,036,031-59,036,053	1	············A·······	AGCAGCAGCGGCAGCAACAG	NAG	ACAACAAAAACCCACCGCAGCG	GCGACTCCTCTGCACCTCCTC	ACACTCTTTCCCTACACGACGCTCTTCCGATCTACAACAAAAACCCACCGCAGCG	GTGACTGGAGTTCAGACGTGTGCTCTTCCGATCTGCGACTCCTCTGCACCTCCTC
		OT19	chr10:37,138,614-37,138,636	2	·········A··A·······	AGCAGCAGCAGCAGCAACAG	NGG	CGGTGGCTTCTCCCTTCGCTG	TCTCTTCTGTCCTCCTCGCCAC	ACACTCTTTCCCTACACGACGCTCTTCCGATCTCGGTGGCTTCTCCCTTCGCTG	GTGACTGGAGTTCAGACGTGTGCTCTTCCGATCTTCTCTTCTGTCCTCCTCGCCAC
		OT20	chr11:101,246,539-101,246,561	2	·········A··A·······	AGCAGCAGCAGCAGCAACAG	NGG	GGATCTCGGCTTGGTGTGACCC	GCTCCGCACGTCGATTGGTACT	ACACTCTTTCCCTACACGACGCTCTTCCGATCTGGATCTCGGCTTGGTGTGACCC	GTGACTGGAGTTCAGACGTGTGCTCTTCCGATCTGCTCCGCACGTCGATTGGTACT
		OT21	chr17:15,826,035-15,826,057	2	·········A··A·······	AGCAGCAGCAGCAGCAACAG	NGG	GAGACCTGCATGGACGGGCATG	TTCCGGACCCAGAACAAAGCCC	ACACTCTTTCCCTACACGACGCTCTTCCGATCTGAGACCTGCATGGACGGGCATG	GTGACTGGAGTTCAGACGTGTGCTCTTCCGATCTTTCCGGACCCAGAACAAAGCCC
	Pnpla3	ON	chr15:84172740-84172762	0	....................	GGGATTAGGCCAGAGAAGAG	GGG	CCTACTGTGTGCAGAGAAGCATCTC	TTAGATACAGTCATGGGGACCTGAC	ACACTCTTTCCCTACACGACGCTCTTCCGATCTCCTACTGTGTGCAGAGAAGCATCTC	GTGACTGGAGTTCAGACGTGTGCTCTTCCGATCTTTAGATACAGTCATGGGGACCTGAC
		OT1	chr13:71715263-71715285	3	AT............A.....	ATGATTAGGCCAGAAAAGAG	TGG	GGGCAAGAAACGGAAGCCAAGCATG	AATCTGCCAATGTTTATGAAAGTGG	ACACTCTTTCCCTACACGACGCTCTTCCGATCTGGGCAAGAAACGGAAGCCAAGCATG	GTGACTGGAGTTCAGACGTGTGCTCTTCCGATCTAATCTGCCAATGTTTATGAAAGTGG
		OT10	chr8:119467660-119467682	5	A...AC...T.....G....	AGGAACAGGTCAGAGGAGAG	GGG	GGAGGTGGCCTCCAATCTATACAT	CGTCAGTCTGCTTTTTTATCAGTC	ACACTCTTTCCCTACACGACGCTCTTCCGATCTGGAGGTGGCCTCCAATCTATACAT	GTGACTGGAGTTCAGACGTGTGCTCTTCCGATCTCGTCAGTCTGCTTTTTTATCAGTC
		OT11	chr9:59353170-59353192	5	T..GA.T..G..........	TGGGATTGGGCAGAGAAGAG	AGG	GCTTCATCCAATTAAATTACCAATC	CCGGGGCGTACGCCAAGTAGTCCCT	ACACTCTTTCCCTACACGACGCTCTTCCGATCTGCTTCATCCAATTAAATTACCAATC	GTGACTGGAGTTCAGACGTGTGCTCTTCCGATCTCCGGGGCGTACGCCAAGTAGTCCCT
		OT12	chr7:102499184-102499206	4	..A..C...C.........A	GGAATCAGGTCAGAGAAGAA	TGG	TGAGATCAGGCTCAGAGGTCTGGGT	ACTATTTTGCCCTTCACCTTCCCGC	ACACTCTTTCCCTACACGACGCTCTTCCGATCTTGAGATCAGGCTCAGAGGTCTGGGT	GTGACTGGAGTTCAGACGTGTGCTCTTCCGATCTACTATTTTGCCCTTCACCTTCCCGC
		OT13	chr15:65307664-65307686	4	AA.C.....T..........	AAGCTTAGGTCAGAGAAGAG	TGG	ATGACCTACACAAGCTACTGAGACC	CACTCAAATGTGTTCTGGCTGTGAG	ACACTCTTTCCCTACACGACGCTCTTCCGATCTATGACCTACACAAGCTACTGAGACC	GTGACTGGAGTTCAGACGTGTGCTCTTCCGATCTCACTCAAATGTGTTCTGGCTGTGAG
		OT14	chr3:65611035-65611057	4	AA.G.A..............	AAGGTAAGGCCAGAGAAGAG	GAG	GACTAGAGAGTATCTTCGGGAATTA	AGTCAATGTAGAGACTCCTAACTTG	ACACTCTTTCCCTACACGACGCTCTTCCGATCTGACTAGAGAGTATCTTCGGGAATTA	GTGACTGGAGTTCAGACGTGTGCTCTTCCGATCTAGTCAATGTAGAGACTCCTAACTTG
		OT15	chr16:94913415-94913437	2	......G...T.........	GGGATTGGGCTAGAGAAGAG	TGG	TAAGAATCTTGATGCTTGTAATCAG	GCAAAGCAGCCACAGCTACTTGTAG	ACACTCTTTCCCTACACGACGCTCTTCCGATCTTAAGAATCTTGATGCTTGTAATCAG	GTGACTGGAGTTCAGACGTGTGCTCTTCCGATCTGCAAAGCAGCCACAGCTACTTGTAG
		OT16	chr4:125629410-125629432	5 1 (2nt gap)	AA.GGC.............. (...--C..............)	AAGGGCAGGCCAGAGAAGAG GGGCAGGCCAGAGAAGAG	GGG	GTCTATGGCACTCTCTCAGTTTTTC	ATTAATTACCACTGGATTCCTCAGA	ACACTCTTTCCCTACACGACGCTCTTCCGATCTGTCTATGGCACTCTCTCAGTTTTTC	GTGACTGGAGTTCAGACGTGTGCTCTTCCGATCTATTAATTACCACTGGATTCCTCAGA
		OT18	chr6:71040177-71040199	3	.....G.A...........C	GGGATGAAGCCAGAGAAGAC	AGG	GCTAAGCATCCAGGGTCCCGGTATG	CCTTAATAGCTCCAAGTTCCCACAG	ACACTCTTTCCCTACACGACGCTCTTCCGATCTGCTAAGCATCCAGGGTCCCGGTATG	GTGACTGGAGTTCAGACGTGTGCTCTTCCGATCTCCTTAATAGCTCCAAGTTCCCACAG
		OT2	chr3:121618075-121618097	2	A...C...............	AGGACTAGGCCAGAGAAGAG	AGG	TTCCTTTTGGTGACTTGTGGCCTAG	CTTATCAGGTCTTTGGCAATTTTAG	ACACTCTTTCCCTACACGACGCTCTTCCGATCTTTCCTTTTGGTGACTTGTGGCCTAG	GTGACTGGAGTTCAGACGTGTGCTCTTCCGATCTCTTATCAGGTCTTTGGCAATTTTAG
		OT20	chr18:45136063-45136085	5	TA.G....AA..........	TAGGTTAGAACAGAGAAGAG	GGG	AATCATGTATCTAGGATTGGTCAAT	GTAGGGTGGTTTGTCTTGCAGATAA	ACACTCTTTCCCTACACGACGCTCTTCCGATCTAATCATGTATCTAGGATTGGTCAAT	GTGACTGGAGTTCAGACGTGTGCTCTTCCGATCTGTAGGGTGGTTTGTCTTGCAGATAA
		OT21	chr19:40995226-40995248	4	A...CC............G.	AGGACCAGGCCAGAGAAGGG	AGG	GGTTGGAGGGAGACAGAGTGGAGGG	AGTGCATGAACGTGAACAGTCAAGG	ACACTCTTTCCCTACACGACGCTCTTCCGATCTGGTTGGAGGGAGACAGAGTGGAGGG	GTGACTGGAGTTCAGACGTGTGCTCTTCCGATCTAGTGCATGAACGTGAACAGTCAAGG
		OT23	chr11:60455538-60455560	5	A....A.A.T........G.	AGGATAAAGTCAGAGAAGGG	TGG	CCTGTTCGGATGCACAAGGCTAAGT	CAAATTCTGGGGAACAGGGTTAAGT	ACACTCTTTCCCTACACGACGCTCTTCCGATCTCCTGTTCGGATGCACAAGGCTAAGT	GTGACTGGAGTTCAGACGTGTGCTCTTCCGATCTCAAATTCTGGGGAACAGGGTTAAGT
		OT24	chr14:97380298-97380320	4	.A...C...T.......A..	GAGATCAGGTCAGAGAAAAG	TGG	ATCAAGCTACAATCCACAGACTCGG	TTACTGAAAGTTATCACTGGGGTCG	ACACTCTTTCCCTACACGACGCTCTTCCGATCTATCAAGCTACAATCCACAGACTCGG	GTGACTGGAGTTCAGACGTGTGCTCTTCCGATCTTTACTGAAAGTTATCACTGGGGTCG
		OT3	chr3:37597635-37597657	3	T.......CT..........	TGGATTAGCTCAGAGAAGAG	AGG	AATAAACTTTTCCTCCACCACAGCT	CTGGATTAATAAGTTCAGCCAAGTC	ACACTCTTTCCCTACACGACGCTCTTCCGATCTAATAAACTTTTCCTCCACCACAGCT	GTGACTGGAGTTCAGACGTGTGCTCTTCCGATCTCTGGATTAATAAGTTCAGCCAAGTC
		OT31	chr1:20912156-20912180	7 (2nt loop)	TTCCAGG....ag.........	TTCCAGGGGCCAGAGAGAAGAG	AGG	TTGAGTCCGTGAATATGAAGTCCCA	TTCAGTGTCCCATCTCTTCCCTTCT	ACACTCTTTCCCTACACGACGCTCTTCCGATCTTTGAGTCCGTGAATATGAAGTCCCA	GTGACTGGAGTTCAGACGTGTGCTCTTCCGATCTTTCAGTGTCCCATCTCTTCCCTTCT
		OT33	chr8:94912293-94912315	4	A..G.....T......G...	AGGGTTAGGTCAGAGAGGAG	GGG	TGGGGACTCTGGGGCTGTGATGACT	GGTGGTGAATGCTAACACTATAGTT	ACACTCTTTCCCTACACGACGCTCTTCCGATCTTGGGGACTCTGGGGCTGTGATGACT	GTGACTGGAGTTCAGACGTGTGCTCTTCCGATCTGGTGGTGAATGCTAACACTATAGTT
		OT4	chr8:25205372-25205394	4	A...CA...T..........	AGGACAAGGTCAGAGAAGAG	AGG	GCCCTTCTTAAATAAAGTCTTCCTT	CCCAGCTTTGCCCTTTGGTAAAGGG	ACACTCTTTCCCTACACGACGCTCTTCCGATCTGCCCTTCTTAAATAAAGTCTTCCTT	GTGACTGGAGTTCAGACGTGTGCTCTTCCGATCTCCCAGCTTTGCCCTTTGGTAAAGGG
		OT6	chr12:116892217-116892239	2	A........A..........	AGGATTAGGACAGAGAAGAG	AAG	AGTCCTCCTTCCTGCCCAGAAAACA	ACACACGCAGCACAAGATACTAATG	ACACTCTTTCCCTACACGACGCTCTTCCGATCTAGTCCTCCTTCCTGCCCAGAAAACA	GTGACTGGAGTTCAGACGTGTGCTCTTCCGATCTACACACGCAGCACAAGATACTAATG
		OT8	chr1:91482604-91482626	4	.TAGG...............	GTAGGTAGGCCAGAGAAGAG	AGG	ACTCCCATATCATCTGTCTCTGGAA	GCATTAGAGAAAGGTTGTTTAGAGCATGG	ACACTCTTTCCCTACACGACGCTCTTCCGATCTACTCCCATATCATCTGTCTCTGGAA	GTGACTGGAGTTCAGACGTGTGCTCTTCCGATCTGCATTAGAGAAAGGTTGTTTAGAGCATGG
		OT9	chr7:105639104-105639126	6	TCCTA....T..........	TCCTATAGGTCAGAGAAGAG	GGG	TCATTCATACCTGTGGGGATGAGTC	AGCCTTCAGTTAACTAAACTCCTTC	ACACTCTTTCCCTACACGACGCTCTTCCGATCTTCATTCATACCTGTGGGGATGAGTC	GTGACTGGAGTTCAGACGTGTGCTCTTCCGATCTAGCCTTCAGTTAACTAAACTCCTTC
	Names	Sequences
Primers for NGS library preparation	seq-F2-501	AATGATACGGCGACCACCGAGATCTACACTATAGCCTACACTCTTTCCCTACACG
	seq-F2-502	AATGATACGGCGACCACCGAGATCTACACATAGAGGCACACTCTTTCCCTACACG
	seq-F2-503	AATGATACGGCGACCACCGAGATCTACACCCTATCCTACACTCTTTCCCTACACG
	seq-F2-504	AATGATACGGCGACCACCGAGATCTACACGGCTCTGAACACTCTTTCCCTACACG
	seq-F2-505	AATGATACGGCGACCACCGAGATCTACACAGGCGAAGACACTCTTTCCCTACACG
	seq-F2-506	AATGATACGGCGACCACCGAGATCTACACTAATCTTAACACTCTTTCCCTACACG
	seq-F2-507	AATGATACGGCGACCACCGAGATCTACACCAGGACGTACACTCTTTCCCTACACG
	seq-F2-508	AATGATACGGCGACCACCGAGATCTACACGTACTGACACACTCTTTCCCTACACG
	seq-R2-701	CAAGCAGAAGACGGCATACGAGATCGAGTAATGTGACTGGAGTTCAGACGTG
	seq-R2-702	CAAGCAGAAGACGGCATACGAGATTCTCCGGAGTGACTGGAGTTCAGACGTG
	seq-R2-703	CAAGCAGAAGACGGCATACGAGATAATGAGCGGTGACTGGAGTTCAGACGTG
	seq-R2-704	CAAGCAGAAGACGGCATACGAGATGGAATCTCGTGACTGGAGTTCAGACGTG
	seq-R2-705	CAAGCAGAAGACGGCATACGAGATTTCTGAATGTGACTGGAGTTCAGACGTG
	seq-R2-706	CAAGCAGAAGACGGCATACGAGATACGAATTCGTGACTGGAGTTCAGACGTG
	seq-R2-707	CAAGCAGAAGACGGCATACGAGATAGCTTCAGGTGACTGGAGTTCAGACGTG
	seq-R2-708	CAAGCAGAAGACGGCATACGAGATGCGCATTAGTGACTGGAGTTCAGACGTG
	seq-R2-709	CAAGCAGAAGACGGCATACGAGATCATAGCCGGTGACTGGAGTTCAGACGTG
	seq-R2-710	CAAGCAGAAGACGGCATACGAGATTTCGCGGAGTGACTGGAGTTCAGACGTG
	seq-R2-711	CAAGCAGAAGACGGCATACGAGATGCGCGAGAGTGACTGGAGTTCAGACGTG
	seq-R2-712	CAAGCAGAAGACGGCATACGAGATCTATCGCTGTGACTGGAGTTCAGACGTG
