# Supplementary material for: PEAC-seq adopts Prime Editor to detect CRISPR off-target and DNA translocation
Source: Nat Commun. 2022 Dec 12;13:7545. doi: 10.1038/s41467-022-35086-8 (PMC9744820; doi:10.1038/s41467-022-35086-8)
Supplement: Supplementary file 16 — Source Data file [file 41467_2022_35086_MOESM16_ESM.xlsx]

## Sheet: Fig. 1c
	GUIDE-seq unique	Shared	PEAC-seq unique
VEGFA-TS1	8	14	2

## Sheet: Fig. 1d
	GUIDE-seq unique	Shared	PEAC-seq unique
FANCF	6	3	0

## Sheet: Fig. 1e
	Guide-seq	Shared	PEAC-seq unique
EMX1	12	4	0

## Sheet: Fig. 2b
GUIDE-Seq reads	PEAC-Seq reads
433.1	2685
353.4	3237
202.9	597
143.2	819
96.6	375
77.5	1935
42.6	241
42.3	249
10.8	324
5.8	246
4.9	47
3.7	50
2.5	24
2.4	58

## Sheet: Fig. 2d
	Sites
Mismatches	Overlap	PEAC-seq unique	GUIDE-seq unique
0	1	0	0
1	1	0	0
2	3	1	0
3	3	0	1
4	5	1	3
5	1	0	4

## Sheet: Fig. 2e
Mismatch_position_T1
Position on gRNA and PAM (5’->3’)	Shared	GUIDE-seq-unique	PEAC-seq-unique
1	0.214286	0.5	0.5
2	0.428571	0.25	0
3	0.214286	0.25	0.5
4	0.571429	0.625	0
5	0.142857	0.5	0
6	0.071429	0.5	0
7	0.214286	0.125	0.5
8	0.285714	0.25	0.5
9	0.142857	0.125	0
10	0.142857	0.125	0
11	0.142857	0	0
12	0	0	0
13	0.142857	0.375	0
14	0.071429	0.125	0
15	0	0.375	0
16	0	0.125	0
17	0	0.125	0
18	0.071429	0	0.5
19	0.071429	0	0.5
20	0	0	0
21	0.5	0.25	0.5
22	0	0	0
23	0	0	0
Mismatch_position_T2
Position on gRNA and PAM (5’->3’)	Shared	GUIDE-seq-unique	PEAC-seq-unique
1	0.753086	0.743243	0.705882
2	0.703704	0.72973	0.735294
3	0.345679	0.27027	0.205882
4	0.160494	0.189189	0.176471
5	0.074074	0.108108	0.176471
6	0.061728	0.243243	0.147059
7	0.135802	0.148649	0.176471
8	0.802469	0.702703	0.823529
9	0.111111	0.067568	0.029412
10	0.012346	0.054054	0.029412
11	0.197531	0.202703	0.382353
12	0.012346	0	0.058824
13	0.024691	0.081081	0
14	0	0.013514	0
15	0.024691	0.067568	0.088235
16	0.185185	0.445946	0.235294
17	0.049383	0.162162	0.029412
18	0.037037	0.054054	0.117647
19	0.469136	0.351351	0.588235
20	0.024691	0.040541	0.088235
21	0.740741	0.77027	0.735294
22	0.049383	0.040541	0.235294
23	0.024691	0.027027	0.205882
Mismatch_position_T3
Position on gRNA and PAM (5’->3’)	Shared	GUIDE-seq-unique	PEAC-seq-unique
1	0.2	0.666667	0.5
2	0.2	0.083333	0
3	0	0.166667	0.25
4	0.2	0	0
5	0.085714	0.208333	0.375
6	0.085714	0.083333	0.25
7	0.142857	0.125	0
8	0.085714	0.083333	0.125
9	0.028571	0.125	0.125
10	0	0.083333	0
11	0	0.083333	0
12	0.085714	0.083333	0
13	0.028571	0.125	0
14	0	0	0
15	0	0.166667	0
16	0.514286	0.083333	0
17	0.171429	0.666667	0.5
18	0.114286	0.125	0.375
19	0.028571	0.083333	0
20	0.514286	0.083333	0.125
21	0	0.75	0.75
22	0.171429	0.041667	0.375
23	0.024691	0.166667	0.25

## Sheet: Fig. 3e
Translocation score
TS1	TS2	TS3	EMX1	RNF2	FANCF
0.004	0.01	0.002	0	0.001	0.0005
0.01	0.002	0.003	0.049		0.0053
0	0	0.003	0.017		0
0.004	0.003	0.004	0
0.028	0.021	0.022
0.036	0.013	0
0.002	0.003	0.007
0.004	0.052	0.347
0	0.016	0.052
0	0.028	0.018
0	0.008	0
0	0.038	0.042
0	0.014	0.062
0	0.018	0.004
0.009	0.018	0.102
0	0.051	0.005
	0.038	0
	0.029	0
	0.028	0
	0.064	0
	0.024	0
	0.004	0
	0	0
	0.089	0
	0	0
	0.012	0
	0.001	0
	0	0
	0	0
	0	0
	0	0.018
	0	0
	0	0.049
	0	0
	0	0
	0.003	0
	0.023	0
	0.002	0
	0.086	0
	0	0
	0	0
	0	0
	0	0
	0.007
	0
	0
	0.002
	0
	0
	0.015
	0
	0.024
	0.012
	0
	0
	0.026
	0
	0
	0
	0
	0
	0
	0
	0.097
	0
	0.047
	0
	0
	0
	0
	0
	0
	0
	0
	0
	0
	0
	0
	0
	0
	0
	0
	0
	0
	0
	0
	0
	0
	0
	0
	0
	0
	0
	0
	0
	0
	0
	0
	0
	0
	0
	0
	0
	0
	0
	0
	0
	0
	0.004
	0
	0
	0
	0
	0
	0

## Sheet: Fig. 4b
	Discover-seq unique	Shared	PEAC-seq unique
PCSK9	17	1	0

## Sheet: Fig. 5b
Insertion length	peg-Cas9-MMLV (PEAC-seq)	epegQ1-Cas9-MMLV	peg-Cas9-MMLV-hMLH1dn	epegQ1-Cas9-MMLV-hMLH1dn
≥5	41.4	46.9	31.12	38.2
≥10	39.8	45.05	29.5	36.88
≥15	34.9	40.62	26.33	33.7
≥21	22.5	31.88	21.19	25.31

## Sheet: Fig. 5c
Target site	GUIDE-seq unique	Shared	PEAC-seq unique
EMX1	10	6	0

[truncated: 8 more sheets: sFig. 2a, sFig. 2b, sFig. 4a, sFig. 5a, sFig. 7a, sFig. 9a, sFig. 10a, sFig. 11]
